# Supplementary material for: The effects of methylphenidate and atomoxetine on Drosophila brain at single-cell resolution and potential drug repurposing for ADHD treatment
Source: Mol Psychiatry. 2023 Nov 13;29(1):165–85. doi: 10.1038/s41380-023-02314-6 (PMC11078728; doi:10.1038/s41380-023-02314-6)
Supplement: Supplementary file 2 — Supplementary Table 1 [file 41380_2023_2314_MOESM2_ESM.xlsx]

## Sheet: readme
	Readme
	Information can be found at the website:	http://bioinfo.cibr.ac.cn/report/CIBR-SUSU-10X-dmel-20210719
	Two replications (3 samples per replicate) :	1st: A, C, M
		2nd: A-0811, C-0811, M-0811
	Software used to generate data in this file:	FastQC : v0.11.7
		multiQC: v1.8
		cellranger: v6.0.1

## Sheet: samples
	Basic summary
	Sample	Dup	GC	Length	Seqs	Size
	A	0.28	0.39	100	665931192	66.59G
	A-0811	0.39	0.38	100	447092534	44.71G
	C	0.33	0.37	100	851868840	85.19G
	C-0811	0.42	0.37	100	547046062	54.70G
	M	0.3	0.39	100	895762212	89.58G
	M-0811	0.41	0.37	100	430110036	43.01G
	Note : Dup : The mean percent of duplicate reads ; GC : The mean percent of GC content ; Length : The mean length of reads ; Seqs : Total number of sequences ; Size : Total number of bases.
	Sequencing
	Sample	Number of Reads	Valid Barcodes	Sequencing Saturation	Q30 Bases in Barcode	Q30 Bases in RNA Read	Q30 Bases in UMI
	A	332965596	0.963	0.63	0.884	0.823	0.85
	A-0811	223546267	0.939	0.633	0.875	0.87	0.853
	C	425934420	0.964	0.696	0.889	0.839	0.864
	C-0811	273523031	0.963	0.618	0.893	0.873	0.872
	M	447881106	0.954	0.663	0.882	0.832	0.82
	M-0811	215055018	0.955	0.558	0.879	0.876	0.858
	The following mertrics need to focus on :
	Valid Barcodes (>75%) ,Low valid barcodes may indicate sequencing issues(such as low Read 1 Q30 score).
	Sequencing Saturation Lower sequencing saturation indicates a high proportion of the library complexity has not been captured by sequencing.
	Mapping
	Sample	Reads Mapped to Genome	Reads Mapped Confidently to Genome	Reads Mapped Confidently to Intergenic Regions	Reads Mapped Confidently to Intronic Regions	Reads Mapped Confidently to Exonic Regions	Reads Mapped Confidently to Transcriptome	Reads Mapped Antisense to Gene
	A	0.964	0.911	0.011	0.137	0.764	0.694	0.03
	A-0811	0.97	0.904	0.01	0.143	0.751	0.672	0.04
	C	0.971	0.916	0.011	0.136	0.768	0.704	0.025
	C-0811	0.974	0.925	0.011	0.148	0.766	0.693	0.034
	M	0.969	0.907	0.01	0.133	0.763	0.694	0.029
	M-0811	0.972	0.919	0.011	0.158	0.75	0.674	0.039
	The following mertrics need to focus on :
	Reads Mapped to Genome (>80%) ,Dependent on the quality of genome annotation. Lower than expected values could be an indication of incorrect reference selection or library quality.
	Cells
	Sample	Estimated Number of Cells	Fraction Reads in Cells	Mean Reads per Cell	Total Genes Detected	Median UMI Counts per Cell
	A	16932	0.902	19665	12996	2697
	A-0811	11771	0.917	18991	12455	2583
	C	15854	0.925	26866	13178	3128
	C-0811	14645	0.92	18677	12841	2833
	M	19423	0.914	23059	13070	2628
	M-0811	16428	0.919	13091	12740	2269
	The following mertrics need to focus on :
	Estimated number of cells (500-10000), Higher or lower than expected values may indicate inaccurate cell count, cell lysis, or failures during GEM generation.
	Fraction reads in cells (>70%),Lower percentages indicate that a high level of ambient RNA partitioned into all (cell-containing and non-cell-containing) GEMs.
	Median reads per cell (20,000 reads/cell minimum recommended), The necessary sequencing depth per cell depends on the cell type (high or low RNA) and the desired analysis.
