# Supplementary material for: The effects of methylphenidate and atomoxetine on Drosophila brain at single-cell resolution and potential drug repurposing for ADHD treatment
Source: Mol Psychiatry. 2023 Nov 13;29(1):165–85. doi: 10.1038/s41380-023-02314-6 (PMC11078728; doi:10.1038/s41380-023-02314-6)
Supplement: Supplementary file 3 — Supplementary Table 2 [file 41380_2023_2314_MOESM3_ESM.xlsx]

## Sheet: 1_filter_merge12_cluster_marker
	p_val	avg_log2FC	pct.1	pct.2	p_val_adj	Cluster annotation	Top 10 genes (sct; mast)
1	0	2.50307	0.832	0.574	0	0-ClusterA	pros
2	0	1.56531	0.897	0.556	0	0-ClusterA	jeb
3	0	1.55234	0.583	0.108	0	0-ClusterA	spab
4	0	1.23506	0.993	0.96	0	0-ClusterA	IA-2
5	0	1.22069	0.615	0.24	0	0-ClusterA	Ddc
6	0	1.21087	0.94	0.815	0	0-ClusterA	CG31221
7	0	1.19618	0.592	0.1	0	0-ClusterA	dati
8	0	1.16925	0.896	0.496	0	0-ClusterA	bru3
9	0	1.12231	0.657	0.408	0	0-ClusterA	CG4577
10	0	1.04826	0.621	0.098	0	0-ClusterA	lncRNA:CR44024
11	0	0.860284	0.582	0.203	0	1-OL1	toy
12	0	0.775976	0.613	0.342	0	1-OL1	dpr13
13	0	0.686003	0.998	0.957	0	1-OL1	lncRNA:CR31451
14	0	0.596764	0.801	0.537	0	1-OL1	CG14762
15	0	0.572295	0.532	0.297	0	1-OL1	beat-Ic
16	0	0.572192	0.515	0.305	0	1-OL1	CG34353
17	0	0.543357	0.932	0.635	0	1-OL1	VAChT
18	0	0.538098	0.48	0.234	0	1-OL1	CG44153
19	0	0.534167	0.961	0.811	0	1-OL1	CG31221
20	0	0.493673	0.401	0.128	0	1-OL1	Sox102F
21	0	2.5848	0.979	0.134	0	2-EB1	CG46448
22	0	2.30665	0.955	0.122	0	2-EB1	VGlut
23	0	0.762465	0.695	0.334	0	2-EB1	CG10804
24	0	0.702191	0.849	0.596	0	2-EB1	CG32017
25	0	0.693669	0.681	0.253	0	2-EB1	CG34355
26	0	0.682514	0.998	0.976	0	2-EB1	cpx
27	0	0.58462	0.32	0.062	0	2-EB1	tup
28	0	0.571264	0.326	0.139	0	2-EB1	Nplp1
29	0	0.492451	0.815	0.696	0	2-EB1	msi
30	2.51182e-291	0.565521	0.266	0.194	2.8268e-287	2-EB1	Scp2
31	0	2.01542	0.99	0.402	0	3-PNs1	SoxN
32	0	1.94927	0.963	0.516	0	3-PNs1	CG42750
33	0	1.77066	0.77	0.07	0	3-PNs1	CNMaR
34	0	1.72062	0.908	0.1	0	3-PNs1	acj6
35	0	1.68153	0.864	0.1	0	3-PNs1	Lim1
36	0	1.35269	0.804	0.231	0	3-PNs1	Fas3
37	0	1.26555	0.647	0.218	0	3-PNs1	2mit
38	0	1.26512	0.999	0.911	0	3-PNs1	Ten-a
39	0	1.24362	0.772	0.266	0	3-PNs1	nolo
40	0	1.17521	0.639	0.102	0	3-PNs1	zld
41	0	5.89123	1	0.116	0	4-ClusterB	CG14989
42	0	3.74405	0.988	0.032	0	4-ClusterB	Gad1
43	0	1.3473	0.461	0.075	0	4-ClusterB	Nos
44	0	0.939701	0.674	0.456	0	4-ClusterB	CG8861
45	0	0.87623	0.627	0.211	0	4-ClusterB	Eip63F-1
46	0	0.874441	0.496	0.067	0	4-ClusterB	Lim3
47	0	0.851446	0.666	0.523	0	4-ClusterB	CG2082
48	0	0.844976	0.789	0.351	0	4-ClusterB	CG10804
49	0	0.807263	0.805	0.876	0	4-ClusterB	Cngl
50	1.11832485212666e-316	0.742257	0.339	0.151	1.25856278858334e-312	4-ClusterB	Nplp1
51	0	1.9093	0.816	0.6	0	5-ClusterC	pros
52	0	1.90587	0.973	0.195	0	5-ClusterC	VGlut
53	0	1.8574	0.983	0.209	0	5-ClusterC	CG46448
54	0	1.34369	0.998	0.963	0	5-ClusterC	IA-2
55	0	1.32115	0.94	0.531	0	5-ClusterC	bru3
56	0	1.27351	0.936	0.613	0	5-ClusterC	CG32017
57	0	1.24758	0.932	0.752	0	5-ClusterC	CG2269
58	0	1.2125	0.637	0.138	0	5-ClusterC	Nplp1
59	0	1.05516	0.933	0.748	0	5-ClusterC	Dop2R
60	0	0.969899	0.595	0.147	0	5-ClusterC	dati
61	0	1.71233	0.847	0.146	0	6-OL2	pdm3
62	0	1.42882	0.852	0.402	0	6-OL2	mbl
63	0	1.42173	0.599	0.102	0	6-OL2	vvl
64	0	1.10695	0.758	0.412	0	6-OL2	mspo
65	0	1.09112	0.739	0.334	0	6-OL2	CG42674
66	0	1.07494	0.999	0.926	0	6-OL2	Rbp6
67	0	1.04107	0.493	0.317	0	6-OL2	eys
68	0	0.898391	0.9	0.751	0	6-OL2	Ace
69	0	0.897151	0.489	0.167	0	6-OL2	CG42346
70	0	0.846221	0.713	0.335	0	6-OL2	CG9650
71	0	4.8251	0.776	0.088	0	7-Glia	Obp44a
72	0	4.24823	0.998	0.756	0	7-Glia	lncRNA:CR34335
73	0	4.11037	0.876	0.064	0	7-Glia	Gs2
74	0	4.07045	0.877	0.063	0	7-Glia	CG8369
75	0	3.83902	0.832	0.04	0	7-Glia	CG1552
76	0	3.78836	0.723	0.033	0	7-Glia	CG9394
77	0	3.62565	0.735	0.05	0	7-Glia	CG15201
78	0	3.45574	0.853	0.033	0	7-Glia	CG15209
79	0	3.19538	0.742	0.046	0	7-Glia	MtnA
80	0	3.12494	0.845	0.031	0	7-Glia	Msr-110
81	0	2.20025	0.999	0.751	0	8-PNs2	Dop2R
82	0	1.79283	0.997	0.619	0	8-PNs2	Cbp53E
83	0	1.55942	0.498	0.086	0	8-PNs2	DIP-theta
84	0	1.4139	0.521	0.109	0	8-PNs2	vvl
85	0	1.39335	0.525	0.228	0	8-PNs2	aop
86	0	1.1034	0.994	0.625	0	8-PNs2	ct
87	0	1.08529	0.783	0.399	0	8-PNs2	Epac
88	0	1.01925	0.414	0.117	0	8-PNs2	CG42458
89	0	1.01559	0.777	0.298	0	8-PNs2	CG4341
90	0	0.998503	1	0.927	0	8-PNs2	Rbp6
91	0	3.48809	1	0.625	0	9-MBKC_a	jdp
92	0	2.78405	0.991	0.675	0	9-MBKC_a	mamo
93	0	2.67385	1	0.911	0	9-MBKC_a	mub
94	0	2.57071	0.998	0.527	0	9-MBKC_a	Pka-R2
95	0	2.34708	1	0.837	0	9-MBKC_a	Pka-C1
96	0	2.31349	0.985	0.21	0	9-MBKC_a	Rgk1
97	0	2.20147	0.976	0.421	0	9-MBKC_a	rut
98	0	2.12388	1	0.992	0	9-MBKC_a	14-3-3zeta
99	0	1.91424	0.993	0.448	0	9-MBKC_a	rad
100	0	1.88591	0.845	0.1	0	9-MBKC_a	Imp
101	0	3.24588	0.948	0.05	0	10-PNs3	sosie
102	0	3.23362	1	0.7	0	10-PNs3	nAChRalpha6
103	0	1.96199	0.91	0.138	0	10-PNs3	CG9896
104	0	1.94197	0.947	0.315	0	10-PNs3	beat-Ic
105	0	1.79734	0.921	0.153	0	10-PNs3	acj6
106	0	1.66345	0.898	0.29	0	10-PNs3	beat-Ib
107	0	1.2643	0.818	0.459	0	10-PNs3	Pde1c
108	0	1.23311	0.935	0.453	0	10-PNs3	rdgA
109	0	1.22569	0.774	0.118	0	10-PNs3	Tk
110	0	1.19747	0.889	0.526	0	10-PNs3	side-III
111	0	1.97483	0.784	0.391	0	11-PNs4	beat-IIa
112	0	1.86804	0.978	0.654	0	11-PNs4	nAChRalpha7
113	0	1.7872	0.664	0.121	0	11-PNs4	Tk
114	0	1.7714	0.966	0.152	0	11-PNs4	acj6
115	0	1.61656	0.876	0.594	0	11-PNs4	Con
116	0	1.46258	0.8	0.25	0	11-PNs4	Calx
117	0	1.26775	0.791	0.119	0	11-PNs4	fkh
118	0	1.15092	0.871	0.183	0	11-PNs4	bi
119	0	1.13693	0.946	0.574	0	11-PNs4	Gfrl
120	0	1.09385	0.64	0.083	0	11-PNs4	Drep3
121	0	2.00329	0.995	0.239	0	12-EB2	CG46448
122	0	1.79289	0.868	0.153	0	12-EB2	Nplp1
123	0	1.7281	0.98	0.226	0	12-EB2	VGlut
124	0	1.70586	0.885	0.11	0	12-EB2	D
125	0	1.51484	0.801	0.068	0	12-EB2	DIP-eta
126	0	1.34226	0.997	0.629	0	12-EB2	ct
127	0	1.24048	0.749	0.093	0	12-EB2	Sox21b
128	0	1.21764	0.967	0.445	0	12-EB2	SoxN
129	0	1.21556	0.976	0.619	0	12-EB2	Pvf3
130	0	1.20652	0.916	0.444	0	12-EB2	CG32700
131	0	3.38518	0.996	0.167	0	13-ClusterD	CG2016
132	0	2.29132	0.974	0.119	0	13-ClusterD	Tk
133	0	2.20288	0.982	0.36	0	13-ClusterD	ckn
134	0	1.85405	0.919	0.112	0	13-ClusterD	CG42458
135	0	1.82058	0.963	0.405	0	13-ClusterD	Mef2
136	0	1.75542	0.997	0.594	0	13-ClusterD	Con
137	0	1.74611	0.885	0.086	0	13-ClusterD	CG17193
138	0	1.71311	1	0.83	0	13-ClusterD	CG31221
139	0	1.59002	0.97	0.421	0	13-ClusterD	Mmp2
140	0	1.52955	0.943	0.239	0	13-ClusterD	Octbeta1R
141	0	5.34985	0.999	0.038	0	14-ClusterE	Eaat1
142	0	4.64248	1	0.077	0	14-ClusterE	CG15522
143	0	4.56816	1	0.167	0	14-ClusterE	CG2016
144	0	4.31199	0.999	0.05	0	14-ClusterE	CG14274
145	0	3.34078	0.981	0.082	0	14-ClusterE	orb
146	0	3.30453	0.999	0.627	0	14-ClusterE	Octbeta2R
147	0	3.07158	0.992	0.221	0	14-ClusterE	dcma
148	0	2.85981	0.988	0.184	0	14-ClusterE	CG43795
149	0	2.81611	0.991	0.154	0	14-ClusterE	CG43078
150	0	2.78003	0.993	0.421	0	14-ClusterE	Mmp2
151	0	3.00942	0.987	0.057	0	15-OL3	sosie
152	0	2.38717	1	0.83	0	15-OL3	CG31221
153	0	2.26356	0.964	0.097	0	15-OL3	Pka-C3
154	0	2.07415	0.986	0.421	0	15-OL3	Mmp2
155	0	1.98376	0.987	0.467	0	15-OL3	hth
156	0	1.95977	0.983	0.341	0	15-OL3	CG13685
157	0	1.88716	0.934	0.079	0	15-OL3	Rh7
158	0	1.77667	0.982	0.401	0	15-OL3	Epac
159	0	1.76578	1	0.624	0	15-OL3	Cbp53E
160	0	1.76006	0.97	0.24	0	15-OL3	Octbeta1R
161	0	1.67234	0.943	0.62	0	16-PNs5	Pvf3
162	0	1.63998	0.997	0.63	0	16-PNs5	ct
163	0	1.2248	0.782	0.408	0	16-PNs5	beat-IIIb
164	0	1.21967	0.931	0.747	0	16-PNs5	Hs3st-A
165	0	1.0567	0.873	0.589	0	16-PNs5	scyl
166	0	1.00803	0.916	0.71	0	16-PNs5	Nlg3
167	1.09244e-289	0.927702	0.887	0.578	1.22944e-285	16-PNs5	Gfrl
168	7.02884e-270	1.00314	0.959	0.625	7.91026e-266	16-PNs5	Cbp53E
169	3.95018e-251	0.99059	0.749	0.317	4.44553e-247	16-PNs5	eys
170	1.16431e-145	0.947606	0.541	0.345	1.31032e-141	16-PNs5	CG42342
171	0	2.05521	0.913	0.227	0	17-OL4	aop
172	0	1.91393	0.893	0.06	0	17-OL4	sosie
173	0	1.74144	0.981	0.447	0	17-OL4	SoxN
174	0	1.72119	0.995	0.595	0	17-OL4	Con
175	0	1.50686	0.897	0.403	0	17-OL4	Epac
176	0	1.49932	0.993	0.625	0	17-OL4	Cbp53E
177	0	1.45168	0.997	0.856	0	17-OL4	Sdc
178	0	1.17923	0.847	0.316	0	17-OL4	eys
179	0	1.04384	0.527	0.012	0	17-OL4	vn
180	0	0.979906	0.655	0.264	0	17-OL4	scrib
181	0	2.61083	0.995	0.375	0	18-MBKC_b	Eip93F
182	0	2.57174	0.997	0.532	0	18-MBKC_b	Pka-R2
183	0	2.50676	1	0.912	0	18-MBKC_b	mub
184	0	2.40161	1	0.606	0	18-MBKC_b	pros
185	0	2.33779	1	0.629	0	18-MBKC_b	jdp
186	0	2.17208	0.983	0.219	0	18-MBKC_b	Rgk1
187	0	2.08283	0.999	0.839	0	18-MBKC_b	Pka-C1
188	0	1.95918	0.991	0.407	0	18-MBKC_b	Mef2
189	0	1.8785	0.997	0.453	0	18-MBKC_b	rad
190	0	1.7005	0.966	0.427	0	18-MBKC_b	rut
191	0	2.7179	0.98	0.109	0	19-OL5	vvl
192	0	2.22414	0.891	0.19	0	19-OL5	pyd
193	0	2.04356	0.93	0.146	0	19-OL5	CG9896
194	0	1.56172	0.998	0.704	0	19-OL5	CG42541
195	0	1.47587	0.747	0.072	0	19-OL5	Vsx2
196	0	1.4688	0.619	0.073	0	19-OL5	lncRNA:CR46003
197	0	1.40563	0.847	0.26	0	19-OL5	beat-IIIc
198	0	1.1653	0.629	0.074	0	19-OL5	Vsx1
199	0	1.09627	0.999	0.966	0	19-OL5	Rdl
200	0	1.02387	0.99	0.704	0	19-OL5	nAChRalpha6
201	0	4.0813	0.995	0.019	0	20-Monoamines	Vmat
202	0	3.29895	0.976	0.01	0	20-Monoamines	ple
203	0	2.98376	0.996	0.215	0	20-Monoamines	sNPF
204	0	2.48471	0.998	0.425	0	20-Monoamines	klg
205	0	2.45224	0.927	0.021	0	20-Monoamines	DAT
206	0	1.72019	0.853	0.095	0	20-Monoamines	Ets65A
207	0	1.55456	0.947	0.407	0	20-Monoamines	CG45263
208	0	1.54943	0.897	0.409	0	20-Monoamines	beat-IIIb
209	0	1.53577	0.973	0.468	0	20-Monoamines	CG8861
210	0	1.45689	0.92	0.343	0	20-Monoamines	CG42342
211	0	3.06998	0.999	0.192	0	21-OL6	bi
212	0	2.50831	0.998	0.523	0	21-OL6	shakB
213	0	2.37844	0.995	0.244	0	21-OL6	Octbeta1R
214	0	2.13363	1	0.176	0	21-OL6	CG14989
215	0	1.843	0.988	0.659	0	21-OL6	nAChRalpha7
216	0	1.82354	0.996	0.815	0	21-OL6	NaCP60E
217	0	1.60151	0.916	0.195	0	21-OL6	Bx
218	0	1.45207	0.955	0.601	0	21-OL6	CG45049
219	0	1.44416	0.906	0.309	0	21-OL6	CG13739
220	0	1.43818	0.951	0.568	0	21-OL6	Tsp97E
221	0	2.91665	0.994	0.216	0	22-OL7	sNPF
222	0	1.76705	0.952	0.325	0	22-OL7	beat-Ic
223	0	1.58093	0.875	0.275	0	22-OL7	fred
224	0	1.50307	0.961	0.522	0	22-OL7	CG15765
225	0	1.42306	0.963	0.46	0	22-OL7	rdgA
226	0	1.25723	0.695	0.076	0	22-OL7	Vsx2
227	0	1.10981	0.914	0.559	0	22-OL7	Wdr62
228	8.26424e-263	1.04076	0.794	0.233	9.30057e-259	22-OL7	CG3655
229	3.09431e-228	1.1107	0.802	0.301	3.48233e-224	22-OL7	beat-Ib
230	1.47448e-212	1.01898	0.936	0.469	1.65938e-208	22-OL7	CG8861
231	0	3.39026	0.504	0.418	0	23-OL8	mbl
232	0	2.34348	0.995	0.471	0	23-OL8	hth
233	0	2.26478	0.995	0.856	0	23-OL8	Frq1
234	0	2.22155	0.995	0.345	0	23-OL8	CG42674
235	0	2.16205	0.985	0.271	0	23-OL8	app
236	0	2.08594	0.981	0.237	0	23-OL8	Eip63F-1
237	0	2.04081	0.817	0.06	0	23-OL8	CG14274
238	0	2.01211	0.963	0.192	0	23-OL8	CG43795
239	0	1.86857	0.565	0.257	0	23-OL8	CG32683
240	9.58267e-288	1.79618	0.969	0.603	1.07843e-283	23-OL8	jeb
241	0	4.16939	1	0.177	0	24-ClusterF	CG2016
242	0	3.69145	0.997	0.816	0	24-ClusterF	CG42540
243	0	3.32079	0.997	0.526	0	24-ClusterF	CG6044
244	0	2.75729	0.994	0.197	0	24-ClusterF	CG1358
245	0	2.38203	0.986	0.31	0	24-ClusterF	CG34355
246	0	2.29748	0.96	0.113	0	24-ClusterF	Npc2a
247	0	2.21013	0.991	0.85	0	24-ClusterF	Argk
248	0	2.1705	0.971	0.161	0	24-ClusterF	Pde11
249	0	2.12298	0.966	0.072	0	24-ClusterF	KaiR1D
250	0	1.9848	0.966	0.096	0	24-ClusterF	CG13698
251	4.62948528082299e-311	2.22864	0.963	0.042	5.21002e-307	25-PNs6	kn
252	5.29008e-278	1.82331	0.896	0.035	5.95346e-274	25-PNs6	lncRNA:CR45223
253	8.0897e-208	1.73057	0.946	0.274	9.10415e-204	25-PNs6	app
254	1.44231e-204	1.74194	0.979	0.526	1.62318e-200	25-PNs6	shakB
255	1.74103e-197	1.83075	0.946	0.451	1.95936e-193	25-PNs6	CG32700
256	1.56084e-179	1.82194	0.929	0.313	1.75657e-175	25-PNs6	CG13739
257	2.3024e-178	2.15586	0.992	0.221	2.59112e-174	25-PNs6	sNPF
258	2.19469e-158	1.42974	0.954	0.17	2.4699e-154	25-PNs6	acj6
259	9.70903e-154	1.64747	0.992	0.707	1.09265e-149	25-PNs6	nAChRalpha6
260	5.23752e-120	1.5195	0.892	0.339	5.8943e-116	25-PNs6	CG43902
261	0	3.34518	1	0.683	0	26-ClusterG	Fife
262	0	3.04157	1	0.62	0	26-ClusterG	Ca-alpha1T
263	0	2.62839	0.989	0.01	0	26-ClusterG	CG8034
264	0	2.59525	0.995	0.287	0	26-ClusterG	lncRNA:CR45312
265	0	2.40149	0.995	0.275	0	26-ClusterG	app
266	2.89151e-258	2.54495	1	0.929	3.25411e-254	26-ClusterG	Ggamma30A
267	4.26191e-249	2.45977	1	0.249	4.79636e-245	26-ClusterG	Octbeta1R
268	8.41618e-235	3.34741	1	0.251	9.47156e-231	26-ClusterG	CG46448
269	3.30726e-213	2.48414	0.995	0.46	3.72199e-209	26-ClusterG	rad
270	1.1714e-210	2.39467	1	0.553	1.31829e-206	26-ClusterG	bru3
271	1.60915e-216	2.88597	1	0.413	1.81094e-212	27-ClusterH	CG5890
272	2.17661e-145	2.33023	1	0.279	2.44956e-141	27-ClusterH	CG15312
273	3.78694e-102	2.57947	0.981	0.062	4.26182e-98	27-ClusterH	CARPA
274	2.09006e-96	2.06473	0.962	0.018	2.35215e-92	27-ClusterH	Lmx1a
275	1.7082e-92	2.82473	1	0.707	1.92241e-88	27-ClusterH	nAChRalpha6
276	2.73371e-72	2.70121	0.981	0.165	3.07652e-68	27-ClusterH	Nplp1
277	2.83251e-72	2.09684	0.981	0.038	3.18771e-68	27-ClusterH	CG43689
278	5.19679e-59	2.61667	1	0.133	5.84847e-55	27-ClusterH	Tk
279	8.00256e-43	2.52668	1	0.252	9.00609e-39	27-ClusterH	CG46448
280	4.3534e-39	2.1293	1	0.238	4.89931e-35	27-ClusterH	VGlut
