# Supplementary material for: The effects of methylphenidate and atomoxetine on Drosophila brain at single-cell resolution and potential drug repurposing for ADHD treatment
Source: Mol Psychiatry. 2023 Nov 13;29(1):165–85. doi: 10.1038/s41380-023-02314-6 (PMC11078728; doi:10.1038/s41380-023-02314-6)
Supplement: Supplementary file 4 — Supplementary Table 3 [file 41380_2023_2314_MOESM4_ESM.xlsx]

## Sheet: Annotation
MyList	Gene ID	Type	Tax ID	Homologene Gene ID	Homologene Gene Tax ID	Gene Symbol	Description	Biological Process (GO)	GO:0050804 modulation of chemical synapti	GO:0030182 neuron differentiation	R-DME-112316 Neuronal System	GO:0007610 behavior	GO:0007619 courtship behavior	GO:0050793 regulation of developmental pr	GO:0009628 response to abiotic stimulus	R-DME-4086398 Ca2+ pathway	GO:0034330 cell junction organization	GO:0051049 regulation of transport	GO:0043269 regulation of ion transport	GO:0030534 adult behavior	GO:0009887 animal organ morphogenesis	GO:0051239 regulation of multicellular or	GO:0031644 regulation of nervous system p	GO:0010648 negative regulation of cell co	GO:0050805 negative regulation of synapti	GO:0001508 action potential	GO:0006811 ion transport	GO:0007420 brain development
FBgn0020238	42186	ensembl_gene_id	D. melanogaster	42186	D. melanogaster	14-3-3epsilon	14-3-3epsilon	GO:0150013 negative regulation of neuron projection arborization;GO:0042994 cytoplasmic sequestering of transcription factor;GO:0051220 cytoplasmic sequestering of protein	0	1	1	0	0	1	1	0	0	0	1	0	1	0	0	1	0	0	0	0
FBgn0263116	37191	ensembl_gene_id	D. melanogaster	37191	D. melanogaster	5-HT1B	5-hydroxytryptamine (serotonin) receptor 1B	GO:0007198 adenylate cyclase-inhibiting serotonin receptor signaling pathway;GO:0098664 G protein-coupled serotonin receptor signaling pathway;GO:0007208 phospholipase C-activating serotonin receptor signaling pathway	1	0	1	1	0	0	0	0	0	0	0	0	0	1	0	0	0	0	0	0
FBgn0040505	53425	ensembl_gene_id	D. melanogaster	53425	D. melanogaster	Alk	Anaplastic lymphoma kinase	GO:0090328 regulation of olfactory learning;GO:1900074 negative regulation of neuromuscular synaptic transmission;GO:0007522 visceral muscle development	1	1	0	0	0	1	0	0	0	0	1	0	1	1	1	1	1	0	0	1
FBgn0003884	40848	ensembl_gene_id	D. melanogaster	40848	D. melanogaster	alphaTub84B	alpha-Tubulin at 84B	GO:0032418 lysosome localization;GO:1990849 vacuolar localization;GO:0051640 organelle localization	0	0	0	0	0	0	0	0	0	0	0	0	0	0	0	0	0	0	0	0
FBgn0087002	43827	ensembl_gene_id	D. melanogaster	43827	D. melanogaster	apolpp	apolipophorin	GO:0042953 lipoprotein transport;GO:0044872 lipoprotein localization;GO:0010877 lipid transport involved in lipid storage	0	0	0	0	0	0	0	0	0	0	0	0	0	0	0	1	0	0	0	0
FBgn0000108	31002	ensembl_gene_id	D. melanogaster	31002	D. melanogaster	Appl	beta amyloid protein precursor-like	GO:0051602 response to electrical stimulus;GO:0048678 response to axon injury;GO:0007614 short-term memory	0	1	1	1	0	0	1	0	1	0	0	0	0	0	0	0	0	0	0	1
FBgn0286516	41058	ensembl_gene_id	D. melanogaster	41058	D. melanogaster	aqz	aaquetzalli		0	0	0	0	0	0	0	0	0	0	0	0	0	0	0	0	0	0	0	0
FBgn0000116	39041	ensembl_gene_id	D. melanogaster	39041	D. melanogaster	Argk	Arginine kinase	GO:0006599 phosphagen metabolic process;GO:0006603 phosphocreatine metabolic process;GO:0042396 phosphagen biosynthetic process	0	0	0	0	0	0	0	0	0	0	0	0	0	0	0	0	0	0	0	0
FBgn0262904	12798268	ensembl_gene_id	D. melanogaster	12798268	D. melanogaster	asRNA:CR43259	antisense RNA:CR43259		0	0	0	0	0	0	0	0	0	0	0	0	0	0	0	0	0	0	0	0
FBgn0264916	14462487	ensembl_gene_id	D. melanogaster	14462487	D. melanogaster	asRNA:CR44107	antisense RNA:CR44107		0	0	0	0	0	0	0	0	0	0	0	0	0	0	0	0	0	0	0	0
FBgn0266429	44126	ensembl_gene_id	D. melanogaster	44126	D. melanogaster	AstA-R1	Allatostatin A receptor 1	GO:0007218 neuropeptide signaling pathway;GO:0007186 G protein-coupled receptor signaling pathway;GO:0007165 signal transduction	0	0	1	0	0	0	0	0	0	0	0	0	0	0	0	0	0	0	0	0
FBgn0036790	40020	ensembl_gene_id	D. melanogaster	40020	D. melanogaster	AstC-R1	Allatostatin C receptor 1	GO:0007218 neuropeptide signaling pathway;GO:0007186 G protein-coupled receptor signaling pathway;GO:0007165 signal transduction	0	0	1	0	0	0	0	0	0	0	0	0	0	0	0	0	0	0	0	0
FBgn0002921	48971	ensembl_gene_id	D. melanogaster	48971	D. melanogaster	Atpalpha	Na pump alpha subunit	GO:0006883 cellular sodium ion homeostasis;GO:0030007 cellular potassium ion homeostasis;GO:0036376 sodium ion export across plasma membrane	1	0	0	1	0	0	1	0	1	0	0	1	1	0	0	0	0	0	1	0
FBgn0010217	43829	ensembl_gene_id	D. melanogaster	43829	D. melanogaster	ATPsynbeta	ATP synthase, beta subunit	GO:0042776 proton motive force-driven mitochondrial ATP synthesis;GO:0015986 proton motive force-driven ATP synthesis;GO:0006754 ATP biosynthetic process	0	0	0	0	0	0	0	0	0	0	0	0	0	0	0	0	0	0	0	0
FBgn0262870	43923	ensembl_gene_id	D. melanogaster	43923	D. melanogaster	axo	axotactin	GO:0019226 transmission of nerve impulse;GO:0035637 multicellular organismal signaling;GO:0050877 nervous system process	0	0	0	1	0	0	0	0	0	0	0	0	0	0	0	0	0	1	0	0
FBgn0031453	33462	ensembl_gene_id	D. melanogaster	33462	D. melanogaster	Bacc	Bacchus	GO:0048149 behavioral response to ethanol;GO:0045471 response to ethanol;GO:0097305 response to alcohol	0	0	0	1	0	0	0	0	0	0	0	1	0	0	0	0	0	0	0	0
FBgn0250788	32746	ensembl_gene_id	D. melanogaster	32746	D. melanogaster	beta-Spec	beta Spectrin	GO:0042062 long-term strengthening of neuromuscular junction;GO:1903729 regulation of plasma membrane organization;GO:0048790 maintenance of presynaptic active zone structure	1	1	0	0	0	1	0	1	1	0	0	0	0	0	0	1	0	0	0	0
FBgn0264001	39527	ensembl_gene_id	D. melanogaster	39527	D. melanogaster	bru3	bruno 3	GO:0006376 mRNA splice site selection;GO:0000245 spliceosomal complex assembly;GO:0000381 regulation of alternative mRNA splicing, via spliceosome	0	0	0	0	0	0	0	0	0	0	0	0	0	0	0	0	0	0	0	0
FBgn0261822	318841	ensembl_gene_id	D. melanogaster	318841	D. melanogaster	Bsg	Basigin	GO:0051643 endoplasmic reticulum localization;GO:0008594 photoreceptor cell morphogenesis;GO:0070593 dendrite self-avoidance	0	1	0	0	0	0	0	0	0	0	0	0	0	0	0	0	0	0	0	1
FBgn0259176	34665	ensembl_gene_id	D. melanogaster	34665	D. melanogaster	bun	bunched	GO:0009996 negative regulation of cell fate specification;GO:0010454 negative regulation of cell fate commitment;GO:0042246 tissue regeneration	0	1	0	0	0	1	0	0	0	0	0	0	1	1	0	0	0	0	0	1
FBgn0264386	31550	ensembl_gene_id	D. melanogaster	31550	D. melanogaster	Ca-alpha1T	Ca[2+]-channel protein alpha[[1]] subunit T	GO:0070509 calcium ion import;GO:0090676 calcium ion transmembrane transport via low voltage-gated calcium channel;GO:0019228 neuronal action potential	0	0	0	1	0	0	0	0	0	0	0	0	0	0	0	0	0	1	1	0
FBgn0037788	41238	ensembl_gene_id	D. melanogaster	41238	D. melanogaster	CAH7	Carbonic anhydrase 7	GO:0006730 one-carbon metabolic process;GO:0044281 small molecule metabolic process;GO:0044237 cellular metabolic process	0	0	0	0	0	0	0	0	0	0	0	0	0	0	0	0	0	0	0	0
FBgn0000253	36329	ensembl_gene_id	D. melanogaster	36329	D. melanogaster	Cam	Calmodulin	GO:0016061 regulation of light-activated channel activity;GO:0016062 adaptation of rhodopsin mediated signaling;GO:0036367 light adaption	0	1	1	1	0	0	1	1	0	1	1	0	1	0	0	1	0	0	1	1
FBgn0264607	43828	ensembl_gene_id	D. melanogaster	43828	D. melanogaster	CaMKII	Calcium/calmodulin-dependent protein kinase II	GO:1990443 peptidyl-threonine autophosphorylation;GO:0032226 positive regulation of synaptic transmission, dopaminergic;GO:0032225 regulation of synaptic transmission, dopaminergic	1	0	1	1	1	1	0	1	1	1	0	0	0	1	0	1	0	0	1	0
FBgn0267912	8674098	ensembl_gene_id	D. melanogaster	8674098	D. melanogaster	CanA-14F	Calcineurin A at 14F	GO:0097720 calcineurin-mediated signaling;GO:0019722 calcium-mediated signaling;GO:0019932 second-messenger-mediated signaling	0	0	0	0	0	0	0	1	0	0	0	0	0	1	0	0	0	0	0	0
FBgn0004580	36905	ensembl_gene_id	D. melanogaster	36905	D. melanogaster	Cbp53E	Calbindin 53E	GO:1900271 regulation of long-term synaptic potentiation;GO:0099509 regulation of presynaptic cytosolic calcium ion concentration;GO:1903035 negative regulation of response to wounding	1	0	0	0	0	0	0	0	0	0	0	0	0	0	0	1	0	0	1	0
FBgn0052183	39972	ensembl_gene_id	D. melanogaster	39972	D. melanogaster	Ccn	Ccn	GO:0060548 negative regulation of cell death;GO:0007155 cell adhesion;GO:0010941 regulation of cell death	0	0	0	0	0	0	0	0	0	0	0	0	0	0	0	0	0	0	0	0
FBgn0036316	39458	ensembl_gene_id	D. melanogaster	39458	D. melanogaster	CG10960	uncharacterized protein	GO:0015755 fructose transmembrane transport;GO:0070837 dehydroascorbic acid transport;GO:1904659 glucose transmembrane transport	0	0	0	0	0	0	0	0	0	0	0	0	0	0	0	0	0	0	1	0
FBgn0263353	40721	ensembl_gene_id	D. melanogaster	40721	D. melanogaster	CG11000	uncharacterized protein	GO:0045595 regulation of cell differentiation;GO:0050793 regulation of developmental process;GO:0050794 regulation of cellular process	0	0	0	0	0	1	0	0	0	0	0	0	0	0	0	0	0	0	0	0
FBgn0033196	35697	ensembl_gene_id	D. melanogaster	35697	D. melanogaster	CG1358	uncharacterized protein	GO:0097037 heme export;GO:0015886 heme transport;GO:1901678 iron coordination entity transport	0	0	0	0	0	0	0	0	0	0	0	0	0	0	0	0	0	0	1	0
FBgn0033403	35957	ensembl_gene_id	D. melanogaster	35957	D. melanogaster	CG13739	uncharacterized protein		0	0	0	0	0	0	0	0	0	0	0	0	0	0	0	0	0	0	0	0
FBgn0031897	34003	ensembl_gene_id	D. melanogaster	34003	D. melanogaster	CG13784	uncharacterized protein	GO:0045332 phospholipid translocation;GO:0034204 lipid translocation;GO:0097035 regulation of membrane lipid distribution	0	0	0	0	0	0	0	0	0	0	0	0	0	0	0	0	0	0	0	0
FBgn0033108	35595	ensembl_gene_id	D. melanogaster	35595	D. melanogaster	CG15236	uncharacterized protein	GO:0030838 positive regulation of actin filament polymerization;GO:0032273 positive regulation of protein polymerization;GO:0031334 positive regulation of protein-containing complex assembly	0	0	0	0	0	1	0	0	0	0	0	0	0	0	0	0	0	0	0	0
FBgn0029814	31513	ensembl_gene_id	D. melanogaster	31513	D. melanogaster	CG15765	uncharacterized protein	GO:0007399 nervous system development;GO:0048731 system development;GO:0007275 multicellular organism development	0	0	0	0	0	0	0	0	0	0	0	0	0	0	0	0	0	0	0	0
FBgn0029941	31662	ensembl_gene_id	D. melanogaster	31662	D. melanogaster	CG1677	uncharacterized protein	GO:0050779 RNA destabilization;GO:0043487 regulation of RNA stability;GO:0031331 positive regulation of cellular catabolic process	0	0	0	0	0	0	0	0	0	0	0	0	0	0	0	0	0	0	0	0
FBgn0034753	37591	ensembl_gene_id	D. melanogaster	37591	D. melanogaster	CG2852	uncharacterized protein	GO:0000413 protein peptidyl-prolyl isomerization;GO:0018208 peptidyl-proline modification;GO:0006457 protein folding	0	0	0	0	0	0	0	0	0	0	0	0	0	0	0	0	0	0	0	0
FBgn0051221	42325	ensembl_gene_id	D. melanogaster	42325	D. melanogaster	CG31221	uncharacterized protein		0	0	0	0	0	0	0	0	0	0	0	0	0	0	0	0	0	0	0	0
FBgn0051248	40853	ensembl_gene_id	D. melanogaster	40853	D. melanogaster	CG31248	uncharacterized protein		0	0	0	0	0	0	0	0	0	0	0	0	0	0	0	0	0	0	0	0
FBgn0051676	35351	ensembl_gene_id	D. melanogaster	35351	D. melanogaster	CG31676	uncharacterized protein	GO:1903818 positive regulation of voltage-gated potassium channel activity;GO:0032222 regulation of synaptic transmission, cholinergic;GO:1901018 positive regulation of potassium ion transmembrane transporter activity	1	0	0	0	0	0	0	0	0	1	1	0	0	1	0	0	0	0	0	0
FBgn0052264	38438	ensembl_gene_id	D. melanogaster	38438	D. melanogaster	CG32264	uncharacterized protein	GO:0031532 actin cytoskeleton reorganization;GO:0030036 actin cytoskeleton organization;GO:0030029 actin filament-based process	0	0	0	0	0	0	0	0	0	0	0	0	0	0	0	0	0	0	0	0
FBgn0034978	37862	ensembl_gene_id	D. melanogaster	37862	D. melanogaster	CG3257	uncharacterized protein	GO:0008150 biological_process	0	0	0	0	0	0	0	0	0	0	0	0	0	0	0	0	0	0	0	0
FBgn0052767	31430	ensembl_gene_id	D. melanogaster	31430	D. melanogaster	CG32767	uncharacterized protein	GO:0000122 negative regulation of transcription by RNA polymerase II;GO:0045892 negative regulation of transcription, DNA-templated;GO:1902679 negative regulation of RNA biosynthetic process	0	0	0	0	0	0	0	0	0	0	0	0	0	0	0	0	0	0	0	0
FBgn0052982	34237	ensembl_gene_id	D. melanogaster	34237	D. melanogaster	CG32982	uncharacterized protein	GO:0031532 actin cytoskeleton reorganization;GO:0030036 actin cytoskeleton organization;GO:0030029 actin filament-based process	0	0	0	0	0	0	0	0	0	0	0	0	0	0	0	0	0	0	0	0
FBgn0053543	3346207	ensembl_gene_id	D. melanogaster	3346207	D. melanogaster	CG33543	uncharacterized protein		0	0	0	0	0	0	0	1	0	0	0	0	0	0	0	0	0	0	0	0
FBgn0085384	42820	ensembl_gene_id	D. melanogaster	42820	D. melanogaster	CG34355	uncharacterized protein		0	0	0	0	0	0	0	0	0	0	0	0	0	0	0	0	0	0	0	0
FBgn0085399	5740565	ensembl_gene_id	D. melanogaster	5740565	D. melanogaster	CG34370	uncharacterized protein	GO:0008150 biological_process	0	0	0	0	0	0	0	0	0	0	0	0	0	0	0	0	0	0	0	0
FBgn0259927	32874	ensembl_gene_id	D. melanogaster	32874	D. melanogaster	CG42450	uncharacterized protein	GO:0007186 G protein-coupled receptor signaling pathway;GO:0035556 intracellular signal transduction;GO:0007165 signal transduction	0	0	1	0	0	0	0	0	0	0	0	0	0	0	0	0	0	0	0	0
FBgn0261262	42269	ensembl_gene_id	D. melanogaster	42269	D. melanogaster	CG42613	uncharacterized protein		0	0	0	0	0	0	0	0	0	0	0	0	0	0	0	0	0	0	0	0
FBgn0261804	35090	ensembl_gene_id	D. melanogaster	35090	D. melanogaster	CG42750	uncharacterized protein	GO:0006508 proteolysis;GO:0019538 protein metabolic process;GO:1901564 organonitrogen compound metabolic process	0	0	0	0	0	0	0	0	0	0	0	0	0	0	0	0	0	0	0	0
FBgn0262508	38981	ensembl_gene_id	D. melanogaster	38981	D. melanogaster	CG43078	uncharacterized protein		0	0	0	0	0	0	0	0	0	0	0	0	0	0	0	0	0	0	0	0
FBgn0263994	32448	ensembl_gene_id	D. melanogaster	32448	D. melanogaster	CG43737	uncharacterized protein		0	0	0	0	0	0	0	0	0	0	0	0	0	0	0	0	0	0	0	0
FBgn0264308	34738	ensembl_gene_id	D. melanogaster	34738	D. melanogaster	CG43778	uncharacterized protein	GO:0051931 regulation of sensory perception;GO:0031644 regulation of nervous system process;GO:0044057 regulation of system process	0	0	0	0	0	0	0	0	0	0	0	0	0	1	1	0	0	0	0	0
FBgn0266410	41114	ensembl_gene_id	D. melanogaster	41114	D. melanogaster	CG45050	uncharacterized protein	GO:0008150 biological_process	0	0	0	0	0	0	0	0	0	0	0	0	0	0	0	0	0	0	0	0
FBgn0031306	33291	ensembl_gene_id	D. melanogaster	33291	D. melanogaster	CG4577	uncharacterized protein		0	0	0	0	0	0	0	0	0	0	0	0	0	0	0	0	0	0	0	0
FBgn0030796	32672	ensembl_gene_id	D. melanogaster	32672	D. melanogaster	CG4829	uncharacterized protein	GO:0006751 glutathione catabolic process;GO:0044273 sulfur compound catabolic process;GO:0042219 cellular modified amino acid catabolic process	0	0	0	0	0	0	0	0	0	0	0	0	0	0	0	0	0	0	0	0
FBgn0032666	35083	ensembl_gene_id	D. melanogaster	35083	D. melanogaster	CG5758	uncharacterized protein	GO:0008039 synaptic target recognition;GO:0030198 extracellular matrix organization;GO:0043062 extracellular structure organization	0	1	0	0	0	0	0	0	0	0	0	0	0	0	0	0	0	0	0	0
FBgn0036556	39748	ensembl_gene_id	D. melanogaster	39748	D. melanogaster	hzg	herzog	GO:0040019 positive regulation of embryonic development;GO:0045995 regulation of embryonic development;GO:0006470 protein dephosphorylation	0	0	0	0	0	1	0	0	0	0	0	0	0	1	0	0	0	0	0	0
FBgn0039380	43126	ensembl_gene_id	D. melanogaster	43126	D. melanogaster	CG5890	uncharacterized protein	GO:0048190 wing disc dorsal/ventral pattern formation;GO:0007450 dorsal/ventral pattern formation, imaginal disc;GO:0035222 wing disc pattern formation	0	0	0	0	0	0	0	1	0	0	0	0	1	0	0	0	0	0	0	0
FBgn0036560	39752	ensembl_gene_id	D. melanogaster	39752	D. melanogaster	CG5895	uncharacterized protein	GO:0006629 lipid metabolic process;GO:0044238 primary metabolic process;GO:0071704 organic substance metabolic process	0	0	0	0	0	0	0	0	0	0	0	0	0	0	0	0	0	0	0	0
FBgn0040985	50459	ensembl_gene_id	D. melanogaster	50459	D. melanogaster	CG6115	uncharacterized protein	GO:0022904 respiratory electron transport chain;GO:0022900 electron transport chain;GO:0045333 cellular respiration	0	0	0	0	0	0	0	0	0	0	0	0	0	0	0	0	0	0	0	0
FBgn0038321	41863	ensembl_gene_id	D. melanogaster	41863	D. melanogaster	CG6218	uncharacterized protein	GO:0046835 carbohydrate phosphorylation;GO:0044262 cellular carbohydrate metabolic process;GO:0005975 carbohydrate metabolic process	0	0	0	0	0	0	0	0	0	0	0	0	0	0	0	0	0	0	0	0
FBgn0032350	34554	ensembl_gene_id	D. melanogaster	34554	D. melanogaster	CG6287	uncharacterized protein		0	0	0	0	0	0	0	0	0	0	0	0	0	0	0	0	0	0	0	0
FBgn0032400	34621	ensembl_gene_id	D. melanogaster	34621	D. melanogaster	CG6770	uncharacterized protein	GO:0008285 negative regulation of cell population proliferation;GO:0045786 negative regulation of cell cycle;GO:0042127 regulation of cell population proliferation	0	0	0	0	0	0	0	0	0	0	0	0	0	0	0	0	0	0	0	0
FBgn0038938	42606	ensembl_gene_id	D. melanogaster	42606	D. melanogaster	CG7084	uncharacterized protein	GO:0055085 transmembrane transport;GO:0006810 transport;GO:0051234 establishment of localization	0	0	1	0	0	0	0	0	0	0	0	0	0	0	0	0	0	0	1	0
FBgn0036926	40187	ensembl_gene_id	D. melanogaster	40187	D. melanogaster	CG7646	uncharacterized protein		0	0	1	0	0	0	0	1	0	0	0	0	0	0	0	0	0	0	0	0
FBgn0032021	34143	ensembl_gene_id	D. melanogaster	34143	D. melanogaster	CG7781	uncharacterized protein	GO:1903818 positive regulation of voltage-gated potassium channel activity;GO:0032222 regulation of synaptic transmission, cholinergic;GO:1901018 positive regulation of potassium ion transmembrane transporter activity	1	0	0	0	0	0	0	0	0	1	1	0	0	1	0	0	0	0	0	0
FBgn0032886	35344	ensembl_gene_id	D. melanogaster	35344	D. melanogaster	CG9328	uncharacterized protein	GO:0001558 regulation of cell growth;GO:0040008 regulation of growth;GO:0051128 regulation of cellular component organization	0	0	0	0	0	1	0	0	0	0	0	0	0	0	0	0	0	0	0	0
FBgn0032507	34743	ensembl_gene_id	D. melanogaster	34743	D. melanogaster	CG9377	uncharacterized protein	GO:0006508 proteolysis;GO:0019538 protein metabolic process;GO:1901564 organonitrogen compound metabolic process	0	0	0	0	0	0	0	0	0	0	0	0	0	0	0	0	0	0	0	0
FBgn0029950	31674	ensembl_gene_id	D. melanogaster	31674	D. melanogaster	CG9657	uncharacterized protein	GO:0006814 sodium ion transport;GO:0030001 metal ion transport;GO:0006812 cation transport	0	0	0	0	0	0	0	0	0	0	0	0	0	0	0	0	0	0	1	0
FBgn0038143	41644	ensembl_gene_id	D. melanogaster	41644	D. melanogaster	CG9813	uncharacterized protein		0	0	0	0	0	0	0	0	0	0	0	0	0	0	0	0	0	0	0	0
FBgn0262160	34701	ensembl_gene_id	D. melanogaster	34701	D. melanogaster	CG9932	uncharacterized protein	GO:0000122 negative regulation of transcription by RNA polymerase II;GO:0045892 negative regulation of transcription, DNA-templated;GO:1902679 negative regulation of RNA biosynthetic process	0	0	0	0	0	0	0	0	0	0	0	0	0	0	0	0	0	0	0	0
FBgn0036165	39284	ensembl_gene_id	D. melanogaster	39284	D. melanogaster	chrb	charybde	GO:0008258 head involution;GO:0032006 regulation of TOR signaling;GO:0006915 apoptotic process	0	0	0	0	0	1	0	0	0	0	0	0	0	0	0	1	0	0	0	0
FBgn0010313	40616	ensembl_gene_id	D. melanogaster	40616	D. melanogaster	corto	corto	GO:0007076 mitotic chromosome condensation;GO:0030261 chromosome condensation;GO:0007474 imaginal disc-derived wing vein specification	0	0	0	0	0	0	0	0	0	0	0	0	1	0	0	0	0	0	0	0
FBgn0263995	45840	ensembl_gene_id	D. melanogaster	45840	D. melanogaster	cpo	couch potato	GO:0022611 dormancy process;GO:0035206 regulation of hemocyte proliferation;GO:0042127 regulation of cell population proliferation	1	0	0	0	0	1	0	0	0	0	0	0	0	1	0	0	0	0	0	0
FBgn0041605	64877	ensembl_gene_id	D. melanogaster	64877	D. melanogaster	cpx	complexin	GO:0046929 negative regulation of neurotransmitter secretion;GO:0051589 negative regulation of neurotransmitter transport;GO:1903531 negative regulation of secretion by cell	1	0	1	0	0	0	0	0	1	1	0	0	0	0	0	1	1	0	0	0
FBgn0004198	44540	ensembl_gene_id	D. melanogaster	44540	D. melanogaster	ct	cut	GO:0060572 morphogenesis of an epithelial bud;GO:0061332 Malpighian tubule bud morphogenesis;GO:0060288 formation of a compartment boundary	0	1	0	1	0	0	0	0	0	0	0	0	1	0	0	0	0	0	1	1
FBgn0004432	32595	ensembl_gene_id	D. melanogaster	32595	D. melanogaster	Cyp1	Cyclophilin 1	GO:0000413 protein peptidyl-prolyl isomerization;GO:0018208 peptidyl-proline modification;GO:0006457 protein folding	0	0	0	0	0	0	0	0	0	0	0	0	0	0	0	0	0	0	0	0
FBgn0284248	34996	ensembl_gene_id	D. melanogaster	34996	D. melanogaster	Cyt-c-p	Cytochrome c proximal	GO:0006122 mitochondrial electron transport, ubiquinol to cytochrome c;GO:0006123 mitochondrial electron transport, cytochrome c to oxygen;GO:0043280 positive regulation of cysteine-type endopeptidase activity involved in apoptotic process	0	0	0	0	0	0	0	0	0	0	1	0	0	0	0	0	0	0	0	0
FBgn0005677	34982	ensembl_gene_id	D. melanogaster	34982	D. melanogaster	dac	dachshund	GO:0035211 spermathecum morphogenesis;GO:0035263 genital disc sexually dimorphic development;GO:0048098 antennal joint development	0	1	0	0	0	0	0	0	0	0	0	0	1	0	0	0	0	0	0	1
FBgn0263930	39013	ensembl_gene_id	D. melanogaster	39013	D. melanogaster	dally	division abnormally delayed	GO:2001261 negative regulation of semaphorin-plexin signaling pathway;GO:2001260 regulation of semaphorin-plexin signaling pathway;GO:0071694 maintenance of protein location in extracellular region	0	1	0	0	0	1	0	0	0	1	0	0	1	0	0	1	0	0	0	1
FBgn0262636	43789	ensembl_gene_id	D. melanogaster	43789	D. melanogaster	dati	datilografo	GO:0045925 positive regulation of female receptivity;GO:0045924 regulation of female receptivity;GO:0060180 female mating behavior	0	1	0	1	1	0	0	0	0	0	0	1	0	0	0	0	0	0	0	1
FBgn0000479	31309	ensembl_gene_id	D. melanogaster	31309	D. melanogaster	dnc	dunce	GO:0106070 regulation of adenylate cyclase-activating G protein-coupled receptor signaling pathway;GO:0106072 negative regulation of adenylate cyclase-activating G protein-coupled receptor signaling pathway;GO:0001661 conditioned taste aversion	1	1	1	1	1	0	1	0	0	0	0	1	0	0	0	1	0	0	0	0
FBgn0024732	36290	ensembl_gene_id	D. melanogaster	36290	D. melanogaster	Drep1	DNA fragmentation factor-related protein 1	GO:0045476 nurse cell apoptotic process;GO:1902742 apoptotic process involved in development;GO:0006309 apoptotic DNA fragmentation	0	0	0	0	0	0	0	0	0	0	0	0	0	0	0	0	0	0	0	0
FBgn0026439	34251	ensembl_gene_id	D. melanogaster	34251	D. melanogaster	Eaat1	Excitatory amino acid transporter 1	GO:0014819 regulation of skeletal muscle contraction;GO:0014852 regulation of skeletal muscle contraction by neural stimulation via neuromuscular junction;GO:0014853 regulation of excitatory postsynaptic membrane potential involved in skeletal muscle contraction	1	0	0	1	0	0	0	0	0	0	0	1	0	1	1	0	0	1	1	0
FBgn0011217	41785	ensembl_gene_id	D. melanogaster	41785	D. melanogaster	eff	effete	GO:0097039 protein linear polyubiquitination;GO:0061057 peptidoglycan recognition protein signaling pathway;GO:0048132 female germ-line stem cell asymmetric division	0	1	1	0	0	1	0	0	0	0	0	0	1	0	0	1	0	0	0	1
FBgn0053100	326255	ensembl_gene_id	D. melanogaster	326255	D. melanogaster	eIF4EHP	eukaryotic translation initiation factor 4E homologous protein	GO:0007554 regulation of ecdysteroid biosynthetic process;GO:0010893 positive regulation of steroid biosynthetic process;GO:0032352 positive regulation of hormone metabolic process	0	0	0	0	0	0	0	0	0	0	0	0	0	0	0	0	0	0	0	0
FBgn0004910	47878	ensembl_gene_id	D. melanogaster	47878	D. melanogaster	Eip63F-1	Ecdysone-induced protein 63F 1		0	0	1	0	0	0	0	1	0	0	0	0	0	0	0	0	0	0	1	0
FBgn0000568	39999	ensembl_gene_id	D. melanogaster	39999	D. melanogaster	Eip75B	Ecdysone-induced protein 75B	GO:0007553 regulation of ecdysteroid metabolic process;GO:0019218 regulation of steroid metabolic process;GO:0032350 regulation of hormone metabolic process	0	0	0	1	0	0	0	0	0	0	0	0	0	0	0	1	0	0	0	0
FBgn0264490	44936	ensembl_gene_id	D. melanogaster	44936	D. melanogaster	Eip93F	Ecdysone-induced protein 93F	GO:0071456 cellular response to hypoxia;GO:0036294 cellular response to decreased oxygen levels;GO:0071453 cellular response to oxygen levels	0	0	0	0	0	0	1	0	0	0	0	0	0	0	0	0	0	0	0	0
FBgn0005658	38700	ensembl_gene_id	D. melanogaster	38700	D. melanogaster	Ets65A	Ets at 65A	GO:0006357 regulation of transcription by RNA polymerase II;GO:0006355 regulation of transcription, DNA-templated;GO:1903506 regulation of nucleic acid-templated transcription	0	0	0	0	0	0	0	0	0	0	0	0	0	0	0	0	0	0	0	0
FBgn0037913	3772232	ensembl_gene_id	D. melanogaster	3772232	D. melanogaster	fabp	fatty acid binding protein	GO:0015908 fatty acid transport;GO:0007616 long-term memory;GO:0006869 lipid transport	0	0	0	1	0	0	0	1	0	0	0	0	0	0	0	0	0	0	0	0
FBgn0285925	42025	ensembl_gene_id	D. melanogaster	42025	D. melanogaster	Fas1	Fasciclin 1	GO:0016338 calcium-independent cell-cell adhesion via plasma membrane cell-adhesion molecules;GO:0007156 homophilic cell adhesion via plasma membrane adhesion molecules;GO:0030198 extracellular matrix organization	0	1	0	0	0	0	0	0	0	0	0	0	0	0	0	0	0	0	0	0
FBgn0014163	39826	ensembl_gene_id	D. melanogaster	39826	D. melanogaster	fax	failed axon connections	GO:0036099 female germ-line stem cell population maintenance;GO:0030718 germ-line stem cell population maintenance;GO:0019827 stem cell population maintenance	0	1	0	0	0	0	0	0	0	0	0	0	0	0	0	0	0	0	0	0
FBgn0024238	32721	ensembl_gene_id	D. melanogaster	32721	D. melanogaster	Fim	Fimbrin	GO:0051639 actin filament network formation;GO:0051764 actin crosslink formation;GO:0110069 syncytial embryo cellularization	0	0	0	0	0	0	0	0	0	0	0	0	0	0	0	0	0	0	0	0
FBgn0031627	33676	ensembl_gene_id	D. melanogaster	33676	D. melanogaster	fipi	factor of interpulse interval	GO:0045433 male courtship behavior, veined wing generated song production;GO:0016545 male courtship behavior, veined wing vibration;GO:0048065 male courtship behavior, veined wing extension	0	0	0	1	1	0	0	1	0	0	0	0	0	0	0	0	0	0	0	0
FBgn0000711	44289	ensembl_gene_id	D. melanogaster	44289	D. melanogaster	flw	flapwing	GO:1905330 regulation of morphogenesis of an epithelium;GO:0031991 regulation of actomyosin contractile ring contraction;GO:1904886 beta-catenin destruction complex disassembly	1	0	1	0	0	1	0	0	0	0	0	0	1	0	0	1	0	0	0	0
FBgn0035385	38357	ensembl_gene_id	D. melanogaster	38357	D. melanogaster	FMRFaR	FMRFamide Receptor	GO:0032226 positive regulation of synaptic transmission, dopaminergic;GO:0032225 regulation of synaptic transmission, dopaminergic;GO:0002209 behavioral defense response	1	0	1	1	0	0	0	0	0	0	0	1	0	0	0	1	0	0	0	0
FBgn0086675	32245	ensembl_gene_id	D. melanogaster	32245	D. melanogaster	fne	found in neurons	GO:0008049 male courtship behavior;GO:0060179 male mating behavior;GO:0007619 courtship behavior	0	0	0	1	1	0	0	0	0	0	0	0	0	0	0	0	0	0	0	0
FBgn0267795	39561	ensembl_gene_id	D. melanogaster	39561	D. melanogaster	Frl	Formin-like	GO:0016318 ommatidial rotation;GO:0048675 axon extension;GO:1990138 neuron projection extension	0	1	1	0	0	1	0	0	0	0	0	0	1	0	0	0	0	0	0	1
FBgn0030897	32797	ensembl_gene_id	D. melanogaster	32797	D. melanogaster	Frq1	Frequenin 1	GO:0046928 regulation of neurotransmitter secretion;GO:0051588 regulation of neurotransmitter transport;GO:0007269 neurotransmitter secretion	1	0	0	0	0	0	0	0	1	1	0	0	0	0	0	0	0	0	0	0
FBgn0001078	40045	ensembl_gene_id	D. melanogaster	40045	D. melanogaster	ftz-f1	ftz transcription factor 1	GO:0035626 juvenile hormone mediated signaling pathway;GO:0035074 pupation;GO:0040034 regulation of development, heterochronic	0	1	0	1	0	1	0	0	0	0	0	0	1	0	0	0	0	0	0	1
FBgn0004509	47220	ensembl_gene_id	D. melanogaster	47220	D. melanogaster	Fur1	Furin 1	GO:0097688 glutamate receptor clustering;GO:0072578 neurotransmitter-gated ion channel clustering;GO:0097090 presynaptic membrane organization	0	1	0	0	0	0	0	1	1	0	0	0	0	0	0	0	0	0	0	0
FBgn0259108	5740544	ensembl_gene_id	D. melanogaster	5740544	D. melanogaster	futsch	futsch	GO:0060052 neurofilament cytoskeleton organization;GO:0045103 intermediate filament-based process;GO:0045104 intermediate filament cytoskeleton organization	0	1	0	1	0	1	0	0	0	0	0	0	0	0	0	0	0	0	0	0
FBgn0004516	38484	ensembl_gene_id	D. melanogaster	38484	D. melanogaster	Gad1	Glutamic acid decarboxylase 1	GO:0009449 gamma-aminobutyric acid biosynthetic process;GO:0045213 neurotransmitter receptor metabolic process;GO:0009448 gamma-aminobutyric acid metabolic process	0	0	1	1	0	0	1	0	1	0	0	1	0	0	0	0	0	0	1	0
FBgn0001122	36104	ensembl_gene_id	D. melanogaster	36104	D. melanogaster	Galphao	G protein alpha o subunit	GO:0032291 axon ensheathment in central nervous system;GO:0035567 non-canonical Wnt signaling pathway;GO:0042595 behavioral response to starvation	1	1	1	1	0	1	0	1	1	0	0	0	1	1	0	0	0	0	0	1
FBgn0001105	32544	ensembl_gene_id	D. melanogaster	32544	D. melanogaster	Gbeta13F	G protein beta-subunit 13F	GO:0003365 establishment of cell polarity involved in ameboidal cell migration;GO:0003371 establishment or maintenance of cytoskeleton polarity involved in ameboidal cell migration;GO:0003379 establishment of cell polarity involved in gastrulation cell migration	0	1	1	0	0	1	0	1	0	0	0	0	1	1	0	1	0	0	0	0
FBgn0042135	59173	ensembl_gene_id	D. melanogaster	59173	D. melanogaster	Gdap2	Gdap2	GO:0006979 response to oxidative stress;GO:0042594 response to starvation;GO:0031667 response to nutrient levels	0	0	0	0	0	0	0	0	0	0	0	0	0	0	0	0	0	0	0	0
FBgn0267252	45234	ensembl_gene_id	D. melanogaster	45234	D. melanogaster	Ggamma30A	G protein subunit gamma at 30A	GO:0071244 cellular response to carbon dioxide;GO:0010037 response to carbon dioxide;GO:0007200 phospholipase C-activating G protein-coupled receptor signaling pathway	0	0	1	1	0	0	1	1	0	0	0	0	0	0	0	0	0	0	0	0
FBgn0250823	49701	ensembl_gene_id	D. melanogaster	49701	D. melanogaster	gish	gilgamesh	GO:0051126 negative regulation of actin nucleation;GO:2001135 regulation of endocytic recycling;GO:0051125 regulation of actin nucleation	0	1	0	1	0	1	1	0	0	1	0	0	0	0	0	1	0	0	1	0
FBgn0264574	38109	ensembl_gene_id	D. melanogaster	38109	D. melanogaster	Glut1	Glucose transporter 1	GO:0090277 positive regulation of peptide hormone secretion;GO:0002793 positive regulation of peptide secretion;GO:0046887 positive regulation of hormone secretion	0	0	0	0	0	0	0	0	0	1	1	0	0	0	0	1	0	0	1	0
FBgn0063498	37107	ensembl_gene_id	D. melanogaster	37107	D. melanogaster	GstE2	Glutathione S transferase E2	GO:0006749 glutathione metabolic process;GO:0006575 cellular modified amino acid metabolic process;GO:0006790 sulfur compound metabolic process	0	0	0	0	0	0	0	0	0	0	0	0	0	0	0	0	0	0	0	0
FBgn0005619	36076	ensembl_gene_id	D. melanogaster	36076	D. melanogaster	Hdc	Histidine decarboxylase	GO:0006547 histidine metabolic process;GO:0006548 histidine catabolic process;GO:0001694 histamine biosynthetic process	0	1	0	0	0	0	1	0	0	0	0	0	0	0	0	0	0	0	0	0
FBgn0010113	43604	ensembl_gene_id	D. melanogaster	43604	D. melanogaster	hdc	headcase	GO:0014041 regulation of neuron maturation;GO:1903429 regulation of cell maturation;GO:1904799 regulation of neuron remodeling	0	0	0	0	0	1	0	0	0	0	0	0	1	1	0	0	0	0	0	0
FBgn0004828	31848	ensembl_gene_id	D. melanogaster	31848	D. melanogaster	His3.3B	Histone H3.3B	GO:0006336 DNA replication-independent chromatin assembly;GO:0034724 DNA replication-independent chromatin organization;GO:0007140 male meiotic nuclear division	0	0	0	0	0	0	0	0	0	0	0	0	0	0	0	0	0	0	0	0
FBgn0013981	41773	ensembl_gene_id	D. melanogaster	41773	D. melanogaster	His4r	Histone H4 replacement	GO:0006352 DNA-templated transcription, initiation;GO:0006334 nucleosome assembly;GO:0034728 nucleosome organization	0	0	0	0	0	0	0	0	0	0	0	0	0	0	0	0	0	0	0	0
FBgn0010228	37480	ensembl_gene_id	D. melanogaster	37480	D. melanogaster	HmgZ	HMG protein Z	GO:0006357 regulation of transcription by RNA polymerase II;GO:0006355 regulation of transcription, DNA-templated;GO:1903506 regulation of nucleic acid-templated transcription	0	0	0	0	0	0	0	0	0	0	0	0	0	0	0	0	0	0	0	0
FBgn0041150	249663	ensembl_gene_id	D. melanogaster	249663	D. melanogaster	hoe1	hoepel1	GO:0055085 transmembrane transport;GO:0006810 transport;GO:0051234 establishment of localization	0	0	0	0	0	0	0	0	0	0	0	0	0	0	0	0	0	0	1	0
FBgn0014859	35332	ensembl_gene_id	D. melanogaster	35332	D. melanogaster	Hr38	Hormone receptor-like in 38	GO:0043435 response to corticotropin-releasing hormone;GO:0071376 cellular response to corticotropin-releasing hormone stimulus;GO:0048082 regulation of adult chitin-containing cuticle pigmentation	0	0	1	1	0	0	0	0	0	0	0	0	0	0	0	0	0	0	0	0
FBgn0004838	33968	ensembl_gene_id	D. melanogaster	33968	D. melanogaster	Hrb27C	Heterogeneous nuclear ribonucleoprotein at 27C	GO:0048026 positive regulation of mRNA splicing, via spliceosome;GO:0050685 positive regulation of mRNA processing;GO:0033120 positive regulation of RNA splicing	0	0	0	0	0	0	0	0	0	1	0	0	0	1	0	0	0	0	0	0
FBgn0001224	39077	ensembl_gene_id	D. melanogaster	39077	D. melanogaster	Hsp23	Heat shock protein 23	GO:0009631 cold acclimation;GO:0009409 response to cold;GO:0042026 protein refolding	0	0	0	0	0	0	1	0	0	0	0	0	0	0	0	0	0	0	0	0
FBgn0001225	39075	ensembl_gene_id	D. melanogaster	39075	D. melanogaster	Hsp26	Heat shock protein 26	GO:0009631 cold acclimation;GO:0009409 response to cold;GO:0042026 protein refolding	0	0	0	0	0	0	1	0	0	0	0	0	0	0	0	0	0	0	0	0
FBgn0001230	42852	ensembl_gene_id	D. melanogaster	42852	D. melanogaster	Hsp68	Heat shock protein 68	GO:0051084 'de novo' post-translational protein folding;GO:0051085 chaperone cofactor-dependent protein refolding;GO:0006458 'de novo' protein folding	0	0	0	1	0	0	0	0	0	0	0	0	0	0	0	0	0	0	0	0
FBgn0001233	38389	ensembl_gene_id	D. melanogaster	38389	D. melanogaster	Hsp83	Heat shock protein 83	GO:0009631 cold acclimation;GO:0043248 proteasome assembly;GO:0009409 response to cold	0	0	0	0	0	1	1	1	0	0	0	0	0	1	0	1	0	0	0	0
FBgn0001235	41273	ensembl_gene_id	D. melanogaster	41273	D. melanogaster	hth	homothorax	GO:2000497 positive regulation of cell proliferation involved in compound eye morphogenesis;GO:0048735 haltere morphogenesis;GO:0007383 specification of segmental identity, antennal segment	0	1	0	0	0	1	0	0	0	0	0	0	1	0	0	0	0	0	0	1
FBgn0031294	33277	ensembl_gene_id	D. melanogaster	33277	D. melanogaster	IA-2	IA-2 protein tyrosine phosphatase	GO:0006470 protein dephosphorylation;GO:0051046 regulation of secretion;GO:0048565 digestive tract development	0	0	0	0	0	0	0	0	0	1	0	0	1	0	0	0	0	0	0	0
FBgn0013467	36681	ensembl_gene_id	D. melanogaster	36681	D. melanogaster	igl	igloo		0	0	0	0	0	0	0	0	0	0	0	0	0	0	0	0	0	0	0	0
FBgn0263397	36589	ensembl_gene_id	D. melanogaster	36589	D. melanogaster	Ih	I[[h]] channel	GO:0071484 cellular response to light intensity;GO:0022410 circadian sleep/wake cycle process;GO:0050802 circadian sleep/wake cycle, sleep	1	0	1	1	0	0	1	0	0	1	1	1	0	1	0	0	0	1	1	0
FBgn0039081	42770	ensembl_gene_id	D. melanogaster	42770	D. melanogaster	Irk2	Inwardly rectifying potassium channel 2	GO:0006813 potassium ion transport;GO:0042391 regulation of membrane potential;GO:0030001 metal ion transport	0	0	0	0	0	0	0	0	0	0	0	0	1	0	0	0	0	1	1	0
FBgn0027654	43630	ensembl_gene_id	D. melanogaster	43630	D. melanogaster	jdp	jdp	GO:0051084 'de novo' post-translational protein folding;GO:0051085 chaperone cofactor-dependent protein refolding;GO:0006458 'de novo' protein folding	0	0	0	0	0	0	0	0	0	0	0	0	0	0	0	0	0	0	0	0
FBgn0086677	36295	ensembl_gene_id	D. melanogaster	36295	D. melanogaster	jeb	jelly belly	GO:0042694 muscle cell fate specification;GO:1900074 negative regulation of neuromuscular synaptic transmission;GO:0007509 mesoderm migration involved in gastrulation	1	1	0	0	0	0	0	0	1	0	0	0	1	0	0	1	1	0	0	1
FBgn0027339	43924	ensembl_gene_id	D. melanogaster	43924	D. melanogaster	jim	jim	GO:0048813 dendrite morphogenesis;GO:0016358 dendrite development;GO:0048667 cell morphogenesis involved in neuron differentiation	0	1	0	0	0	0	0	0	0	0	0	0	0	0	0	0	0	0	0	0
FBgn0038837	42473	ensembl_gene_id	D. melanogaster	42473	D. melanogaster	KaiR1D	Kainate-type ionotropic glutamate receptor subunit 1D	GO:0099171 presynaptic modulation of chemical synaptic transmission;GO:0014049 positive regulation of glutamate secretion;GO:0032892 positive regulation of organic acid transport	1	0	1	0	0	1	0	1	0	1	1	0	0	0	0	1	1	0	1	0
FBgn0028369	31292	ensembl_gene_id	D. melanogaster	31292	D. melanogaster	kirre	kin of irre	GO:0036059 nephrocyte diaphragm assembly;GO:0061321 garland nephrocyte differentiation;GO:0016202 regulation of striated muscle tissue development	0	0	0	1	0	1	0	0	1	0	0	0	1	0	0	0	1	0	0	1
FBgn0287182	3355040	ensembl_gene_id	D. melanogaster	3355040	D. melanogaster	l(3)80Fj	lethal (3) 80Fj	GO:0033674 positive regulation of kinase activity;GO:0051347 positive regulation of transferase activity;GO:0042327 positive regulation of phosphorylation	0	0	0	0	0	0	0	0	0	0	1	0	0	0	0	0	0	0	0	0
FBgn0051451	12798523	ensembl_gene_id	D. melanogaster	12798523	D. melanogaster	lncRNA:CR31451	long non-coding RNA::CR31451	GO:0008150 biological_process	0	0	0	0	0	0	0	0	0	0	0	0	0	0	0	0	0	0	0	0
FBgn0001234	3772547	ensembl_gene_id	D. melanogaster	3772547	D. melanogaster	lncRNA:Hsromega	Heat shock RNA omega	GO:0035063 nuclear speck organization;GO:0030575 nuclear body organization;GO:0046330 positive regulation of JNK cascade	0	0	0	0	0	0	0	0	0	0	0	0	0	0	0	1	0	0	0	0
FBgn0026197	43918	ensembl_gene_id	D. melanogaster	43918	D. melanogaster	lncRNA:noe	long non-coding RNA:noe	GO:0008150 biological_process	0	0	0	0	0	0	0	0	0	0	0	0	0	0	0	0	0	0	0	0
FBgn0019661	3772376	ensembl_gene_id	D. melanogaster	3772376	D. melanogaster	lncRNA:roX1	long non-coding RNA on the X 1	GO:0016457 dosage compensation complex assembly involved in dosage compensation by hyperactivation of X chromosome;GO:0042714 dosage compensation complex assembly;GO:0009047 dosage compensation by hyperactivation of X chromosome	0	0	0	0	0	0	0	0	0	0	0	0	0	0	0	0	0	0	0	0
FBgn0283521	44548	ensembl_gene_id	D. melanogaster	44548	D. melanogaster	lola	longitudinals lacking	GO:0006964 positive regulation of biosynthetic process of antibacterial peptides active against Gram-negative bacteria;GO:0045476 nurse cell apoptotic process;GO:0007464 R3/R4 cell fate commitment	0	1	1	0	0	0	0	0	0	1	0	0	1	0	0	1	0	0	0	1
FBgn0267033	32353	ensembl_gene_id	D. melanogaster	32353	D. melanogaster	mamo	maternal gene required for meiosis	GO:0035041 sperm DNA decondensation;GO:0035039 male pronucleus assembly;GO:1902275 regulation of chromatin organization	0	0	0	0	0	1	0	0	0	0	0	0	0	0	0	0	0	0	0	0
FBgn0026206	45775	ensembl_gene_id	D. melanogaster	45775	D. melanogaster	mei-P26	meiotic P26	GO:0016567 protein ubiquitination;GO:0032446 protein modification by small protein conjugation;GO:0051321 meiotic cell cycle	0	0	0	0	0	0	0	0	0	0	0	0	0	0	0	0	0	0	0	0
FBgn0261260	8674055	ensembl_gene_id	D. melanogaster	8674055	D. melanogaster	mgl	Megalin	GO:0048082 regulation of adult chitin-containing cuticle pigmentation;GO:0048079 regulation of cuticle pigmentation;GO:0048070 regulation of developmental pigmentation	0	0	0	0	0	1	0	0	0	1	0	0	0	0	0	0	0	0	0	0
FBgn0053988	37953	ensembl_gene_id	D. melanogaster	37953	D. melanogaster	Mid1	Mid1	GO:0098703 calcium ion import across plasma membrane;GO:0035176 social behavior;GO:0051703 biological process involved in intraspecies interaction between organisms	0	0	0	1	0	0	0	0	0	0	0	1	0	0	0	0	0	0	1	0
FBgn0036844	40081	ensembl_gene_id	D. melanogaster	40081	D. melanogaster	Mkp3	Mitogen-activated protein kinase phosphatase 3	GO:0007428 primary branching, open tracheal system;GO:0002251 organ or tissue specific immune response;GO:0002385 mucosal immune response	0	0	0	0	0	0	0	1	0	0	0	0	1	0	0	1	0	0	0	0
FBgn0259110	32561	ensembl_gene_id	D. melanogaster	32561	D. melanogaster	mmd	mind-meld	GO:0006509 membrane protein ectodomain proteolysis;GO:0033619 membrane protein proteolysis;GO:0006508 proteolysis	0	0	0	0	0	0	0	0	0	0	0	0	0	0	0	0	0	0	0	0
FBgn0026409	39587	ensembl_gene_id	D. melanogaster	39587	D. melanogaster	Mpcp2	Mitochondrial phosphate carrier protein 2	GO:0035435 phosphate ion transmembrane transport;GO:0006817 phosphate ion transport;GO:0098661 inorganic anion transmembrane transport	0	0	0	0	0	0	0	0	0	0	0	0	1	0	0	0	0	0	1	0
FBgn0011666	43087	ensembl_gene_id	D. melanogaster	43087	D. melanogaster	msi	musashi	GO:0071456 cellular response to hypoxia;GO:0036294 cellular response to decreased oxygen levels;GO:0071453 cellular response to oxygen levels	0	1	0	0	0	0	1	0	0	0	0	0	1	0	0	0	0	0	0	1
FBgn0020269	36632	ensembl_gene_id	D. melanogaster	36632	D. melanogaster	mspo	M-spondin	GO:0060142 regulation of syncytium formation by plasma membrane fusion;GO:1901739 regulation of myoblast fusion;GO:0007155 cell adhesion	0	0	0	0	0	1	0	0	0	0	0	0	0	0	0	0	0	0	0	0
FBgn0013672	19893539	ensembl_gene_id	D. melanogaster	19893539	D. melanogaster	ATP6	mitochondrial ATPase subunit 6	GO:0015986 proton motive force-driven ATP synthesis;GO:0006754 ATP biosynthetic process;GO:0009145 purine nucleoside triphosphate biosynthetic process	0	1	0	0	0	0	0	0	0	0	0	0	0	0	0	0	0	0	0	0
FBgn0013686	19893560	ensembl_gene_id	D. melanogaster	19893560	D. melanogaster	lrRNA	mitochondrial large ribosomal RNA	GO:0007279 pole cell formation;GO:0007277 pole cell development;GO:0007349 cellularization	0	0	0	0	0	0	0	0	0	0	0	0	0	0	0	0	0	0	0	0
FBgn0013679	19893558	ensembl_gene_id	D. melanogaster	19893558	D. melanogaster	ND1	mitochondrial NADH-ubiquinone oxidoreductase chain 1	GO:0009060 aerobic respiration;GO:0045333 cellular respiration;GO:0015980 energy derivation by oxidation of organic compounds	0	0	0	0	0	0	0	0	0	0	0	0	0	0	0	0	0	0	0	0
FBgn0013680	19893529	ensembl_gene_id	D. melanogaster	19893529	D. melanogaster	ND2	mitochondrial NADH-ubiquinone oxidoreductase chain 2	GO:0006120 mitochondrial electron transport, NADH to ubiquinone;GO:0019646 aerobic electron transport chain;GO:0042775 mitochondrial ATP synthesis coupled electron transport	0	0	0	0	0	0	0	0	0	0	0	0	0	0	0	0	0	0	0	0
FBgn0262952	19893551	ensembl_gene_id	D. melanogaster	19893551	D. melanogaster	ND4	mitochondrial NADH-ubiquinone oxidoreductase chain 4	GO:0015988 energy coupled proton transmembrane transport, against electrochemical gradient;GO:0015990 electron transport coupled proton transport;GO:1902600 proton transmembrane transport	0	0	0	0	0	0	0	0	0	0	0	0	0	0	0	0	0	0	1	0
FBgn0013684	19893549	ensembl_gene_id	D. melanogaster	19893549	D. melanogaster	ND5	mitochondrial NADH-ubiquinone oxidoreductase chain 5	GO:0015988 energy coupled proton transmembrane transport, against electrochemical gradient;GO:0015990 electron transport coupled proton transport;GO:1902600 proton transmembrane transport	0	0	0	0	0	0	0	0	0	0	0	0	0	0	0	0	0	0	1	0
FBgn0013685	19893555	ensembl_gene_id	D. melanogaster	19893555	D. melanogaster	ND6	mitochondrial NADH-ubiquinone oxidoreductase chain 6		0	0	0	0	0	0	0	0	0	0	0	0	0	0	0	0	0	0	0	0
FBgn0002868	41202	ensembl_gene_id	D. melanogaster	41202	D. melanogaster	MtnA	Metallothionein A	GO:0010038 response to metal ion;GO:0010035 response to inorganic substance;GO:0055065 metal ion homeostasis	0	0	0	0	0	0	0	0	0	0	0	0	0	0	0	0	0	0	1	0
FBgn0262737	40436	ensembl_gene_id	D. melanogaster	40436	D. melanogaster	mub	mushroom-body expressed	GO:0000381 regulation of alternative mRNA splicing, via spliceosome;GO:0048024 regulation of mRNA splicing, via spliceosome;GO:0050684 regulation of mRNA processing	0	0	0	0	0	0	0	0	0	0	0	0	0	0	0	0	0	0	0	0
FBgn0026199	43811	ensembl_gene_id	D. melanogaster	43811	D. melanogaster	myo	myoglianin	GO:0060390 regulation of SMAD protein signal transduction;GO:0060391 positive regulation of SMAD protein signal transduction;GO:0010862 positive regulation of pathway-restricted SMAD protein phosphorylation	0	1	0	0	0	1	0	0	0	0	0	0	1	0	0	1	0	0	0	1
FBgn0032151	34304	ensembl_gene_id	D. melanogaster	34304	D. melanogaster	nAChRalpha6	nicotinic Acetylcholine Receptor alpha6	GO:0007271 synaptic transmission, cholinergic;GO:0017085 response to insecticide;GO:0046716 muscle cell cellular homeostasis	1	0	1	1	0	0	0	0	0	0	0	0	0	0	0	0	0	1	1	0
FBgn0013303	40186	ensembl_gene_id	D. melanogaster	40186	D. melanogaster	Nca	Neurocalcin	GO:1902847 regulation of neuronal signal transduction;GO:1902848 negative regulation of neuronal signal transduction;GO:0045938 positive regulation of circadian sleep/wake cycle, sleep	0	0	1	0	0	0	0	1	0	0	0	0	0	1	0	1	0	0	0	0
FBgn0028704	45248	ensembl_gene_id	D. melanogaster	45248	D. melanogaster	Nckx30C	Nckx30C	GO:0070588 calcium ion transmembrane transport;GO:0006874 cellular calcium ion homeostasis;GO:0055074 calcium ion homeostasis	0	0	0	0	0	0	0	0	0	0	0	0	0	0	0	0	0	0	1	1
FBgn0052230	317928	ensembl_gene_id	D. melanogaster	317928	D. melanogaster	ND-MLRQ	NADH dehydrogenase (ubiquinone) MLRQ subunit	GO:1904732 regulation of electron transfer activity;GO:1904734 positive regulation of electron transfer activity;GO:1904959 regulation of cytochrome-c oxidase activity	0	0	0	0	0	0	0	0	0	1	1	0	0	0	0	0	0	0	0	0
FBgn0031808	33892	ensembl_gene_id	D. melanogaster	33892	D. melanogaster	Nepl5	Neprilysin-like 5	GO:0016485 protein processing;GO:0051604 protein maturation;GO:0006508 proteolysis	0	0	0	0	0	0	0	0	0	0	0	0	0	0	0	0	0	0	0	0
FBgn0033224	35730	ensembl_gene_id	D. melanogaster	35730	D. melanogaster	Nop17l	Nop17 like	GO:0070286 axonemal dynein complex assembly;GO:0035082 axoneme assembly;GO:0001578 microtubule bundle formation	0	1	0	0	0	0	0	0	0	0	0	0	0	0	0	0	0	0	0	0
FBgn0035092	38003	ensembl_gene_id	D. melanogaster	38003	D. melanogaster	Nplp1	Neuropeptide-like precursor 1	GO:0007168 receptor guanylyl cyclase signaling pathway;GO:0007218 neuropeptide signaling pathway;GO:0007167 enzyme-linked receptor protein signaling pathway	0	0	1	0	0	0	0	0	0	0	0	0	0	0	0	0	0	0	0	0
FBgn0264975	31792	ensembl_gene_id	D. melanogaster	31792	D. melanogaster	Nrg	Neuroglian	GO:0008050 female courtship behavior;GO:0021682 nerve maturation;GO:0007158 neuron cell-cell adhesion	0	1	0	1	1	0	0	0	1	0	0	0	1	0	0	0	0	0	0	1
FBgn0015777	33953	ensembl_gene_id	D. melanogaster	33953	D. melanogaster	nrv2	nervana 2	GO:1903406 regulation of P-type sodium:potassium-exchanging transporter activity;GO:1903408 positive regulation of P-type sodium:potassium-exchanging transporter activity;GO:0010765 positive regulation of sodium ion transport	0	0	0	1	0	0	0	0	1	1	1	0	1	0	0	0	0	0	1	1
FBgn0032946	35408	ensembl_gene_id	D. melanogaster	35408	D. melanogaster	nrv3	nervana 3	GO:0006883 cellular sodium ion homeostasis;GO:0030007 cellular potassium ion homeostasis;GO:0036376 sodium ion export across plasma membrane	0	0	0	1	0	0	1	0	0	0	0	0	0	0	0	0	0	0	1	0
FBgn0013342	38196	ensembl_gene_id	D. melanogaster	38196	D. melanogaster	nSyb	neuronal Synaptobrevin	GO:0016081 synaptic vesicle docking;GO:0006904 vesicle docking involved in exocytosis;GO:0048278 vesicle docking	1	0	1	0	0	0	0	0	0	0	0	0	0	0	0	0	0	0	0	0
FBgn0004102	31802	ensembl_gene_id	D. melanogaster	31802	D. melanogaster	oc	ocelliless	GO:0048816 ocellus morphogenesis;GO:0007355 anterior region determination;GO:0042463 ocellus photoreceptor cell development	0	1	0	1	0	1	0	0	0	0	0	1	1	1	0	0	0	0	0	1
FBgn0038063	41549	ensembl_gene_id	D. melanogaster	41549	D. melanogaster	Octbeta2R	Octopamine beta2 receptor	GO:0030728 ovulation;GO:0071875 adrenergic receptor signaling pathway;GO:0071880 adenylate cyclase-activating adrenergic receptor signaling pathway	0	0	1	0	0	1	0	0	0	0	0	0	0	1	0	0	0	0	0	0
FBgn0014184	36307	ensembl_gene_id	D. melanogaster	36307	D. melanogaster	Oda	Ornithine decarboxylase antizyme	GO:0045732 positive regulation of protein catabolic process;GO:0042176 regulation of protein catabolic process;GO:0009896 positive regulation of catabolic process	0	0	0	0	0	0	0	0	0	0	0	0	0	0	0	0	0	0	0	0
FBgn0259175	44297	ensembl_gene_id	D. melanogaster	44297	D. melanogaster	ome	omega	GO:0006508 proteolysis;GO:0019538 protein metabolic process;GO:1901564 organonitrogen compound metabolic process	0	0	0	0	0	0	0	0	0	0	0	0	0	0	0	0	0	0	0	0
FBgn0004882	42752	ensembl_gene_id	D. melanogaster	42752	D. melanogaster	orb	oo18 RNA-binding protein	GO:2000766 negative regulation of cytoplasmic translation;GO:2000765 regulation of cytoplasmic translation;GO:0008069 dorsal/ventral axis specification, ovarian follicular epithelium	0	0	1	0	0	0	0	0	0	0	0	0	1	0	0	0	0	0	0	0
FBgn0264307	39018	ensembl_gene_id	D. melanogaster	39018	D. melanogaster	orb2	orb2	GO:2000766 negative regulation of cytoplasmic translation;GO:2000765 regulation of cytoplasmic translation;GO:0007141 male meiosis I	0	1	0	1	1	0	0	0	0	0	0	0	0	0	0	0	0	0	0	0
FBgn0260799	3355143	ensembl_gene_id	D. melanogaster	3355143	D. melanogaster	p120ctn	Adherens junction protein p120	GO:0010172 embryonic body morphogenesis;GO:0060996 dendritic spine development;GO:0060997 dendritic spine morphogenesis	0	1	0	0	0	1	0	1	1	0	0	0	1	0	0	0	0	0	0	1
FBgn0265297	37070	ensembl_gene_id	D. melanogaster	37070	D. melanogaster	pAbp	poly(A) binding protein	GO:0045314 regulation of compound eye photoreceptor development;GO:0042478 regulation of eye photoreceptor cell development;GO:0007289 spermatid nucleus differentiation	1	0	0	0	0	1	0	0	0	0	0	0	0	0	0	0	0	0	0	0
FBgn0085432	43769	ensembl_gene_id	D. melanogaster	43769	D. melanogaster	pan	pangolin	GO:0007500 mesodermal cell fate determination;GO:0090254 cell elongation involved in imaginal disc-derived wing morphogenesis;GO:0072091 regulation of stem cell proliferation	1	1	0	0	0	0	0	1	0	0	0	0	1	0	0	0	0	0	0	0
FBgn0285944	32619	ensembl_gene_id	D. melanogaster	32619	D. melanogaster	para	paralytic	GO:0019228 neuronal action potential;GO:0051899 membrane depolarization;GO:0086010 membrane depolarization during action potential	0	0	0	1	1	0	1	0	0	0	0	0	0	0	0	0	0	1	1	0
FBgn0035231	38180	ensembl_gene_id	D. melanogaster	38180	D. melanogaster	Pcyt2	Phosphocholine cytidylyltransferase 2	GO:0009058 biosynthetic process;GO:0008152 metabolic process;GO:0008150 biological_process	0	0	0	0	0	0	0	0	0	0	0	0	0	0	0	0	0	0	0	0
FBgn0016694	45588	ensembl_gene_id	D. melanogaster	45588	D. melanogaster	Pdp1	PAR-domain protein 1	GO:0019216 regulation of lipid metabolic process;GO:0007623 circadian rhythm;GO:0048511 rhythmic process	0	0	0	0	0	0	0	0	0	0	0	0	0	0	0	0	0	0	0	0
FBgn0024315	36865	ensembl_gene_id	D. melanogaster	36865	D. melanogaster	Picot	picot	GO:0035435 phosphate ion transmembrane transport;GO:0006817 phosphate ion transport;GO:0098661 inorganic anion transmembrane transport	0	0	0	0	0	0	0	0	0	0	0	0	0	0	0	0	0	0	1	0
FBgn0000273	34284	ensembl_gene_id	D. melanogaster	34284	D. melanogaster	Pka-C1	Protein kinase, cAMP-dependent, catalytic subunit 1	GO:0008359 regulation of bicoid mRNA localization;GO:0010737 protein kinase A signaling;GO:2000249 regulation of actin cytoskeleton reorganization	1	1	1	1	0	1	1	1	0	1	0	0	1	1	0	1	0	0	0	0
FBgn0259243	40305	ensembl_gene_id	D. melanogaster	40305	D. melanogaster	Pka-R1	Protein kinase, cAMP-dependent, regulatory subunit type 1	GO:2000480 negative regulation of cAMP-dependent protein kinase activity;GO:2000479 regulation of cAMP-dependent protein kinase activity;GO:0019933 cAMP-mediated signaling	1	0	1	1	0	0	0	1	0	0	1	0	0	1	0	1	0	0	0	1
FBgn0022382	36041	ensembl_gene_id	D. melanogaster	36041	D. melanogaster	Pka-R2	Protein kinase, cAMP-dependent, regulatory subunit type 2	GO:2000480 negative regulation of cAMP-dependent protein kinase activity;GO:2000479 regulation of cAMP-dependent protein kinase activity;GO:0048148 behavioral response to cocaine	0	1	1	1	0	0	0	0	0	0	1	1	0	0	0	0	0	0	0	0
FBgn0003091	48311	ensembl_gene_id	D. melanogaster	48311	D. melanogaster	Pkc53E	Protein C kinase 53E	GO:2000370 positive regulation of clathrin-dependent endocytosis;GO:2000369 regulation of clathrin-dependent endocytosis;GO:0048260 positive regulation of receptor-mediated endocytosis	0	0	1	0	0	1	0	1	0	1	1	0	0	1	0	0	0	0	0	0
FBgn0004595	41363	ensembl_gene_id	D. melanogaster	41363	D. melanogaster	pros	prospero	GO:0070314 G1 to G0 transition;GO:0055060 asymmetric neuroblast division resulting in ganglion mother cell formation;GO:0060385 axonogenesis involved in innervation	0	1	0	1	1	1	0	0	1	1	1	0	1	1	0	0	0	0	0	1
FBgn0261552	44258	ensembl_gene_id	D. melanogaster	44258	D. melanogaster	ps	pasilla	GO:0033120 positive regulation of RNA splicing;GO:0000381 regulation of alternative mRNA splicing, via spliceosome;GO:0048024 regulation of mRNA splicing, via spliceosome	0	0	0	0	0	0	0	0	0	0	0	0	0	0	0	0	0	0	0	0
FBgn0003165	41094	ensembl_gene_id	D. melanogaster	41094	D. melanogaster	pum	pumilio	GO:1901834 regulation of deadenylation-independent decapping of nuclear-transcribed mRNA;GO:1901835 positive regulation of deadenylation-independent decapping of nuclear-transcribed mRNA;GO:1900151 regulation of nuclear-transcribed mRNA catabolic process, deadenylation-dependent decay	1	1	0	1	0	1	0	0	0	0	0	1	0	0	0	1	0	0	0	0
FBgn0260943	39919	ensembl_gene_id	D. melanogaster	39919	D. melanogaster	Rbp6	RNA-binding protein 6	GO:0048864 stem cell development;GO:0048863 stem cell differentiation;GO:0048468 cell development	0	0	0	0	0	0	0	0	0	0	0	0	0	0	0	0	0	0	0	0
FBgn0010263	33498	ensembl_gene_id	D. melanogaster	33498	D. melanogaster	Rbp9	RNA-binding protein 9	GO:0036093 germ cell proliferation;GO:0060856 establishment of blood-brain barrier;GO:0008283 cell population proliferation	0	0	0	0	0	0	0	0	0	0	0	0	0	0	0	0	0	0	0	1
FBgn0261549	31826	ensembl_gene_id	D. melanogaster	31826	D. melanogaster	rdgA	retinal degeneration A	GO:0007205 protein kinase C-activating G protein-coupled receptor signaling pathway;GO:0046834 lipid phosphorylation;GO:0046339 diacylglycerol metabolic process	0	1	1	1	0	0	1	0	0	0	0	0	0	0	0	0	0	0	1	0
FBgn0064227	2769007	ensembl_gene_id	D. melanogaster	2769007	D. melanogaster	Rdh	Red herring	GO:0008150 biological_process	0	0	0	0	0	0	0	0	0	0	0	0	0	0	0	0	0	0	0	0
FBgn0004244	39054	ensembl_gene_id	D. melanogaster	39054	D. melanogaster	Rdl	Resistant to dieldrin	GO:0090328 regulation of olfactory learning;GO:0002121 inter-male aggressive behavior;GO:0009410 response to xenobiotic stimulus	1	0	1	1	0	0	1	0	0	0	0	0	0	1	1	1	1	1	1	0
FBgn0264753	14462605	ensembl_gene_id	D. melanogaster	14462605	D. melanogaster	Rgk1	Rad, Gem/Kir family member 1	GO:1901386 negative regulation of voltage-gated calcium channel activity;GO:1901020 negative regulation of calcium ion transmembrane transporter activity;GO:2001258 negative regulation of cation channel activity	0	0	1	1	0	0	0	0	0	1	1	0	0	0	0	0	0	0	0	0
FBgn0085426	5740446	ensembl_gene_id	D. melanogaster	5740446	D. melanogaster	Rgk3	Rad, Gem/Kir family member 3	GO:1901386 negative regulation of voltage-gated calcium channel activity;GO:1901020 negative regulation of calcium ion transmembrane transporter activity;GO:2001258 negative regulation of cation channel activity	0	0	1	0	0	0	0	0	0	1	1	0	0	0	0	0	0	0	0	0
FBgn0053547	42150	ensembl_gene_id	D. melanogaster	42150	D. melanogaster	Rim	Rab3 interacting molecule	GO:0045161 neuronal ion channel clustering;GO:0070073 clustering of voltage-gated calcium channels;GO:0017156 calcium-ion regulated exocytosis	1	1	0	0	0	0	0	0	0	0	0	0	0	0	0	0	0	0	0	0
FBgn0032987	35453	ensembl_gene_id	D. melanogaster	35453	D. melanogaster	RpL21	Ribosomal protein L21	GO:0002181 cytoplasmic translation;GO:0006412 translation;GO:0043043 peptide biosynthetic process	0	0	0	0	0	0	0	0	0	0	0	0	0	0	0	0	0	0	0	0
FBgn0035422	38397	ensembl_gene_id	D. melanogaster	38397	D. melanogaster	RpL28	Ribosomal protein L28	GO:0002181 cytoplasmic translation;GO:0006412 translation;GO:0043043 peptide biosynthetic process	0	0	0	0	0	0	0	0	0	0	0	0	0	0	0	0	0	0	0	0
FBgn0066084	251466	ensembl_gene_id	D. melanogaster	251466	D. melanogaster	RpL41	Ribosomal protein L41	GO:0002181 cytoplasmic translation;GO:0006412 translation;GO:0043043 peptide biosynthetic process	0	0	0	0	0	0	0	0	0	0	0	0	0	0	0	0	0	0	0	0
FBgn0053113	33721	ensembl_gene_id	D. melanogaster	33721	D. melanogaster	Rtnl1	Reticulon-like1	GO:1990809 endoplasmic reticulum tubular network membrane organization;GO:0071786 endoplasmic reticulum tubular network organization;GO:0090158 endoplasmic reticulum membrane organization	0	0	0	0	0	0	0	0	0	0	0	0	0	0	0	0	0	0	0	0
FBgn0266019	32136	ensembl_gene_id	D. melanogaster	32136	D. melanogaster	rudhira	rudhira	GO:0006907 pinocytosis;GO:0044351 macropinocytosis;GO:0006897 endocytosis	0	0	0	0	0	0	0	0	0	0	0	0	0	0	0	0	0	0	0	0
FBgn0003301	32406	ensembl_gene_id	D. melanogaster	32406	D. melanogaster	rut	rutabaga	GO:0001661 conditioned taste aversion;GO:0010738 regulation of protein kinase A signaling;GO:0090328 regulation of olfactory learning	1	1	1	1	1	0	1	0	1	0	0	1	0	1	1	0	0	0	0	0
FBgn0013334	41938	ensembl_gene_id	D. melanogaster	41938	D. melanogaster	Sap47	Synapse-associated protein 47kD	GO:0038203 TORC2 signaling;GO:0048172 regulation of short-term neuronal synaptic plasticity;GO:0031929 TOR signaling	1	0	0	1	0	0	0	0	0	0	0	0	0	0	0	0	0	0	0	0
FBgn0287186	3355151	ensembl_gene_id	D. melanogaster	3355151	D. melanogaster	scro	scarecrow	GO:0048813 dendrite morphogenesis;GO:0016358 dendrite development;GO:0048667 cell morphogenesis involved in neuron differentiation	0	1	0	0	0	0	0	0	0	0	0	0	0	0	0	0	0	0	0	0
FBgn0010415	37447	ensembl_gene_id	D. melanogaster	37447	D. melanogaster	Sdc	Syndecan	GO:0021782 glial cell development;GO:0007427 epithelial cell migration, open tracheal system;GO:0010001 glial cell differentiation	0	1	0	0	0	1	0	0	0	0	0	0	1	1	0	0	0	0	0	0
FBgn0003360	32007	ensembl_gene_id	D. melanogaster	32007	D. melanogaster	sesB	stress-sensitive B	GO:0051900 regulation of mitochondrial depolarization;GO:0015866 ADP transport;GO:0072530 purine-containing compound transmembrane transport	1	1	0	0	0	1	0	0	1	1	0	0	0	0	0	1	0	1	1	0
FBgn0003380	32780	ensembl_gene_id	D. melanogaster	32780	D. melanogaster	Sh	Shaker	GO:0048150 behavioral response to ether;GO:0045838 positive regulation of membrane potential;GO:0045472 response to ether	1	1	1	1	1	1	1	0	0	0	0	1	0	1	0	0	0	1	1	0
FBgn0052423	38605	ensembl_gene_id	D. melanogaster	38605	D. melanogaster	shep	alan shepard	GO:0008050 female courtship behavior;GO:0009629 response to gravity;GO:0042332 gravitaxis	0	1	0	1	1	0	1	0	0	0	0	1	1	0	0	0	0	0	0	0
FBgn0032901	35359	ensembl_gene_id	D. melanogaster	35359	D. melanogaster	sky	skywalker	GO:1903422 negative regulation of synaptic vesicle recycling;GO:0046929 negative regulation of neurotransmitter secretion;GO:0051589 negative regulation of neurotransmitter transport	1	1	0	0	0	0	0	0	0	1	1	0	0	0	0	1	1	0	0	0
FBgn0003429	42940	ensembl_gene_id	D. melanogaster	42940	D. melanogaster	slo	slowpoke	GO:1900074 negative regulation of neuromuscular synaptic transmission;GO:0045433 male courtship behavior, veined wing generated song production;GO:0016545 male courtship behavior, veined wing vibration	1	0	0	1	1	1	0	0	0	0	0	0	0	0	0	1	1	0	1	0
FBgn0033631	36232	ensembl_gene_id	D. melanogaster	36232	D. melanogaster	Sod3	Superoxide dismutase 3	GO:0009650 UV protection;GO:0000303 response to superoxide;GO:0000305 response to oxygen radical	0	0	0	1	0	0	1	0	0	0	0	0	0	0	0	0	0	0	0	0
FBgn0039232	42961	ensembl_gene_id	D. melanogaster	42961	D. melanogaster	sosie	sosie	GO:0007605 sensory perception of sound;GO:0050954 sensory perception of mechanical stimulus;GO:0007293 germarium-derived egg chamber formation	0	1	0	1	0	0	0	0	0	0	0	0	0	0	0	0	0	0	1	0
FBgn0003499	42162	ensembl_gene_id	D. melanogaster	42162	D. melanogaster	sr	stripe	GO:0016925 protein sumoylation;GO:0007398 ectoderm development;GO:0007390 germ-band shortening	0	1	0	0	0	0	0	0	0	0	0	0	1	0	0	0	0	0	0	1
FBgn0014388	38424	ensembl_gene_id	D. melanogaster	38424	D. melanogaster	sty	sprouty	GO:0110109 negative regulation of imaginal disc-derived wing vein specification;GO:0043407 negative regulation of MAP kinase activity;GO:0035171 lamellocyte differentiation	0	0	1	0	0	1	0	1	0	0	1	0	1	1	0	1	0	0	0	1
FBgn0004575	41247	ensembl_gene_id	D. melanogaster	41247	D. melanogaster	Syn	Synapsin	GO:0007634 optokinetic behavior;GO:0071632 optomotor response;GO:0072553 terminal button organization	1	0	1	1	1	0	1	0	1	0	0	1	0	0	0	0	0	0	0	0
FBgn0038826	42460	ensembl_gene_id	D. melanogaster	42460	D. melanogaster	Syp	Syncrip	GO:0046011 regulation of oskar mRNA translation;GO:1900073 regulation of neuromuscular synaptic transmission;GO:0007310 oocyte dorsal/ventral axis specification	1	1	0	0	0	1	0	0	0	0	0	0	0	1	0	0	1	0	0	0
FBgn0004242	33473	ensembl_gene_id	D. melanogaster	33473	D. melanogaster	Syt1	Synaptotagmin 1	GO:0060024 rhythmic synaptic transmission;GO:0048791 calcium ion-regulated exocytosis of neurotransmitter;GO:0031340 positive regulation of vesicle fusion	1	0	1	1	0	1	0	0	0	1	1	1	0	0	0	0	1	0	0	0
FBgn0037976	41456	ensembl_gene_id	D. melanogaster	41456	D. melanogaster	Tk	Tachykinin	GO:0043134 regulation of hindgut contraction;GO:0060450 positive regulation of hindgut contraction;GO:0060456 positive regulation of digestive system process	0	0	1	1	0	0	0	0	0	0	0	1	0	1	1	0	0	0	0	0
FBgn0020372	37786	ensembl_gene_id	D. melanogaster	37786	D. melanogaster	TM4SF	Transmembrane 4 superfamily		0	0	0	0	0	0	0	0	0	0	0	0	0	0	0	0	0	0	0	0
FBgn0026160	39217	ensembl_gene_id	D. melanogaster	39217	D. melanogaster	tna	tonalli	GO:0045815 epigenetic maintenance of chromatin in transcription-competent conformation;GO:0016925 protein sumoylation;GO:0040029 regulation of gene expression, epigenetic	0	0	0	0	0	0	0	0	0	0	0	0	0	0	0	0	0	0	0	0
FBgn0028397	32574	ensembl_gene_id	D. melanogaster	32574	D. melanogaster	Tob	Transducer of ERBB2	GO:0031334 positive regulation of protein-containing complex assembly;GO:0050821 protein stabilization;GO:0031647 regulation of protein stability	0	0	0	1	0	1	0	0	0	0	0	0	0	0	0	0	0	0	0	0
FBgn0010452	39491	ensembl_gene_id	D. melanogaster	39491	D. melanogaster	trn	tartan	GO:0007436 larval salivary gland morphogenesis;GO:0035146 tube fusion;GO:0035147 branch fusion, open tracheal system	0	1	0	0	0	0	0	0	0	0	0	0	1	0	0	0	0	0	0	0
FBgn0284408	45320	ensembl_gene_id	D. melanogaster	45320	D. melanogaster	trol	terribly reduced optic lobes	GO:2001262 positive regulation of semaphorin-plexin signaling pathway;GO:2001260 regulation of semaphorin-plexin signaling pathway;GO:0040037 negative regulation of fibroblast growth factor receptor signaling pathway	0	1	1	0	0	1	0	0	0	0	0	0	1	1	0	1	0	0	0	0
FBgn0085391	43362	ensembl_gene_id	D. melanogaster	43362	D. melanogaster	trv	trivet	GO:0000381 regulation of alternative mRNA splicing, via spliceosome;GO:0048024 regulation of mRNA splicing, via spliceosome;GO:0050684 regulation of mRNA processing	0	0	0	0	0	0	0	1	0	0	0	0	0	0	0	0	0	0	0	0
FBgn0263352	38963	ensembl_gene_id	D. melanogaster	38963	D. melanogaster	Unr	Upstream of N-ras	GO:0042714 dosage compensation complex assembly;GO:0045947 negative regulation of translational initiation;GO:0007549 dosage compensation	0	0	0	0	0	0	0	0	0	0	0	0	0	0	0	0	0	0	0	0
FBgn0016075	33726	ensembl_gene_id	D. melanogaster	33726	D. melanogaster	vkg	viking	GO:0061327 anterior Malpighian tubule development;GO:0071711 basement membrane organization;GO:0007443 Malpighian tubule morphogenesis	0	0	0	0	0	0	0	1	0	0	0	0	1	0	0	0	0	0	0	1
FBgn0051665	33361	ensembl_gene_id	D. melanogaster	33361	D. melanogaster	wry	weary	GO:0003013 circulatory system process;GO:0003015 heart process;GO:0007219 Notch signaling pathway	0	0	0	1	0	0	0	0	0	0	0	0	0	0	0	0	0	0	0	0
FBgn0052677	31997	ensembl_gene_id	D. melanogaster	31997	D. melanogaster	X11Lbeta	X11Lbeta	GO:0072657 protein localization to membrane;GO:0051668 localization within membrane;GO:0007268 chemical synaptic transmission	1	0	1	0	0	0	0	0	0	0	0	0	0	0	0	0	0	0	0	0
FBgn0267398	7354404	ensembl_gene_id	D. melanogaster	7354404	D. melanogaster	Yeti	yeti	GO:2000615 regulation of histone H3-K9 acetylation;GO:0051570 regulation of histone H3-K9 methylation;GO:0010032 meiotic chromosome condensation	0	0	0	0	0	0	0	0	0	0	0	0	0	0	0	0	0	0	0	0
FBgn0004607	43795	ensembl_gene_id	D. melanogaster	43795	D. melanogaster	zfh2	Zn finger homeodomain 2	GO:0007476 imaginal disc-derived wing morphogenesis;GO:0007472 wing disc morphogenesis;GO:0035120 post-embryonic appendage morphogenesis	0	0	0	0	0	0	0	0	0	0	0	0	1	0	0	0	0	0	0	0

## Sheet: Enrichment
GroupID	Category	Term	Description	LogP	Log(q-value)	InTerm_InList	Genes	Symbols
1_Summary	GO Biological Processes	GO:0050804	modulation of chemical synaptic transmission	-15.3762	-11.7082	23/145	32746,32780,32797,33473,34143,34251,34284,35351,35359,36295,36589,36905,38357,39054,41094,41938,42150,42460,42473,42940,43828,53425,64877,31309,31997,32007,32406,34304,37070,37191,38196,40305,41247,45840,48971,36104,43769,44289	beta-Spec,Sh,Frq1,Syt1,CG7781,Eaat1,Pka-C1,CG31676,sky,jeb,Ih,Cbp53E,FMRFaR,Rdl,pum,Sap47,Rim,Syp,KaiR1D,slo,CaMKII,Alk,cpx,dnc,X11Lbeta,sesB,rut,nAChRalpha6,pAbp,5-HT1B,nSyb,Pka-R1,Syn,cpo,Atpalpha,Galphao,pan,flw
1_Member	GO Biological Processes	GO:0050804	modulation of chemical synaptic transmission	-15.3762	-11.7082	23/145	32746,32780,32797,33473,34143,34251,34284,35351,35359,36295,36589,36905,38357,39054,41094,41938,42150,42460,42473,42940,43828,53425,64877	beta-Spec,Sh,Frq1,Syt1,CG7781,Eaat1,Pka-C1,CG31676,sky,jeb,Ih,Cbp53E,FMRFaR,Rdl,pum,Sap47,Rim,Syp,KaiR1D,slo,CaMKII,Alk,cpx
1_Member	GO Biological Processes	GO:0099177	regulation of trans-synaptic signaling	-15.3762	-11.7082	23/145	32746,32780,32797,33473,34143,34251,34284,35351,35359,36295,36589,36905,38357,39054,41094,41938,42150,42460,42473,42940,43828,53425,64877	beta-Spec,Sh,Frq1,Syt1,CG7781,Eaat1,Pka-C1,CG31676,sky,jeb,Ih,Cbp53E,FMRFaR,Rdl,pum,Sap47,Rim,Syp,KaiR1D,slo,CaMKII,Alk,cpx
1_Member	GO Biological Processes	GO:0007268	chemical synaptic transmission	-12.0058	-8.9398	24/227	31309,31997,32007,32406,32746,32797,33473,34251,34304,35359,37070,37191,38196,39054,40305,41094,41247,41938,42150,42473,43828,45840,48971,64877	dnc,X11Lbeta,sesB,rut,beta-Spec,Frq1,Syt1,Eaat1,nAChRalpha6,sky,pAbp,5-HT1B,nSyb,Rdl,Pka-R1,pum,Syn,Sap47,Rim,KaiR1D,CaMKII,cpo,Atpalpha,cpx
1_Member	GO Biological Processes	GO:0098916	anterograde trans-synaptic signaling	-12.0058	-8.9398	24/227	31309,31997,32007,32406,32746,32797,33473,34251,34304,35359,37070,37191,38196,39054,40305,41094,41247,41938,42150,42473,43828,45840,48971,64877	dnc,X11Lbeta,sesB,rut,beta-Spec,Frq1,Syt1,Eaat1,nAChRalpha6,sky,pAbp,5-HT1B,nSyb,Rdl,Pka-R1,pum,Syn,Sap47,Rim,KaiR1D,CaMKII,cpo,Atpalpha,cpx
1_Member	GO Biological Processes	GO:0099537	trans-synaptic signaling	-11.9224	-8.90758	24/229	31309,31997,32007,32406,32746,32797,33473,34251,34304,35359,37070,37191,38196,39054,40305,41094,41247,41938,42150,42473,43828,45840,48971,64877	dnc,X11Lbeta,sesB,rut,beta-Spec,Frq1,Syt1,Eaat1,nAChRalpha6,sky,pAbp,5-HT1B,nSyb,Rdl,Pka-R1,pum,Syn,Sap47,Rim,KaiR1D,CaMKII,cpo,Atpalpha,cpx
1_Member	GO Biological Processes	GO:0099536	synaptic signaling	-11.5579	-8.58888	24/238	31309,31997,32007,32406,32746,32797,33473,34251,34304,35359,37070,37191,38196,39054,40305,41094,41247,41938,42150,42473,43828,45840,48971,64877	dnc,X11Lbeta,sesB,rut,beta-Spec,Frq1,Syt1,Eaat1,nAChRalpha6,sky,pAbp,5-HT1B,nSyb,Rdl,Pka-R1,pum,Syn,Sap47,Rim,KaiR1D,CaMKII,cpo,Atpalpha,cpx
1_Member	GO Biological Processes	GO:0007267	cell-cell signaling	-11.3737	-8.48386	27/312	31309,31997,32007,32406,32746,32797,33473,34251,34304,35359,36104,37070,37191,38196,39054,40305,41094,41247,41938,42150,42473,43769,43828,44289,45840,48971,64877	dnc,X11Lbeta,sesB,rut,beta-Spec,Frq1,Syt1,Eaat1,nAChRalpha6,sky,Galphao,pAbp,5-HT1B,nSyb,Rdl,Pka-R1,pum,Syn,Sap47,Rim,KaiR1D,pan,CaMKII,flw,cpo,Atpalpha,cpx
2_Summary	GO Biological Processes	GO:0030182	neuron differentiation	-12.4617	-9.06276	43/714	31002,31309,31792,31802,32406,32746,32780,34284,34665,34982,35083,35359,36041,36104,36295,36329,37447,38605,39013,39491,39561,39826,40045,41094,41273,41363,41785,42025,42150,42186,43087,43789,43811,43924,44540,44548,45320,47220,53425,318841,3355143,3355151,5740544,32544,35730,39018,43769,42460,31826,32007,36076,42162,42961,49701,19893539	Appl,dnc,Nrg,oc,rut,beta-Spec,Sh,Pka-C1,bun,dac,CG5758,sky,Pka-R2,Galphao,jeb,Cam,Sdc,shep,dally,trn,Frl,fax,ftz-f1,pum,hth,pros,eff,Fas1,Rim,14-3-3epsilon,msi,dati,myo,jim,ct,lola,trol,Fur1,Alk,Bsg,p120ctn,scro,futsch,Gbeta13F,Nop17l,orb2,pan,Syp,rdgA,sesB,Hdc,sr,sosie,gish,ATP6
2_Member	GO Biological Processes	GO:0030182	neuron differentiation	-12.4617	-9.06276	43/714	31002,31309,31792,31802,32406,32746,32780,34284,34665,34982,35083,35359,36041,36104,36295,36329,37447,38605,39013,39491,39561,39826,40045,41094,41273,41363,41785,42025,42150,42186,43087,43789,43811,43924,44540,44548,45320,47220,53425,318841,3355143,3355151,5740544	Appl,dnc,Nrg,oc,rut,beta-Spec,Sh,Pka-C1,bun,dac,CG5758,sky,Pka-R2,Galphao,jeb,Cam,Sdc,shep,dally,trn,Frl,fax,ftz-f1,pum,hth,pros,eff,Fas1,Rim,14-3-3epsilon,msi,dati,myo,jim,ct,lola,trol,Fur1,Alk,Bsg,p120ctn,scro,futsch
2_Member	GO Biological Processes	GO:0048666	neuron development	-12.4297	-9.06276	38/566	31002,31309,31792,31802,32406,32746,32780,34284,34982,35083,35359,36041,36295,36329,37447,38605,39013,39491,39561,39826,40045,41094,41363,41785,42025,42150,42186,43789,43924,44540,44548,45320,47220,53425,318841,3355143,3355151,5740544	Appl,dnc,Nrg,oc,rut,beta-Spec,Sh,Pka-C1,dac,CG5758,sky,Pka-R2,jeb,Cam,Sdc,shep,dally,trn,Frl,fax,ftz-f1,pum,pros,eff,Fas1,Rim,14-3-3epsilon,dati,jim,ct,lola,trol,Fur1,Alk,Bsg,p120ctn,scro,futsch
2_Member	GO Biological Processes	GO:0031175	neuron projection development	-12.301	-9.03098	33/433	31002,31309,31792,31802,32406,32746,32780,34284,34982,35359,36041,36295,36329,37447,39013,39491,39561,39826,40045,41094,41363,42025,42186,43789,43924,44540,44548,45320,53425,318841,3355143,3355151,5740544	Appl,dnc,Nrg,oc,rut,beta-Spec,Sh,Pka-C1,dac,sky,Pka-R2,jeb,Cam,Sdc,dally,trn,Frl,fax,ftz-f1,pum,pros,Fas1,14-3-3epsilon,dati,jim,ct,lola,trol,Alk,Bsg,p120ctn,scro,futsch
2_Member	GO Biological Processes	GO:0048699	generation of neurons	-12.0288	-8.9398	44/767	31002,31309,31792,31802,32406,32544,32746,32780,34284,34665,34982,35083,35359,36041,36104,36295,36329,37447,38605,39013,39491,39561,39826,40045,41094,41273,41363,41785,42025,42150,42186,43087,43789,43811,43924,44540,44548,45320,47220,53425,318841,3355143,3355151,5740544	Appl,dnc,Nrg,oc,rut,Gbeta13F,beta-Spec,Sh,Pka-C1,bun,dac,CG5758,sky,Pka-R2,Galphao,jeb,Cam,Sdc,shep,dally,trn,Frl,fax,ftz-f1,pum,hth,pros,eff,Fas1,Rim,14-3-3epsilon,msi,dati,myo,jim,ct,lola,trol,Fur1,Alk,Bsg,p120ctn,scro,futsch
2_Member	GO Biological Processes	GO:0048667	cell morphogenesis involved in neuron differentiation	-10.9348	-8.1119	30/403	31002,31309,31792,31802,32406,32746,32780,34982,36041,36295,36329,37447,39013,39491,39561,39826,40045,41094,41363,42025,42186,43924,44540,44548,45320,53425,318841,3355143,3355151,5740544	Appl,dnc,Nrg,oc,rut,beta-Spec,Sh,dac,Pka-R2,jeb,Cam,Sdc,dally,trn,Frl,fax,ftz-f1,pum,pros,Fas1,14-3-3epsilon,jim,ct,lola,trol,Alk,Bsg,p120ctn,scro,futsch
2_Member	GO Biological Processes	GO:0048812	neuron projection morphogenesis	-10.8807	-8.08842	30/405	31002,31309,31792,31802,32406,32746,32780,34982,36041,36295,36329,37447,39013,39491,39561,39826,40045,41094,41363,42025,42186,43924,44540,44548,45320,53425,318841,3355143,3355151,5740544	Appl,dnc,Nrg,oc,rut,beta-Spec,Sh,dac,Pka-R2,jeb,Cam,Sdc,dally,trn,Frl,fax,ftz-f1,pum,pros,Fas1,14-3-3epsilon,jim,ct,lola,trol,Alk,Bsg,p120ctn,scro,futsch
2_Member	GO Biological Processes	GO:0048858	cell projection morphogenesis	-10.827	-8.08842	30/407	31002,31309,31792,31802,32406,32746,32780,34982,36041,36295,36329,37447,39013,39491,39561,39826,40045,41094,41363,42025,42186,43924,44540,44548,45320,53425,318841,3355143,3355151,5740544	Appl,dnc,Nrg,oc,rut,beta-Spec,Sh,dac,Pka-R2,jeb,Cam,Sdc,dally,trn,Frl,fax,ftz-f1,pum,pros,Fas1,14-3-3epsilon,jim,ct,lola,trol,Alk,Bsg,p120ctn,scro,futsch
2_Member	GO Biological Processes	GO:0120039	plasma membrane bounded cell projection morphogenesis	-10.827	-8.08842	30/407	31002,31309,31792,31802,32406,32746,32780,34982,36041,36295,36329,37447,39013,39491,39561,39826,40045,41094,41363,42025,42186,43924,44540,44548,45320,53425,318841,3355143,3355151,5740544	Appl,dnc,Nrg,oc,rut,beta-Spec,Sh,dac,Pka-R2,jeb,Cam,Sdc,dally,trn,Frl,fax,ftz-f1,pum,pros,Fas1,14-3-3epsilon,jim,ct,lola,trol,Alk,Bsg,p120ctn,scro,futsch
2_Member	GO Biological Processes	GO:0032990	cell part morphogenesis	-10.6155	-7.90171	30/415	31002,31309,31792,31802,32406,32746,32780,34982,36041,36295,36329,37447,39013,39491,39561,39826,40045,41094,41363,42025,42186,43924,44540,44548,45320,53425,318841,3355143,3355151,5740544	Appl,dnc,Nrg,oc,rut,beta-Spec,Sh,dac,Pka-R2,jeb,Cam,Sdc,dally,trn,Frl,fax,ftz-f1,pum,pros,Fas1,14-3-3epsilon,jim,ct,lola,trol,Alk,Bsg,p120ctn,scro,futsch
2_Member	GO Biological Processes	GO:0000904	cell morphogenesis involved in differentiation	-9.84338	-7.21676	30/446	31002,31309,31792,31802,32406,32746,32780,34982,36041,36295,36329,37447,39013,39491,39561,39826,40045,41094,41363,42025,42186,43924,44540,44548,45320,53425,318841,3355143,3355151,5740544	Appl,dnc,Nrg,oc,rut,beta-Spec,Sh,dac,Pka-R2,jeb,Cam,Sdc,dally,trn,Frl,fax,ftz-f1,pum,pros,Fas1,14-3-3epsilon,jim,ct,lola,trol,Alk,Bsg,p120ctn,scro,futsch
2_Member	GO Biological Processes	GO:0120036	plasma membrane bounded cell projection organization	-9.48297	-6.91187	36/645	31002,31309,31792,31802,32406,32746,32780,34284,34982,35359,35730,36041,36104,36295,36329,37447,39013,39018,39491,39561,39826,40045,41094,41363,42025,42186,43789,43924,44540,44548,45320,53425,318841,3355143,3355151,5740544	Appl,dnc,Nrg,oc,rut,beta-Spec,Sh,Pka-C1,dac,sky,Nop17l,Pka-R2,Galphao,jeb,Cam,Sdc,dally,orb2,trn,Frl,fax,ftz-f1,pum,pros,Fas1,14-3-3epsilon,dati,jim,ct,lola,trol,Alk,Bsg,p120ctn,scro,futsch
2_Member	GO Biological Processes	GO:0030030	cell projection organization	-9.24512	-6.69105	36/658	31002,31309,31792,31802,32406,32746,32780,34284,34982,35359,35730,36041,36104,36295,36329,37447,39013,39018,39491,39561,39826,40045,41094,41363,42025,42186,43789,43924,44540,44548,45320,53425,318841,3355143,3355151,5740544	Appl,dnc,Nrg,oc,rut,beta-Spec,Sh,Pka-C1,dac,sky,Nop17l,Pka-R2,Galphao,jeb,Cam,Sdc,dally,orb2,trn,Frl,fax,ftz-f1,pum,pros,Fas1,14-3-3epsilon,dati,jim,ct,lola,trol,Alk,Bsg,p120ctn,scro,futsch
2_Member	GO Biological Processes	GO:0000902	cell morphogenesis	-9.05302	-6.51534	31/511	31002,31309,31792,31802,32406,32746,32780,34982,36041,36295,36329,37447,39013,39491,39561,39826,40045,41094,41363,42025,42186,43769,43924,44540,44548,45320,53425,318841,3355143,3355151,5740544	Appl,dnc,Nrg,oc,rut,beta-Spec,Sh,dac,Pka-R2,jeb,Cam,Sdc,dally,trn,Frl,fax,ftz-f1,pum,pros,Fas1,14-3-3epsilon,pan,jim,ct,lola,trol,Alk,Bsg,p120ctn,scro,futsch
2_Member	GO Biological Processes	GO:0032989	cellular component morphogenesis	-8.9448	-6.43815	32/547	31002,31309,31792,31802,32406,32746,32780,34665,34982,36041,36295,36329,37447,39013,39491,39561,39826,40045,41094,41363,42025,42186,42460,43924,44540,44548,45320,53425,318841,3355143,3355151,5740544	Appl,dnc,Nrg,oc,rut,beta-Spec,Sh,bun,dac,Pka-R2,jeb,Cam,Sdc,dally,trn,Frl,fax,ftz-f1,pum,pros,Fas1,14-3-3epsilon,Syp,jim,ct,lola,trol,Alk,Bsg,p120ctn,scro,futsch
2_Member	GO Biological Processes	GO:0061564	axon development	-8.89729	-6.40537	24/319	31002,31309,31792,32406,32746,32780,34284,34982,36041,36295,36329,37447,39013,39491,39561,39826,41363,42025,42186,44548,45320,53425,318841,5740544	Appl,dnc,Nrg,rut,beta-Spec,Sh,Pka-C1,dac,Pka-R2,jeb,Cam,Sdc,dally,trn,Frl,fax,pros,Fas1,14-3-3epsilon,lola,trol,Alk,Bsg,futsch
2_Member	GO Biological Processes	GO:0007409	axonogenesis	-8.48001	-6.01612	23/308	31002,31309,31792,32406,32746,32780,34982,36041,36295,36329,37447,39013,39491,39561,39826,41363,42025,42186,44548,45320,53425,318841,5740544	Appl,dnc,Nrg,rut,beta-Spec,Sh,dac,Pka-R2,jeb,Cam,Sdc,dally,trn,Frl,fax,pros,Fas1,14-3-3epsilon,lola,trol,Alk,Bsg,futsch
2_Member	GO Biological Processes	GO:0040011	locomotion	-6.12031	-3.81403	30/650	31792,31826,32007,32544,32746,34665,34982,36041,36076,36295,36329,37447,38605,39013,39018,39491,39561,41094,41363,42025,42162,42186,42961,44540,44548,45320,49701,53425,318841,19893539	Nrg,rdgA,sesB,Gbeta13F,beta-Spec,bun,dac,Pka-R2,Hdc,jeb,Cam,Sdc,shep,dally,orb2,trn,Frl,pum,pros,Fas1,sr,14-3-3epsilon,sosie,ct,lola,trol,gish,Alk,Bsg,ATP6
2_Member	GO Biological Processes	GO:0042330	taxis	-5.80377	-3.559	20/338	31792,31826,32746,34982,36041,36076,36295,36329,37447,38605,39013,39491,41363,42025,42186,44540,44548,45320,53425,318841	Nrg,rdgA,beta-Spec,dac,Pka-R2,Hdc,jeb,Cam,Sdc,shep,dally,trn,pros,Fas1,14-3-3epsilon,ct,lola,trol,Alk,Bsg
2_Member	GO Biological Processes	GO:0097485	neuron projection guidance	-5.58626	-3.40255	17/260	31792,32746,34982,36041,36295,36329,37447,39013,39491,41363,42025,42186,44540,44548,45320,53425,318841	Nrg,beta-Spec,dac,Pka-R2,jeb,Cam,Sdc,dally,trn,pros,Fas1,14-3-3epsilon,ct,lola,trol,Alk,Bsg
2_Member	GO Biological Processes	GO:0006935	chemotaxis	-5.38645	-3.2625	17/269	31792,32746,34982,36041,36295,36329,37447,39013,39491,41363,42025,42186,44540,44548,45320,53425,318841	Nrg,beta-Spec,dac,Pka-R2,jeb,Cam,Sdc,dally,trn,pros,Fas1,14-3-3epsilon,ct,lola,trol,Alk,Bsg
2_Member	GO Biological Processes	GO:0007411	axon guidance	-5.12514	-3.03116	16/252	31792,32746,34982,36041,36295,36329,37447,39013,39491,41363,42025,42186,44548,45320,53425,318841	Nrg,beta-Spec,dac,Pka-R2,jeb,Cam,Sdc,dally,trn,pros,Fas1,14-3-3epsilon,lola,trol,Alk,Bsg
2_Member	GO Biological Processes	GO:0048813	dendrite morphogenesis	-4.67053	-2.71762	11/135	31792,39013,40045,41094,41363,43924,44540,44548,3355143,3355151,5740544	Nrg,dally,ftz-f1,pum,pros,jim,ct,lola,p120ctn,scro,futsch
2_Member	GO Biological Processes	GO:0016358	dendrite development	-4.40928	-2.49331	11/144	31792,39013,40045,41094,41363,43924,44540,44548,3355143,3355151,5740544	Nrg,dally,ftz-f1,pum,pros,jim,ct,lola,p120ctn,scro,futsch
2_Member	GO Biological Processes	GO:0006928	movement of cell or subcellular component	-3.74768	-1.98275	26/700	31792,32544,32746,34665,34982,36041,36295,36329,37447,39013,39018,39491,39561,41094,41363,42025,42162,42186,42961,44540,44548,45320,49701,53425,318841,5740544	Nrg,Gbeta13F,beta-Spec,bun,dac,Pka-R2,jeb,Cam,Sdc,dally,orb2,trn,Frl,pum,pros,Fas1,sr,14-3-3epsilon,sosie,ct,lola,trol,gish,Alk,Bsg,futsch
3_Summary	Reactome Gene Sets	R-DME-112316	Neuronal System	-11.5006	-8.5729	23/218	31997,32406,32544,32780,33473,34284,34304,36041,36329,36589,38196,38484,39054,40186,40187,40305,41247,42473,42606,43828,45234,47878,64877,31309,32874,37191,40020,44126,48311,31002,31826,41549,36104,38003,38357,41456,38424,41785,44289,42186,5740446,14462605,39561,42752,44548,45320,35332	X11Lbeta,rut,Gbeta13F,Sh,Syt1,Pka-C1,nAChRalpha6,Pka-R2,Cam,Ih,nSyb,Gad1,Rdl,Nca,CG7646,Pka-R1,Syn,KaiR1D,CG7084,CaMKII,Ggamma30A,Eip63F-1,cpx,dnc,CG42450,5-HT1B,AstC-R1,AstA-R1,Pkc53E,Appl,rdgA,Octbeta2R,Galphao,Nplp1,FMRFaR,Tk,sty,eff,flw,14-3-3epsilon,Rgk3,Rgk1,Frl,orb,lola,trol,Hr38
3_Member	Reactome Gene Sets	R-DME-112316	Neuronal System	-11.5006	-8.5729	23/218	31997,32406,32544,32780,33473,34284,34304,36041,36329,36589,38196,38484,39054,40186,40187,40305,41247,42473,42606,43828,45234,47878,64877	X11Lbeta,rut,Gbeta13F,Sh,Syt1,Pka-C1,nAChRalpha6,Pka-R2,Cam,Ih,nSyb,Gad1,Rdl,Nca,CG7646,Pka-R1,Syn,KaiR1D,CG7084,CaMKII,Ggamma30A,Eip63F-1,cpx
3_Member	Reactome Gene Sets	R-DME-112315	Transmission across Chemical Synapses	-11.3317	-8.47663	21/181	31997,32406,32544,33473,34284,34304,36041,36329,38196,38484,39054,40186,40187,40305,41247,42473,42606,43828,45234,47878,64877	X11Lbeta,rut,Gbeta13F,Syt1,Pka-C1,nAChRalpha6,Pka-R2,Cam,nSyb,Gad1,Rdl,Nca,CG7646,Pka-R1,Syn,KaiR1D,CG7084,CaMKII,Ggamma30A,Eip63F-1,cpx
3_Member	Reactome Gene Sets	R-DME-418594	G alpha (i) signalling events	-10.2853	-7.59505	14/78	31309,32406,32544,32874,34284,36041,36329,37191,40020,40305,44126,45234,47878,48311	dnc,rut,Gbeta13F,CG42450,Pka-C1,Pka-R2,Cam,5-HT1B,AstC-R1,Pka-R1,AstA-R1,Ggamma30A,Eip63F-1,Pkc53E
3_Member	Reactome Gene Sets	R-DME-111885	Opioid Signalling	-9.93604	-7.28921	12/55	31309,32406,32544,34284,36041,36329,40020,40305,44126,45234,47878,48311	dnc,rut,Gbeta13F,Pka-C1,Pka-R2,Cam,AstC-R1,Pka-R1,AstA-R1,Ggamma30A,Eip63F-1,Pkc53E
3_Member	Reactome Gene Sets	R-DME-112314	Neurotransmitter receptors and postsynaptic signal transmission	-8.97407	-6.45218	14/97	32406,32544,34284,34304,36041,36329,39054,40186,40187,40305,42473,43828,45234,47878	rut,Gbeta13F,Pka-C1,nAChRalpha6,Pka-R2,Cam,Rdl,Nca,CG7646,Pka-R1,KaiR1D,CaMKII,Ggamma30A,Eip63F-1
3_Member	Reactome Gene Sets	R-DME-388396	GPCR downstream signalling	-8.49629	-6.01861	17/164	31002,31309,31826,32406,32544,32874,34284,36041,36329,37191,40020,40305,41549,44126,45234,47878,48311	Appl,dnc,rdgA,rut,Gbeta13F,CG42450,Pka-C1,Pka-R2,Cam,5-HT1B,AstC-R1,Pka-R1,Octbeta2R,AstA-R1,Ggamma30A,Eip63F-1,Pkc53E
3_Member	Reactome Gene Sets	R-DME-372790	Signaling by GPCR	-8.37529	-5.95032	17/167	31002,31309,31826,32406,32544,32874,34284,36041,36329,37191,40020,40305,41549,44126,45234,47878,48311	Appl,dnc,rdgA,rut,Gbeta13F,CG42450,Pka-C1,Pka-R2,Cam,5-HT1B,AstC-R1,Pka-R1,Octbeta2R,AstA-R1,Ggamma30A,Eip63F-1,Pkc53E
3_Member	Reactome Gene Sets	R-DME-180024	DARPP-32 events	-5.90141	-3.63134	4/6	31309,34284,36041,40305	dnc,Pka-C1,Pka-R2,Pka-R1
3_Member	Reactome Gene Sets	R-DME-111933	Calmodulin induced events	-5.40314	-3.27295	7/39	32406,34284,36041,36329,40305,47878,48311	rut,Pka-C1,Pka-R2,Cam,Pka-R1,Eip63F-1,Pkc53E
3_Member	Reactome Gene Sets	R-DME-111996	Ca-dependent events	-5.40314	-3.27295	7/39	32406,34284,36041,36329,40305,47878,48311	rut,Pka-C1,Pka-R2,Cam,Pka-R1,Eip63F-1,Pkc53E
3_Member	Reactome Gene Sets	R-DME-111997	CaM pathway	-5.40314	-3.27295	7/39	32406,34284,36041,36329,40305,47878,48311	rut,Pka-C1,Pka-R2,Cam,Pka-R1,Eip63F-1,Pkc53E
3_Member	Reactome Gene Sets	R-DME-1489509	DAG and IP3 signaling	-5.32595	-3.20816	7/40	32406,34284,36041,36329,40305,47878,48311	rut,Pka-C1,Pka-R2,Cam,Pka-R1,Eip63F-1,Pkc53E
3_Member	Reactome Gene Sets	R-DME-112043	PLC beta mediated events	-5.17816	-3.07835	7/42	32406,34284,36041,36329,40305,47878,48311	rut,Pka-C1,Pka-R2,Cam,Pka-R1,Eip63F-1,Pkc53E
3_Member	Reactome Gene Sets	R-DME-112040	G-protein mediated events	-4.97135	-2.92659	7/45	32406,34284,36041,36329,40305,47878,48311	rut,Pka-C1,Pka-R2,Cam,Pka-R1,Eip63F-1,Pkc53E
3_Member	Reactome Gene Sets	R-DME-418555	G alpha (s) signalling events	-4.90601	-2.88635	7/46	31309,32544,34284,36041,40305,41549,45234	dnc,Gbeta13F,Pka-C1,Pka-R2,Pka-R1,Octbeta2R,Ggamma30A
3_Member	Reactome Gene Sets	R-DME-442755	Activation of NMDA receptors and postsynaptic events	-4.84231	-2.83706	7/47	34284,36041,36329,40305,42473,43828,47878	Pka-C1,Pka-R2,Cam,Pka-R1,KaiR1D,CaMKII,Eip63F-1
3_Member	Reactome Gene Sets	R-DME-111931	PKA-mediated phosphorylation of CREB	-4.7355	-2.76209	6/33	32406,34284,36041,36329,40305,47878	rut,Pka-C1,Pka-R2,Cam,Pka-R1,Eip63F-1
3_Member	Reactome Gene Sets	R-DME-163615	PKA activation	-4.7355	-2.76209	6/33	32406,34284,36041,36329,40305,47878	rut,Pka-C1,Pka-R2,Cam,Pka-R1,Eip63F-1
3_Member	GO Biological Processes	GO:0007186	G protein-coupled receptor signaling pathway	-4.71709	-2.75664	14/213	31826,32406,32544,32874,36104,36329,37191,38003,38357,40020,41456,41549,44126,45234	rdgA,rut,Gbeta13F,CG42450,Galphao,Cam,5-HT1B,Nplp1,FMRFaR,AstC-R1,Tk,Octbeta2R,AstA-R1,Ggamma30A
3_Member	Reactome Gene Sets	R-DME-438064	Post NMDA receptor activation events	-4.52071	-2.58105	5/22	34284,36041,36329,40305,47878	Pka-C1,Pka-R2,Cam,Pka-R1,Eip63F-1
3_Member	Reactome Gene Sets	R-DME-163359	Glucagon signaling in metabolic regulation	-4.30736	-2.41388	3/5	34284,36041,40305	Pka-C1,Pka-R2,Pka-R1
3_Member	Reactome Gene Sets	R-DME-164378	PKA activation in glucagon signalling	-4.30736	-2.41388	3/5	34284,36041,40305	Pka-C1,Pka-R2,Pka-R1
3_Member	Reactome Gene Sets	R-DME-442720	CREB1 phosphorylation through the activation of Adenylate Cyclase	-4.30736	-2.41388	3/5	34284,36041,40305	Pka-C1,Pka-R2,Pka-R1
3_Member	Reactome Gene Sets	R-DME-163685	Integration of energy metabolism	-3.68465	-1.94677	6/50	32544,34284,36041,40305,45234,48311	Gbeta13F,Pka-C1,Pka-R2,Pka-R1,Ggamma30A,Pkc53E
3_Member	GO Biological Processes	GO:0071361	cellular response to ethanol	-3.40531	-1.73512	3/9	34284,36041,36329	Pka-C1,Pka-R2,Cam
3_Member	GO Biological Processes	GO:0071901	negative regulation of protein serine/threonine kinase activity	-3.1232	-1.51209	3/11	36041,38424,40305	Pka-R2,sty,Pka-R1
3_Member	Reactome Gene Sets	R-DME-432040	Vasopressin regulates renal water homeostasis via Aquaporins	-3.0038	-1.42569	3/12	34284,36041,40305	Pka-C1,Pka-R2,Pka-R1
3_Member	Reactome Gene Sets	R-DME-9634597	GPER1 signaling	-3.0038	-1.42569	3/12	34284,36041,40305	Pka-C1,Pka-R2,Pka-R1
3_Member	Reactome Gene Sets	R-DME-445717	Aquaporin-mediated transport	-2.89539	-1.35286	3/13	34284,36041,40305	Pka-C1,Pka-R2,Pka-R1
3_Member	GO Biological Processes	GO:0045879	negative regulation of smoothened signaling pathway	-2.56539	-1.0905	5/56	32544,34284,40305,41785,44289	Gbeta13F,Pka-C1,Pka-R1,eff,flw
3_Member	GO Biological Processes	GO:0008103	oocyte microtubule cytoskeleton polarization	-2.39853	-0.977013	3/19	34284,40305,42186	Pka-C1,Pka-R1,14-3-3epsilon
3_Member	Reactome Gene Sets	R-DME-422356	Regulation of insulin secretion	-2.39705	-0.977013	4/38	32544,34284,45234,48311	Gbeta13F,Pka-C1,Ggamma30A,Pkc53E
3_Member	GO Biological Processes	GO:0044092	negative regulation of molecular function	-2.2693	-0.874292	6/93	36041,38424,40305,42186,5740446,14462605	Pka-R2,sty,Pka-R1,14-3-3epsilon,Rgk3,Rgk1
3_Member	GO Biological Processes	GO:0007163	establishment or maintenance of cell polarity	-2.1589	-0.797025	9/196	32544,34284,38424,39561,40305,42186,42752,44548,45320	Gbeta13F,Pka-C1,sty,Frl,Pka-R1,14-3-3epsilon,orb,lola,trol
3_Member	GO Biological Processes	GO:0006469	negative regulation of protein kinase activity	-2.05606	-0.709309	3/25	36041,38424,40305	Pka-R2,sty,Pka-R1
3_Member	GO Biological Processes	GO:0030952	establishment or maintenance of cytoskeleton polarity	-2.03406	-0.697829	4/48	32544,34284,40305,42186	Gbeta13F,Pka-C1,Pka-R1,14-3-3epsilon
3_Member	Reactome Gene Sets	R-DME-9006925	Intracellular signaling by second messengers	-2.03239	-0.697829	8/170	32406,34284,35332,36041,36329,40305,47878,48311	rut,Pka-C1,Hr38,Pka-R2,Cam,Pka-R1,Eip63F-1,Pkc53E
3_Member	GO Biological Processes	GO:0033673	negative regulation of kinase activity	-2.00829	-0.679728	3/26	36041,38424,40305	Pka-R2,sty,Pka-R1
4_Summary	GO Biological Processes	GO:0007610	behavior	-10.2384	-7.5704	36/606	31002,31309,31792,31802,32245,32406,32574,32619,32780,33462,33473,33676,34251,34284,36041,36589,37953,38357,38484,38605,39018,39054,40305,41094,41247,41363,41456,41938,42940,43789,43828,48971,49701,3772232,5740544,14462605,31550,31826,33953,34304,35408,36104,36329,42961,43923,44540,45234,31292,33361,39999,40045,35332,36232,37191,42852	Appl,dnc,Nrg,oc,fne,rut,Tob,para,Sh,Bacc,Syt1,fipi,Eaat1,Pka-C1,Pka-R2,Ih,Mid1,FMRFaR,Gad1,shep,orb2,Rdl,Pka-R1,pum,Syn,pros,Tk,Sap47,slo,dati,CaMKII,Atpalpha,gish,fabp,futsch,Rgk1,Ca-alpha1T,rdgA,nrv2,nAChRalpha6,nrv3,Galphao,Cam,sosie,axo,ct,Ggamma30A,kirre,wry,Eip75B,ftz-f1,Hr38,Sod3,5-HT1B,Hsp68
4_Member	GO Biological Processes	GO:0007610	behavior	-10.2384	-7.5704	36/606	31002,31309,31792,31802,32245,32406,32574,32619,32780,33462,33473,33676,34251,34284,36041,36589,37953,38357,38484,38605,39018,39054,40305,41094,41247,41363,41456,41938,42940,43789,43828,48971,49701,3772232,5740544,14462605	Appl,dnc,Nrg,oc,fne,rut,Tob,para,Sh,Bacc,Syt1,fipi,Eaat1,Pka-C1,Pka-R2,Ih,Mid1,FMRFaR,Gad1,shep,orb2,Rdl,Pka-R1,pum,Syn,pros,Tk,Sap47,slo,dati,CaMKII,Atpalpha,gish,fabp,futsch,Rgk1
4_Member	GO Biological Processes	GO:0050877	nervous system process	-9.63871	-7.0314	34/574	31002,31309,31550,31826,32406,32574,32619,32780,33953,34251,34284,34304,35408,36104,36329,38484,39018,39054,40305,41094,41247,41363,41456,41938,42961,43828,43923,44540,45234,48971,49701,3772232,5740544,14462605	Appl,dnc,Ca-alpha1T,rdgA,rut,Tob,para,Sh,nrv2,Eaat1,Pka-C1,nAChRalpha6,nrv3,Galphao,Cam,Gad1,orb2,Rdl,Pka-R1,pum,Syn,pros,Tk,Sap47,sosie,CaMKII,axo,ct,Ggamma30A,Atpalpha,gish,fabp,futsch,Rgk1
4_Member	GO Biological Processes	GO:0003008	system process	-9.50155	-6.91272	36/644	31002,31292,31309,31550,31826,32406,32574,32619,32780,33361,33953,34251,34284,34304,35408,36104,36329,38484,39018,39054,40305,41094,41247,41363,41456,41938,42961,43828,43923,44540,45234,48971,49701,3772232,5740544,14462605	Appl,kirre,dnc,Ca-alpha1T,rdgA,rut,Tob,para,Sh,wry,nrv2,Eaat1,Pka-C1,nAChRalpha6,nrv3,Galphao,Cam,Gad1,orb2,Rdl,Pka-R1,pum,Syn,pros,Tk,Sap47,sosie,CaMKII,axo,ct,Ggamma30A,Atpalpha,gish,fabp,futsch,Rgk1
4_Member	GO Biological Processes	GO:0007611	learning or memory	-8.41533	-5.9648	17/166	31002,31309,32406,32574,32780,34284,38484,39018,40305,41094,41247,41938,43828,49701,3772232,5740544,14462605	Appl,dnc,rut,Tob,Sh,Pka-C1,Gad1,orb2,Pka-R1,pum,Syn,Sap47,CaMKII,gish,fabp,futsch,Rgk1
4_Member	GO Biological Processes	GO:0050890	cognition	-8.37529	-5.95032	17/167	31002,31309,32406,32574,32780,34284,38484,39018,40305,41094,41247,41938,43828,49701,3772232,5740544,14462605	Appl,dnc,rut,Tob,Sh,Pka-C1,Gad1,orb2,Pka-R1,pum,Syn,Sap47,CaMKII,gish,fabp,futsch,Rgk1
4_Member	GO Biological Processes	GO:0008306	associative learning	-6.73333	-4.35535	9/51	31309,32406,34284,38484,40305,41247,41938,49701,5740544	dnc,rut,Pka-C1,Gad1,Pka-R1,Syn,Sap47,gish,futsch
4_Member	GO Biological Processes	GO:0008355	olfactory learning	-6.48426	-4.13846	8/40	31309,32406,34284,38484,40305,41247,49701,5740544	dnc,rut,Pka-C1,Gad1,Pka-R1,Syn,gish,futsch
4_Member	GO Biological Processes	GO:0007635	chemosensory behavior	-5.72893	-3.50025	11/105	31309,32406,32780,34284,36589,38484,39054,40305,41247,49701,5740544	dnc,rut,Sh,Pka-C1,Ih,Gad1,Rdl,Pka-R1,Syn,gish,futsch
4_Member	GO Biological Processes	GO:0007612	learning	-5.68918	-3.47601	9/67	31309,32406,34284,38484,40305,41247,41938,49701,5740544	dnc,rut,Pka-C1,Gad1,Pka-R1,Syn,Sap47,gish,futsch
4_Member	GO Biological Processes	GO:0045471	response to ethanol	-5.52648	-3.35677	9/70	31309,32406,33462,34284,36041,36329,40305,41094,41247	dnc,rut,Bacc,Pka-C1,Pka-R2,Cam,Pka-R1,pum,Syn
4_Member	GO Biological Processes	GO:0007613	memory	-5.08933	-3.01238	11/122	31002,31309,32406,32574,34284,39018,41094,41247,43828,3772232,14462605	Appl,dnc,rut,Tob,Pka-C1,orb2,pum,Syn,CaMKII,fabp,Rgk1
4_Member	GO Biological Processes	GO:0097305	response to alcohol	-5.08933	-3.01238	11/122	31309,32406,33462,34284,36041,36329,39999,40045,40305,41094,41247	dnc,rut,Bacc,Pka-C1,Pka-R2,Cam,Eip75B,ftz-f1,Pka-R1,pum,Syn
4_Member	GO Biological Processes	GO:0042048	olfactory behavior	-4.822	-2.82144	9/85	31309,32406,34284,38484,39054,40305,41247,49701,5740544	dnc,rut,Pka-C1,Gad1,Rdl,Pka-R1,Syn,gish,futsch
4_Member	GO Biological Processes	GO:1901700	response to oxygen-containing compound	-3.80562	-2.03248	16/324	31309,32406,32780,33462,34284,35332,36041,36232,36329,37191,39999,40045,40305,41094,41247,45234	dnc,rut,Sh,Bacc,Pka-C1,Hr38,Pka-R2,Sod3,Cam,5-HT1B,Eip75B,ftz-f1,Pka-R1,pum,Syn,Ggamma30A
4_Member	GO Biological Processes	GO:0048149	behavioral response to ethanol	-3.4116	-1.73922	6/56	31309,32406,33462,36041,41094,41247	dnc,rut,Bacc,Pka-R2,pum,Syn
4_Member	GO Biological Processes	GO:0007616	long-term memory	-2.73667	-1.21633	6/75	31002,32574,39018,41094,43828,3772232	Appl,Tob,orb2,pum,CaMKII,fabp
4_Member	GO Biological Processes	GO:0010033	response to organic substance	-2.31272	-0.909521	17/490	31309,32406,32780,33462,34284,35332,36041,36329,37191,39999,40045,40305,41094,41247,41456,42852,45234	dnc,rut,Sh,Bacc,Pka-C1,Hr38,Pka-R2,Cam,5-HT1B,Eip75B,ftz-f1,Pka-R1,pum,Syn,Tk,Hsp68,Ggamma30A
5_Summary	GO Biological Processes	GO:0007619	courtship behavior	-8.25489	-5.84215	13/92	31309,31792,32245,32406,32619,32780,33676,38605,39018,41247,41363,42940,43828,43789	dnc,Nrg,fne,rut,para,Sh,fipi,shep,orb2,Syn,pros,slo,CaMKII,dati
5_Member	GO Biological Processes	GO:0007619	courtship behavior	-8.25489	-5.84215	13/92	31309,31792,32245,32406,32619,32780,33676,38605,39018,41247,41363,42940,43828	dnc,Nrg,fne,rut,para,Sh,fipi,shep,orb2,Syn,pros,slo,CaMKII
5_Member	GO Biological Processes	GO:0007617	mating behavior	-6.10703	-3.81008	14/162	31309,31792,32245,32406,32619,32780,33676,38605,39018,41247,41363,42940,43789,43828	dnc,Nrg,fne,rut,para,Sh,fipi,shep,orb2,Syn,pros,slo,dati,CaMKII
5_Member	GO Biological Processes	GO:0019098	reproductive behavior	-5.85448	-3.60144	14/170	31309,31792,32245,32406,32619,32780,33676,38605,39018,41247,41363,42940,43789,43828	dnc,Nrg,fne,rut,para,Sh,fipi,shep,orb2,Syn,pros,slo,dati,CaMKII
5_Member	GO Biological Processes	GO:0008049	male courtship behavior	-5.22472	-3.119	9/76	31792,32245,32619,33676,39018,41247,41363,42940,43828	Nrg,fne,para,fipi,orb2,Syn,pros,slo,CaMKII
5_Member	GO Biological Processes	GO:0060179	male mating behavior	-4.9069	-2.88635	9/83	31792,32245,32619,33676,39018,41247,41363,42940,43828	Nrg,fne,para,fipi,orb2,Syn,pros,slo,CaMKII
5_Member	GO Biological Processes	GO:0045433	male courtship behavior, veined wing generated song production	-2.70479	-1.19514	3/15	32619,33676,42940	para,fipi,slo
5_Member	GO Biological Processes	GO:0016545	male courtship behavior, veined wing vibration	-2.62014	-1.13254	3/16	32619,33676,42940	para,fipi,slo
5_Member	GO Biological Processes	GO:0048065	male courtship behavior, veined wing extension	-2.54133	-1.0706	3/17	32619,33676,42940	para,fipi,slo
6_Summary	GO Biological Processes	GO:0050793	regulation of developmental process	-7.15548	-4.75464	33/684	31292,31802,32544,32746,34665,36104,36632,37070,37447,38389,38424,39013,39561,39748,40045,40721,41094,41273,41363,41549,41785,42186,42460,42940,43604,43828,44289,45320,45840,48311,49701,53425,5740544,32780,33473,42473,43811,32007,32353,32574,34284,35344,35595,3355143,8674055,39284	kirre,oc,Gbeta13F,beta-Spec,bun,Galphao,mspo,pAbp,Sdc,Hsp83,sty,dally,Frl,hzg,ftz-f1,CG11000,pum,hth,pros,Octbeta2R,eff,14-3-3epsilon,Syp,slo,hdc,CaMKII,flw,trol,cpo,Pkc53E,gish,Alk,futsch,Sh,Syt1,KaiR1D,myo,sesB,mamo,Tob,Pka-C1,CG9328,CG15236,p120ctn,mgl,chrb
6_Member	GO Biological Processes	GO:0050793	regulation of developmental process	-7.15548	-4.75464	33/684	31292,31802,32544,32746,34665,36104,36632,37070,37447,38389,38424,39013,39561,39748,40045,40721,41094,41273,41363,41549,41785,42186,42460,42940,43604,43828,44289,45320,45840,48311,49701,53425,5740544	kirre,oc,Gbeta13F,beta-Spec,bun,Galphao,mspo,pAbp,Sdc,Hsp83,sty,dally,Frl,hzg,ftz-f1,CG11000,pum,hth,pros,Octbeta2R,eff,14-3-3epsilon,Syp,slo,hdc,CaMKII,flw,trol,cpo,Pkc53E,gish,Alk,futsch
6_Member	GO Biological Processes	GO:0050803	regulation of synapse structure or activity	-4.39005	-2.47791	13/199	32746,32780,33473,36104,37447,41094,41549,42460,42473,42940,43811,43828,5740544	beta-Spec,Sh,Syt1,Galphao,Sdc,pum,Octbeta2R,Syp,KaiR1D,slo,myo,CaMKII,futsch
6_Member	GO Biological Processes	GO:0051128	regulation of cellular component organization	-3.88772	-2.10901	26/686	31292,32007,32353,32544,32574,32746,33473,34284,34665,35344,35595,36104,36632,37447,41094,41363,41549,42186,42460,42940,43828,48311,49701,3355143,5740544,8674055	kirre,sesB,mamo,Gbeta13F,Tob,beta-Spec,Syt1,Pka-C1,bun,CG9328,CG15236,Galphao,mspo,Sdc,pum,pros,Octbeta2R,14-3-3epsilon,Syp,slo,CaMKII,Pkc53E,gish,p120ctn,futsch,mgl
6_Member	GO Biological Processes	GO:0008582	regulation of synaptic assembly at neuromuscular junction	-3.69804	-1.9491	9/118	32746,36104,37447,41094,41549,42460,42940,43828,5740544	beta-Spec,Galphao,Sdc,pum,Octbeta2R,Syp,slo,CaMKII,futsch
6_Member	GO Biological Processes	GO:1904396	regulation of neuromuscular junction development	-3.53605	-1.84116	9/124	32746,36104,37447,41094,41549,42460,42940,43828,5740544	beta-Spec,Galphao,Sdc,pum,Octbeta2R,Syp,slo,CaMKII,futsch
6_Member	GO Biological Processes	GO:0051963	regulation of synapse assembly	-3.51002	-1.81973	9/125	32746,36104,37447,41094,41549,42460,42940,43828,5740544	beta-Spec,Galphao,Sdc,pum,Octbeta2R,Syp,slo,CaMKII,futsch
6_Member	GO Biological Processes	GO:0040008	regulation of growth	-3.41662	-1.74041	15/316	32746,34665,35344,36104,37447,39013,39284,41094,41549,42186,42460,42940,43828,53425,5740544	beta-Spec,bun,CG9328,Galphao,Sdc,dally,chrb,pum,Octbeta2R,14-3-3epsilon,Syp,slo,CaMKII,Alk,futsch
6_Member	GO Biological Processes	GO:1901888	regulation of cell junction assembly	-3.38382	-1.72013	9/130	32746,36104,37447,41094,41549,42460,42940,43828,5740544	beta-Spec,Galphao,Sdc,pum,Octbeta2R,Syp,slo,CaMKII,futsch
6_Member	GO Biological Processes	GO:0050807	regulation of synapse organization	-2.66767	-1.16135	9/164	32746,36104,37447,41094,41549,42460,42940,43828,5740544	beta-Spec,Galphao,Sdc,pum,Octbeta2R,Syp,slo,CaMKII,futsch
6_Member	GO Biological Processes	GO:0048638	regulation of developmental growth	-2.02073	-0.688172	10/243	32746,36104,37447,39013,41094,41549,42460,42940,43828,5740544	beta-Spec,Galphao,Sdc,dally,pum,Octbeta2R,Syp,slo,CaMKII,futsch
7_Summary	GO Biological Processes	GO:0009628	response to abiotic stimulus	-6.75215	-4.36289	25/443	31002,31309,31826,32406,32619,32780,34284,35408,36076,36232,36329,36589,38389,38484,38605,39054,39075,39077,41247,42186,43087,44936,45234,48971,49701	Appl,dnc,rdgA,rut,para,Sh,Pka-C1,nrv3,Hdc,Sod3,Cam,Ih,Hsp83,Gad1,shep,Rdl,Hsp26,Hsp23,Syn,14-3-3epsilon,msi,Eip93F,Ggamma30A,Atpalpha,gish
7_Member	GO Biological Processes	GO:0009628	response to abiotic stimulus	-6.75215	-4.36289	25/443	31002,31309,31826,32406,32619,32780,34284,35408,36076,36232,36329,36589,38389,38484,38605,39054,39075,39077,41247,42186,43087,44936,45234,48971,49701	Appl,dnc,rdgA,rut,para,Sh,Pka-C1,nrv3,Hdc,Sod3,Cam,Ih,Hsp83,Gad1,shep,Rdl,Hsp26,Hsp23,Syn,14-3-3epsilon,msi,Eip93F,Ggamma30A,Atpalpha,gish
7_Member	GO Biological Processes	GO:0009266	response to temperature stimulus	-3.8915	-2.10998	10/137	31309,31826,32406,34284,36076,38389,39075,39077,41247,48971	dnc,rdgA,rut,Pka-C1,Hdc,Hsp83,Hsp26,Hsp23,Syn,Atpalpha
8_Summary	Reactome Gene Sets	R-DME-4086398	Ca2+ pathway	-6.668	-4.30102	8/38	32544,36104,36329,43769,43828,45234,47878,8674098,40186,40187,42473,3772232,48311,38389,32746,33676,34284,40081,3346207,40305,43126,33726,38424,43362,47220,3355143	Gbeta13F,Galphao,Cam,pan,CaMKII,Ggamma30A,Eip63F-1,CanA-14F,Nca,CG7646,KaiR1D,fabp,Pkc53E,Hsp83,beta-Spec,fipi,Pka-C1,Mkp3,CG33543,Pka-R1,CG5890,vkg,sty,trv,Fur1,p120ctn
8_Member	Reactome Gene Sets	R-DME-4086398	Ca2+ pathway	-6.668	-4.30102	8/38	32544,36104,36329,43769,43828,45234,47878,8674098	Gbeta13F,Galphao,Cam,pan,CaMKII,Ggamma30A,Eip63F-1,CanA-14F
8_Member	Reactome Gene Sets	R-DME-451326	Activation of kainate receptors upon glutamate binding	-4.90601	-2.88635	7/46	32544,36329,40186,40187,42473,45234,47878	Gbeta13F,Cam,Nca,CG7646,KaiR1D,Ggamma30A,Eip63F-1
8_Member	Reactome Gene Sets	R-DME-9709957	Sensory Perception	-4.2325	-2.36144	7/58	32544,36329,40186,40187,45234,47878,3772232	Gbeta13F,Cam,Nca,CG7646,Ggamma30A,Eip63F-1,fabp
8_Member	Reactome Gene Sets	R-DME-3858494	Beta-catenin independent WNT signaling	-4.18643	-2.32119	9/102	32544,36104,36329,43769,43828,45234,47878,48311,8674098	Gbeta13F,Galphao,Cam,pan,CaMKII,Ggamma30A,Eip63F-1,Pkc53E,CanA-14F
8_Member	Reactome Gene Sets	R-DME-2514856	The phototransduction cascade	-3.90925	-2.1249	5/29	32544,36329,40186,40187,47878	Gbeta13F,Cam,Nca,CG7646,Eip63F-1
8_Member	KEGG Pathway	dme04745	Phototransduction - fly - Drosophila melanogaster (fruit fly)	-3.69815	-1.9491	5/32	36329,43828,45234,47878,48311	Cam,CaMKII,Ggamma30A,Eip63F-1,Pkc53E
8_Member	Reactome Gene Sets	R-DME-2187338	Visual phototransduction	-3.68465	-1.94677	6/50	32544,36329,40186,40187,47878,3772232	Gbeta13F,Cam,Nca,CG7646,Eip63F-1,fabp
8_Member	Reactome Gene Sets	R-DME-451306	Ionotropic activity of kainate receptors	-3.2325	-1.60381	5/40	36329,40186,40187,42473,47878	Cam,Nca,CG7646,KaiR1D,Eip63F-1
8_Member	Reactome Gene Sets	R-DME-451308	Activation of Ca-permeable Kainate Receptor	-3.2325	-1.60381	5/40	36329,40186,40187,42473,47878	Cam,Nca,CG7646,KaiR1D,Eip63F-1
8_Member	Reactome Gene Sets	R-DME-9009391	Extra-nuclear estrogen signaling	-3.08547	-1.48308	5/43	32544,36329,38389,45234,47878	Gbeta13F,Cam,Hsp83,Ggamma30A,Eip63F-1
8_Member	Reactome Gene Sets	R-DME-5683057	MAPK family signaling cascades	-3.00488	-1.42569	8/118	32746,33676,34284,36329,40081,43828,47878,3346207	beta-Spec,fipi,Pka-C1,Cam,Mkp3,CaMKII,Eip63F-1,CG33543
8_Member	GO Biological Processes	GO:0019932	second-messenger-mediated signaling	-2.99403	-1.42293	5/45	34284,36104,36329,40305,8674098	Pka-C1,Galphao,Cam,Pka-R1,CanA-14F
8_Member	Reactome Gene Sets	R-DME-397014	Muscle contraction	-2.99403	-1.42293	5/45	34284,36329,43126,43828,47878	Pka-C1,Cam,CG5890,CaMKII,Eip63F-1
8_Member	Reactome Gene Sets	R-DME-5576891	Cardiac conduction	-2.99403	-1.42293	5/45	34284,36329,43126,43828,47878	Pka-C1,Cam,CG5890,CaMKII,Eip63F-1
8_Member	Reactome Gene Sets	R-DME-2514859	Inactivation, recovery and regulation of the phototransduction cascade	-2.95677	-1.39597	4/27	36329,40186,40187,47878	Cam,Nca,CG7646,Eip63F-1
8_Member	Reactome Gene Sets	R-DME-5578775	Ion homeostasis	-2.95677	-1.39597	4/27	34284,36329,43828,47878	Pka-C1,Cam,CaMKII,Eip63F-1
8_Member	Reactome Gene Sets	R-DME-9006934	Signaling by Receptor Tyrosine Kinases	-2.7385	-1.21661	10/192	33726,36329,38389,38424,40081,43362,47220,47878,48311,3355143	vkg,Cam,Hsp83,sty,Mkp3,trv,Fur1,Eip63F-1,Pkc53E,p120ctn
8_Member	Reactome Gene Sets	R-DME-194138	Signaling by VEGF	-2.70852	-1.19514	5/52	36329,38389,47878,48311,3355143	Cam,Hsp83,Eip63F-1,Pkc53E,p120ctn
8_Member	Reactome Gene Sets	R-DME-4420097	VEGFA-VEGFR2 Pathway	-2.70852	-1.19514	5/52	36329,38389,47878,48311,3355143	Cam,Hsp83,Eip63F-1,Pkc53E,p120ctn
8_Member	Reactome Gene Sets	R-DME-5218920	VEGFR2 mediated vascular permeability	-2.62415	-1.13254	4/33	36329,38389,47878,3355143	Cam,Hsp83,Eip63F-1,p120ctn
8_Member	Reactome Gene Sets	R-DME-5673001	RAF/MAP kinase cascade	-2.60281	-1.11807	7/107	32746,33676,36329,40081,43828,47878,3346207	beta-Spec,fipi,Cam,Mkp3,CaMKII,Eip63F-1,CG33543
8_Member	Reactome Gene Sets	R-DME-5684996	MAPK1/MAPK3 signaling	-2.57997	-1.10023	7/108	32746,33676,36329,40081,43828,47878,3346207	beta-Spec,fipi,Cam,Mkp3,CaMKII,Eip63F-1,CG33543
8_Member	Reactome Gene Sets	R-DME-195721	Signaling by WNT	-2.57932	-1.10023	9/169	32544,36104,36329,43769,43828,45234,47878,48311,8674098	Gbeta13F,Galphao,Cam,pan,CaMKII,Ggamma30A,Eip63F-1,Pkc53E,CanA-14F
8_Member	Reactome Gene Sets	R-DME-5607763	CLEC7A (Dectin-1) induces NFAT activation	-2.33345	-0.926702	3/20	36329,47878,8674098	Cam,Eip63F-1,CanA-14F
8_Member	Reactome Gene Sets	R-DME-438066	Unblocking of NMDA receptors, glutamate binding and activation	-2.31592	-0.911542	4/40	36329,42473,43828,47878	Cam,KaiR1D,CaMKII,Eip63F-1
8_Member	GO Biological Processes	GO:0019722	calcium-mediated signaling	-2.272	-0.87583	3/21	36104,36329,8674098	Galphao,Cam,CanA-14F
8_Member	Reactome Gene Sets	R-DME-2025928	Calcineurin activates NFAT	-2.272	-0.87583	3/21	36329,47878,8674098	Cam,Eip63F-1,CanA-14F
8_Member	Reactome Gene Sets	R-DME-203615	eNOS activation	-2.272	-0.87583	3/21	36329,38389,47878	Cam,Hsp83,Eip63F-1
8_Member	Reactome Gene Sets	R-DME-1474151	Tetrahydrobiopterin (BH4) synthesis, recycling, salvage and regulation	-2.21382	-0.836958	3/22	36329,38389,47878	Cam,Hsp83,Eip63F-1
8_Member	Reactome Gene Sets	R-DME-202131	Metabolism of nitric oxide: NOS3 activation and regulation	-2.21382	-0.836958	3/22	36329,38389,47878	Cam,Hsp83,Eip63F-1
8_Member	Reactome Gene Sets	R-DME-5673000	RAF activation	-2.05606	-0.709309	3/25	36329,43828,47878	Cam,CaMKII,Eip63F-1
8_Member	Reactome Gene Sets	R-DME-2871809	FCERI mediated Ca+2 mobilization	-2.00829	-0.679728	3/26	36329,47878,8674098	Cam,Eip63F-1,CanA-14F
9_Summary	GO Biological Processes	GO:0034330	cell junction organization	-6.49773	-4.14147	18/250	31002,31292,31792,32007,32406,32746,32797,33953,36104,36295,38484,41247,41363,43828,47220,48971,64877,3355143	Appl,kirre,Nrg,sesB,rut,beta-Spec,Frq1,nrv2,Galphao,jeb,Gad1,Syn,pros,CaMKII,Fur1,Atpalpha,cpx,p120ctn
9_Member	GO Biological Processes	GO:0034330	cell junction organization	-6.49773	-4.14147	18/250	31002,31292,31792,32007,32406,32746,32797,33953,36104,36295,38484,41247,41363,43828,47220,48971,64877,3355143	Appl,kirre,Nrg,sesB,rut,beta-Spec,Frq1,nrv2,Galphao,jeb,Gad1,Syn,pros,CaMKII,Fur1,Atpalpha,cpx,p120ctn
9_Member	GO Biological Processes	GO:0050808	synapse organization	-6.23958	-3.91399	15/182	31002,31792,32007,32406,32746,32797,36295,38484,41247,41363,43828,47220,48971,64877,3355143	Appl,Nrg,sesB,rut,beta-Spec,Frq1,jeb,Gad1,Syn,pros,CaMKII,Fur1,Atpalpha,cpx,p120ctn
9_Member	GO Biological Processes	GO:0034329	cell junction assembly	-6.06093	-3.77313	12/118	31292,31792,32007,33953,36104,36295,38484,41247,41363,48971,64877,3355143	kirre,Nrg,sesB,nrv2,Galphao,jeb,Gad1,Syn,pros,Atpalpha,cpx,p120ctn
9_Member	GO Biological Processes	GO:0007528	neuromuscular junction development	-4.78045	-2.79215	9/86	32007,32406,32797,36295,38484,41247,43828,48971,64877	sesB,rut,Frq1,jeb,Gad1,Syn,CaMKII,Atpalpha,cpx
9_Member	GO Biological Processes	GO:0007416	synapse assembly	-4.04411	-2.21808	7/62	32007,36295,38484,41247,41363,48971,64877	sesB,jeb,Gad1,Syn,pros,Atpalpha,cpx
9_Member	GO Biological Processes	GO:0051124	synaptic assembly at neuromuscular junction	-3.45013	-1.76828	5/36	32007,36295,41247,48971,64877	sesB,jeb,Syn,Atpalpha,cpx
10_Summary	GO Biological Processes	GO:0051049	regulation of transport	-6.34889	-4.01332	20/312	32007,32797,33277,33473,33953,34143,34284,35351,35359,36329,36589,38109,42473,48311,49701,64877,317928,5740446,8674055,14462605,33968,39013,41363,43828,44548	sesB,Frq1,IA-2,Syt1,nrv2,CG7781,Pka-C1,CG31676,sky,Cam,Ih,Glut1,KaiR1D,Pkc53E,gish,cpx,ND-MLRQ,Rgk3,mgl,Rgk1,Hrb27C,dally,pros,CaMKII,lola
10_Member	GO Biological Processes	GO:0051049	regulation of transport	-6.34889	-4.01332	20/312	32007,32797,33277,33473,33953,34143,34284,35351,35359,36329,36589,38109,42473,48311,49701,64877,317928,5740446,8674055,14462605	sesB,Frq1,IA-2,Syt1,nrv2,CG7781,Pka-C1,CG31676,sky,Cam,Ih,Glut1,KaiR1D,Pkc53E,gish,cpx,ND-MLRQ,Rgk3,mgl,Rgk1
10_Member	GO Biological Processes	GO:0032879	regulation of localization	-5.26892	-3.15721	25/534	32007,32797,33277,33473,33953,33968,34143,34284,35351,35359,36329,36589,38109,39013,41363,42473,43828,44548,48311,49701,64877,317928,5740446,8674055,14462605	sesB,Frq1,IA-2,Syt1,nrv2,Hrb27C,CG7781,Pka-C1,CG31676,sky,Cam,Ih,Glut1,dally,pros,KaiR1D,CaMKII,lola,Pkc53E,gish,cpx,ND-MLRQ,Rgk3,mgl,Rgk1
10_Member	GO Biological Processes	GO:0046928	regulation of neurotransmitter secretion	-3.90925	-2.1249	5/29	32797,35359,36589,42473,64877	Frq1,sky,Ih,KaiR1D,cpx
10_Member	GO Biological Processes	GO:0051588	regulation of neurotransmitter transport	-3.90925	-2.1249	5/29	32797,35359,36589,42473,64877	Frq1,sky,Ih,KaiR1D,cpx
10_Member	GO Biological Processes	GO:0051046	regulation of secretion	-3.31336	-1.66238	8/106	32797,33277,33473,35359,36589,38109,42473,64877	Frq1,IA-2,Syt1,sky,Ih,Glut1,KaiR1D,cpx
10_Member	GO Biological Processes	GO:0051952	regulation of amine transport	-2.89539	-1.35286	3/13	33473,36589,42473	Syt1,Ih,KaiR1D
10_Member	GO Biological Processes	GO:1903530	regulation of secretion by cell	-2.74595	-1.21781	7/101	32797,33473,35359,36589,38109,42473,64877	Frq1,Syt1,sky,Ih,Glut1,KaiR1D,cpx
11_Summary	GO Biological Processes	GO:0043269	regulation of ion transport	-6.12276	-3.81403	10/77	33473,33953,34143,35351,36329,36589,42473,317928,5740446,14462605,38109,48311,34996,35359,36041,38424,40305,41363,42186,53425,3355040	Syt1,nrv2,CG7781,CG31676,Cam,Ih,KaiR1D,ND-MLRQ,Rgk3,Rgk1,Glut1,Pkc53E,Cyt-c-p,sky,Pka-R2,sty,Pka-R1,pros,14-3-3epsilon,Alk,l(3)80Fj
11_Member	GO Biological Processes	GO:0043269	regulation of ion transport	-6.12276	-3.81403	10/77	33473,33953,34143,35351,36329,36589,42473,317928,5740446,14462605	Syt1,nrv2,CG7781,CG31676,Cam,Ih,KaiR1D,ND-MLRQ,Rgk3,Rgk1
11_Member	GO Biological Processes	GO:0022898	regulation of transmembrane transporter activity	-5.40314	-3.27295	7/39	33953,34143,35351,36329,317928,5740446,14462605	nrv2,CG7781,CG31676,Cam,ND-MLRQ,Rgk3,Rgk1
11_Member	GO Biological Processes	GO:0032409	regulation of transporter activity	-5.40314	-3.27295	7/39	33953,34143,35351,36329,317928,5740446,14462605	nrv2,CG7781,CG31676,Cam,ND-MLRQ,Rgk3,Rgk1
11_Member	GO Biological Processes	GO:0032412	regulation of ion transmembrane transporter activity	-5.40314	-3.27295	7/39	33953,34143,35351,36329,317928,5740446,14462605	nrv2,CG7781,CG31676,Cam,ND-MLRQ,Rgk3,Rgk1
11_Member	GO Biological Processes	GO:1904062	regulation of cation transmembrane transport	-5.03844	-2.97249	7/44	33953,34143,35351,36329,317928,5740446,14462605	nrv2,CG7781,CG31676,Cam,ND-MLRQ,Rgk3,Rgk1
11_Member	GO Biological Processes	GO:0034765	regulation of ion transmembrane transport	-4.90601	-2.88635	7/46	33953,34143,35351,36329,317928,5740446,14462605	nrv2,CG7781,CG31676,Cam,ND-MLRQ,Rgk3,Rgk1
11_Member	GO Biological Processes	GO:0034762	regulation of transmembrane transport	-4.84231	-2.83706	7/47	33953,34143,35351,36329,317928,5740446,14462605	nrv2,CG7781,CG31676,Cam,ND-MLRQ,Rgk3,Rgk1
11_Member	GO Biological Processes	GO:0043270	positive regulation of ion transport	-4.43846	-2.51081	6/37	33953,34143,35351,36329,42473,317928	nrv2,CG7781,CG31676,Cam,KaiR1D,ND-MLRQ
11_Member	GO Biological Processes	GO:2001257	regulation of cation channel activity	-3.98535	-2.17164	5/28	34143,35351,36329,5740446,14462605	CG7781,CG31676,Cam,Rgk3,Rgk1
11_Member	GO Biological Processes	GO:0032411	positive regulation of transporter activity	-3.90925	-2.1249	5/29	33953,34143,35351,36329,317928	nrv2,CG7781,CG31676,Cam,ND-MLRQ
11_Member	GO Biological Processes	GO:0032414	positive regulation of ion transmembrane transporter activity	-3.90925	-2.1249	5/29	33953,34143,35351,36329,317928	nrv2,CG7781,CG31676,Cam,ND-MLRQ
11_Member	GO Biological Processes	GO:0034767	positive regulation of ion transmembrane transport	-3.69815	-1.9491	5/32	33953,34143,35351,36329,317928	nrv2,CG7781,CG31676,Cam,ND-MLRQ
11_Member	GO Biological Processes	GO:0034764	positive regulation of transmembrane transport	-3.63288	-1.91425	5/33	33953,34143,35351,36329,317928	nrv2,CG7781,CG31676,Cam,ND-MLRQ
11_Member	GO Biological Processes	GO:0051050	positive regulation of transport	-2.85603	-1.31512	9/154	33473,33953,34143,35351,36329,38109,42473,48311,317928	Syt1,nrv2,CG7781,CG31676,Cam,Glut1,KaiR1D,Pkc53E,ND-MLRQ
11_Member	GO Biological Processes	GO:1904064	positive regulation of cation transmembrane transport	-2.83706	-1.30038	4/29	33953,34143,35351,36329	nrv2,CG7781,CG31676,Cam
11_Member	GO Biological Processes	GO:0010959	regulation of metal ion transport	-2.63535	-1.13613	5/54	33953,34143,35351,5740446,14462605	nrv2,CG7781,CG31676,Rgk3,Rgk1
11_Member	GO Biological Processes	GO:0065009	regulation of molecular function	-2.59606	-1.11416	16/420	33953,34143,34996,35351,35359,36041,36329,38424,40305,41363,42186,53425,317928,3355040,5740446,14462605	nrv2,CG7781,Cyt-c-p,CG31676,sky,Pka-R2,Cam,sty,Pka-R1,pros,14-3-3epsilon,Alk,ND-MLRQ,l(3)80Fj,Rgk3,Rgk1
11_Member	GO Biological Processes	GO:1901018	positive regulation of potassium ion transmembrane transporter activity	-2.46766	-1.01713	3/18	33953,34143,35351	nrv2,CG7781,CG31676
11_Member	GO Biological Processes	GO:0043268	positive regulation of potassium ion transport	-2.39853	-0.977013	3/19	33953,34143,35351	nrv2,CG7781,CG31676
11_Member	GO Biological Processes	GO:1901016	regulation of potassium ion transmembrane transporter activity	-2.39853	-0.977013	3/19	33953,34143,35351	nrv2,CG7781,CG31676
11_Member	GO Biological Processes	GO:1901381	positive regulation of potassium ion transmembrane transport	-2.39853	-0.977013	3/19	33953,34143,35351	nrv2,CG7781,CG31676
11_Member	GO Biological Processes	GO:1901379	regulation of potassium ion transmembrane transport	-2.33345	-0.926702	3/20	33953,34143,35351	nrv2,CG7781,CG31676
11_Member	GO Biological Processes	GO:2001259	positive regulation of cation channel activity	-2.21382	-0.836958	3/22	34143,35351,36329	CG7781,CG31676,Cam
11_Member	GO Biological Processes	GO:0043266	regulation of potassium ion transport	-2.15861	-0.797025	3/23	33953,34143,35351	nrv2,CG7781,CG31676
12_Summary	GO Biological Processes	GO:0030534	adult behavior	-5.97884	-3.69999	14/166	31309,31802,32406,32780,33462,34251,36041,38357,38605,41094,41247,41456,43789,48971,33473,36589,37953,38484	dnc,oc,rut,Sh,Bacc,Eaat1,Pka-R2,FMRFaR,shep,pum,Syn,Tk,dati,Atpalpha,Syt1,Ih,Mid1,Gad1
12_Member	GO Biological Processes	GO:0030534	adult behavior	-5.97884	-3.69999	14/166	31309,31802,32406,32780,33462,34251,36041,38357,38605,41094,41247,41456,43789,48971	dnc,oc,rut,Sh,Bacc,Eaat1,Pka-R2,FMRFaR,shep,pum,Syn,Tk,dati,Atpalpha
12_Member	GO Biological Processes	GO:0007626	locomotory behavior	-4.64932	-2.70146	13/188	31802,32780,33473,34251,36041,36589,37953,38357,38484,38605,41456,43789,48971	oc,Sh,Syt1,Eaat1,Pka-R2,Ih,Mid1,FMRFaR,Gad1,shep,Tk,dati,Atpalpha
12_Member	GO Biological Processes	GO:0008345	larval locomotory behavior	-3.39315	-1.72731	5/37	32780,33473,34251,38357,38484	Sh,Syt1,Eaat1,FMRFaR,Gad1
12_Member	GO Biological Processes	GO:0008344	adult locomotory behavior	-2.92743	-1.37336	7/94	31802,34251,38357,38605,41456,43789,48971	oc,Eaat1,FMRFaR,shep,Tk,dati,Atpalpha
12_Member	GO Biological Processes	GO:0030537	larval behavior	-2.25635	-0.863651	5/66	32780,33473,34251,38357,38484	Sh,Syt1,Eaat1,FMRFaR,Gad1
13_Summary	GO Biological Processes	GO:0009887	animal organ morphogenesis	-5.86483	-3.60336	33/779	31292,31792,31802,32544,33953,34284,34665,34982,36104,36295,36329,38424,39013,39491,39561,40045,40081,40616,41273,41363,41785,43087,43604,43769,43795,43811,44289,44540,44548,45320,48971,53425,3355143,33726,42752,37447,42162,33277,39587,42186,42770,43126,38605	kirre,Nrg,oc,Gbeta13F,nrv2,Pka-C1,bun,dac,Galphao,jeb,Cam,sty,dally,trn,Frl,ftz-f1,Mkp3,corto,hth,pros,eff,msi,hdc,pan,zfh2,myo,flw,ct,lola,trol,Atpalpha,Alk,p120ctn,vkg,orb,Sdc,sr,IA-2,Mpcp2,14-3-3epsilon,Irk2,CG5890,shep
13_Member	GO Biological Processes	GO:0009887	animal organ morphogenesis	-5.86483	-3.60336	33/779	31292,31792,31802,32544,33953,34284,34665,34982,36104,36295,36329,38424,39013,39491,39561,40045,40081,40616,41273,41363,41785,43087,43604,43769,43795,43811,44289,44540,44548,45320,48971,53425,3355143	kirre,Nrg,oc,Gbeta13F,nrv2,Pka-C1,bun,dac,Galphao,jeb,Cam,sty,dally,trn,Frl,ftz-f1,Mkp3,corto,hth,pros,eff,msi,hdc,pan,zfh2,myo,flw,ct,lola,trol,Atpalpha,Alk,p120ctn
13_Member	GO Biological Processes	GO:0048729	tissue morphogenesis	-3.62435	-1.90816	24/633	31792,31802,32544,33726,34284,34982,36104,36295,38424,39013,39491,39561,40045,40081,40616,41273,42752,43604,43769,43795,43811,44289,44540,44548	Nrg,oc,Gbeta13F,vkg,Pka-C1,dac,Galphao,jeb,sty,dally,trn,Frl,ftz-f1,Mkp3,corto,hth,orb,hdc,pan,zfh2,myo,flw,ct,lola
13_Member	GO Biological Processes	GO:0002009	morphogenesis of an epithelium	-3.41786	-1.74041	23/614	31792,31802,32544,33726,34284,34982,36104,38424,39013,39491,39561,40045,40081,40616,41273,42752,43604,43769,43795,43811,44289,44540,44548	Nrg,oc,Gbeta13F,vkg,Pka-C1,dac,Galphao,sty,dally,trn,Frl,ftz-f1,Mkp3,corto,hth,orb,hdc,pan,zfh2,myo,flw,ct,lola
13_Member	GO Biological Processes	GO:0007424	open tracheal system development	-3.09257	-1.48526	12/236	31792,33953,37447,38424,39013,39491,40081,42162,43604,43769,44540,48971	Nrg,nrv2,Sdc,sty,dally,trn,Mkp3,sr,hdc,pan,ct,Atpalpha
13_Member	GO Biological Processes	GO:0060562	epithelial tube morphogenesis	-3.07159	-1.47176	19/491	31792,31802,33726,34284,34982,36104,38424,39013,39491,40045,40081,40616,41273,43604,43769,43795,43811,44289,44540	Nrg,oc,vkg,Pka-C1,dac,Galphao,sty,dally,trn,ftz-f1,Mkp3,corto,hth,hdc,pan,zfh2,myo,flw,ct
13_Member	GO Biological Processes	GO:0035295	tube development	-2.99007	-1.4207	25/743	31792,31802,33277,33726,34284,34982,36104,38424,39013,39491,39587,40045,40081,40616,41273,42186,42770,43126,43604,43769,43795,43811,44289,44540,53425	Nrg,oc,IA-2,vkg,Pka-C1,dac,Galphao,sty,dally,trn,Mpcp2,ftz-f1,Mkp3,corto,hth,14-3-3epsilon,Irk2,CG5890,hdc,pan,zfh2,myo,flw,ct,Alk
13_Member	GO Biological Processes	GO:0060541	respiratory system development	-2.95153	-1.39411	12/245	31792,33953,37447,38424,39013,39491,40081,42162,43604,43769,44540,48971	Nrg,nrv2,Sdc,sty,dally,trn,Mkp3,sr,hdc,pan,ct,Atpalpha
13_Member	GO Biological Processes	GO:0009886	post-embryonic animal morphogenesis	-2.7634	-1.23211	18/482	31792,31802,34284,34982,36104,36329,39013,39491,40045,40081,40616,41273,43604,43769,43795,43811,44289,44540	Nrg,oc,Pka-C1,dac,Galphao,Cam,dally,trn,ftz-f1,Mkp3,corto,hth,hdc,pan,zfh2,myo,flw,ct
13_Member	GO Biological Processes	GO:0048569	post-embryonic animal organ development	-2.74363	-1.2178	18/484	31292,31792,31802,34284,34982,36104,38424,39013,40045,40081,40616,41273,43769,43795,43811,44289,44540,44548	kirre,Nrg,oc,Pka-C1,dac,Galphao,sty,dally,ftz-f1,Mkp3,corto,hth,pan,zfh2,myo,flw,ct,lola
13_Member	GO Biological Processes	GO:0035239	tube morphogenesis	-2.65005	-1.14788	19/534	31792,31802,33726,34284,34982,36104,38424,39013,39491,40045,40081,40616,41273,43604,43769,43795,43811,44289,44540	Nrg,oc,vkg,Pka-C1,dac,Galphao,sty,dally,trn,ftz-f1,Mkp3,corto,hth,hdc,pan,zfh2,myo,flw,ct
13_Member	GO Biological Processes	GO:0007552	metamorphosis	-2.6468	-1.14611	18/494	31792,31802,34284,34982,36104,36329,38605,39013,40045,40081,40616,41273,43604,43769,43795,43811,44289,44540	Nrg,oc,Pka-C1,dac,Galphao,Cam,shep,dally,ftz-f1,Mkp3,corto,hth,hdc,pan,zfh2,myo,flw,ct
13_Member	GO Biological Processes	GO:0048707	instar larval or pupal morphogenesis	-2.52253	-1.05864	17/467	31792,31802,34284,34982,36104,36329,39013,40045,40081,40616,41273,43604,43769,43795,43811,44289,44540	Nrg,oc,Pka-C1,dac,Galphao,Cam,dally,ftz-f1,Mkp3,corto,hth,hdc,pan,zfh2,myo,flw,ct
13_Member	GO Biological Processes	GO:0009791	post-embryonic development	-2.37921	-0.961619	21/650	31292,31792,31802,34284,34982,36104,36329,38424,39013,39491,40045,40081,40616,41273,43604,43769,43795,43811,44289,44540,44548	kirre,Nrg,oc,Pka-C1,dac,Galphao,Cam,sty,dally,trn,ftz-f1,Mkp3,corto,hth,hdc,pan,zfh2,myo,flw,ct,lola
13_Member	GO Biological Processes	GO:0035220	wing disc development	-2.23644	-0.850593	15/417	34284,36104,39013,39587,40081,40616,41273,42186,42770,43126,43769,43795,43811,44289,44540	Pka-C1,Galphao,dally,Mpcp2,Mkp3,corto,hth,14-3-3epsilon,Irk2,CG5890,pan,zfh2,myo,flw,ct
13_Member	GO Biological Processes	GO:0007560	imaginal disc morphogenesis	-2.22711	-0.845776	15/418	31792,31802,34284,34982,36104,39013,40045,40081,40616,41273,43769,43795,43811,44289,44540	Nrg,oc,Pka-C1,dac,Galphao,dally,ftz-f1,Mkp3,corto,hth,pan,zfh2,myo,flw,ct
13_Member	GO Biological Processes	GO:0048563	post-embryonic animal organ morphogenesis	-2.22711	-0.845776	15/418	31792,31802,34284,34982,36104,39013,40045,40081,40616,41273,43769,43795,43811,44289,44540	Nrg,oc,Pka-C1,dac,Galphao,dally,ftz-f1,Mkp3,corto,hth,pan,zfh2,myo,flw,ct
13_Member	GO Biological Processes	GO:0007444	imaginal disc development	-2.17515	-0.804902	19/591	31792,31802,34284,34982,36104,39013,39587,40045,40081,40616,41273,42186,42770,43126,43769,43795,43811,44289,44540	Nrg,oc,Pka-C1,dac,Galphao,dally,Mpcp2,ftz-f1,Mkp3,corto,hth,14-3-3epsilon,Irk2,CG5890,pan,zfh2,myo,flw,ct
13_Member	GO Biological Processes	GO:0035114	imaginal disc-derived appendage morphogenesis	-2.07344	-0.720741	13/354	34284,34982,36104,39013,40045,40081,40616,41273,43769,43795,43811,44289,44540	Pka-C1,dac,Galphao,dally,ftz-f1,Mkp3,corto,hth,pan,zfh2,myo,flw,ct
13_Member	GO Biological Processes	GO:0035107	appendage morphogenesis	-2.05407	-0.709309	13/356	34284,34982,36104,39013,40045,40081,40616,41273,43769,43795,43811,44289,44540	Pka-C1,dac,Galphao,dally,ftz-f1,Mkp3,corto,hth,pan,zfh2,myo,flw,ct
13_Member	GO Biological Processes	GO:0048737	imaginal disc-derived appendage development	-2.00643	-0.678865	13/361	34284,34982,36104,39013,40045,40081,40616,41273,43769,43795,43811,44289,44540	Pka-C1,dac,Galphao,dally,ftz-f1,Mkp3,corto,hth,pan,zfh2,myo,flw,ct
14_Summary	GO Biological Processes	GO:0051239	regulation of multicellular organismal process	-5.78569	-3.54904	28/603	31802,32406,32544,32780,33968,34251,34284,34665,34738,36104,36589,37447,38389,38424,39054,39748,40186,40305,41363,41456,41549,42460,43604,43828,45320,45840,48311,53425,34143,35351,8674098,37191	oc,rut,Gbeta13F,Sh,Hrb27C,Eaat1,Pka-C1,bun,CG43778,Galphao,Ih,Sdc,Hsp83,sty,Rdl,hzg,Nca,Pka-R1,pros,Tk,Octbeta2R,Syp,hdc,CaMKII,trol,cpo,Pkc53E,Alk,CG7781,CG31676,CanA-14F,5-HT1B
14_Member	GO Biological Processes	GO:0051239	regulation of multicellular organismal process	-5.78569	-3.54904	28/603	31802,32406,32544,32780,33968,34251,34284,34665,34738,36104,36589,37447,38389,38424,39054,39748,40186,40305,41363,41456,41549,42460,43604,43828,45320,45840,48311,53425	oc,rut,Gbeta13F,Sh,Hrb27C,Eaat1,Pka-C1,bun,CG43778,Galphao,Ih,Sdc,Hsp83,sty,Rdl,hzg,Nca,Pka-R1,pros,Tk,Octbeta2R,Syp,hdc,CaMKII,trol,cpo,Pkc53E,Alk
14_Member	GO Biological Processes	GO:0030431	sleep	-4.3326	-2.42802	7/56	32406,32780,34143,35351,36589,39054,8674098	rut,Sh,CG7781,CG31676,Ih,Rdl,CanA-14F
14_Member	GO Biological Processes	GO:0051240	positive regulation of multicellular organismal process	-4.17034	-2.30851	13/209	31802,32780,34665,36589,37447,38389,39748,40186,40305,41363,41456,41549,45320	oc,Sh,bun,Ih,Sdc,Hsp83,hzg,Nca,Pka-R1,pros,Tk,Octbeta2R,trol
14_Member	GO Biological Processes	GO:0050795	regulation of behavior	-3.99269	-2.17593	9/108	32406,32780,34284,36589,38389,39054,40186,40305,53425	rut,Sh,Pka-C1,Ih,Hsp83,Rdl,Nca,Pka-R1,Alk
14_Member	GO Biological Processes	GO:0042749	regulation of circadian sleep/wake cycle	-3.73395	-1.97174	6/49	32780,34284,36589,38389,39054,40186	Sh,Pka-C1,Ih,Hsp83,Rdl,Nca
14_Member	GO Biological Processes	GO:0045187	regulation of circadian sleep/wake cycle, sleep	-3.28443	-1.63554	5/39	32780,34284,36589,38389,40186	Sh,Pka-C1,Ih,Hsp83,Nca
14_Member	GO Biological Processes	GO:0042752	regulation of circadian rhythm	-2.77087	-1.23799	7/100	32780,34284,36589,37191,38389,39054,40186	Sh,Pka-C1,Ih,5-HT1B,Hsp83,Rdl,Nca
14_Member	GO Biological Processes	GO:0048520	positive regulation of behavior	-2.52874	-1.06349	4/35	32780,36589,40186,40305	Sh,Ih,Nca,Pka-R1
14_Member	GO Biological Processes	GO:0045938	positive regulation of circadian sleep/wake cycle, sleep	-2.46766	-1.01713	3/18	32780,36589,40186	Sh,Ih,Nca
15_Summary	GO Biological Processes	GO:0031644	regulation of nervous system process	-5.71325	-3.49239	6/23	32406,34251,34738,39054,41456,53425	rut,Eaat1,CG43778,Rdl,Tk,Alk
15_Member	GO Biological Processes	GO:0031644	regulation of nervous system process	-5.71325	-3.49239	6/23	32406,34251,34738,39054,41456,53425	rut,Eaat1,CG43778,Rdl,Tk,Alk
15_Member	GO Biological Processes	GO:0090328	regulation of olfactory learning	-3.25596	-1.61529	3/10	32406,39054,53425	rut,Rdl,Alk
15_Member	GO Biological Processes	GO:0044057	regulation of system process	-2.95817	-1.39597	6/68	32406,34251,34738,39054,41456,53425	rut,Eaat1,CG43778,Rdl,Tk,Alk
16_Summary	GO Biological Processes	GO:0010648	negative regulation of cell communication	-5.62948	-3.42386	22/410	31309,32007,32544,34284,35359,36295,36329,38424,39013,39054,39284,39999,40081,40186,40305,41094,41785,42940,44289,45320,53425,64877,43827,49701,32746,38109,38357,38389,42186,42473,43811,43828,44548,3772547,36905	dnc,sesB,Gbeta13F,Pka-C1,sky,jeb,Cam,sty,dally,Rdl,chrb,Eip75B,Mkp3,Nca,Pka-R1,pum,eff,slo,flw,trol,Alk,cpx,apolpp,gish,beta-Spec,Glut1,FMRFaR,Hsp83,14-3-3epsilon,KaiR1D,myo,CaMKII,lola,lncRNA:Hsromega,Cbp53E
16_Member	GO Biological Processes	GO:0010648	negative regulation of cell communication	-5.62948	-3.42386	22/410	31309,32007,32544,34284,35359,36295,36329,38424,39013,39054,39284,39999,40081,40186,40305,41094,41785,42940,44289,45320,53425,64877	dnc,sesB,Gbeta13F,Pka-C1,sky,jeb,Cam,sty,dally,Rdl,chrb,Eip75B,Mkp3,Nca,Pka-R1,pum,eff,slo,flw,trol,Alk,cpx
16_Member	GO Biological Processes	GO:0023057	negative regulation of signaling	-5.61217	-3.41398	22/411	31309,32007,32544,34284,35359,36295,36329,38424,39013,39054,39284,39999,40081,40186,40305,41094,41785,42940,44289,45320,53425,64877	dnc,sesB,Gbeta13F,Pka-C1,sky,jeb,Cam,sty,dally,Rdl,chrb,Eip75B,Mkp3,Nca,Pka-R1,pum,eff,slo,flw,trol,Alk,cpx
16_Member	GO Biological Processes	GO:0008589	regulation of smoothened signaling pathway	-4.43115	-2.50743	9/95	32544,34284,39013,40305,41785,43827,44289,45320,49701	Gbeta13F,Pka-C1,dally,Pka-R1,eff,apolpp,flw,trol,gish
16_Member	GO Biological Processes	GO:0045880	positive regulation of smoothened signaling pathway	-3.63651	-1.91425	6/51	34284,39013,40305,43827,45320,49701	Pka-C1,dally,Pka-R1,apolpp,trol,gish
16_Member	GO Biological Processes	GO:0010647	positive regulation of cell communication	-3.46273	-1.77699	19/456	32746,34284,36295,38109,38357,38389,39013,40305,42186,42473,43811,43827,43828,44289,44548,45320,49701,53425,3772547	beta-Spec,Pka-C1,jeb,Glut1,FMRFaR,Hsp83,dally,Pka-R1,14-3-3epsilon,KaiR1D,myo,apolpp,CaMKII,flw,lola,trol,gish,Alk,lncRNA:Hsromega
16_Member	GO Biological Processes	GO:0023056	positive regulation of signaling	-3.46273	-1.77699	19/456	32746,34284,36295,38109,38357,38389,39013,40305,42186,42473,43811,43827,43828,44289,44548,45320,49701,53425,3772547	beta-Spec,Pka-C1,jeb,Glut1,FMRFaR,Hsp83,dally,Pka-R1,14-3-3epsilon,KaiR1D,myo,apolpp,CaMKII,flw,lola,trol,gish,Alk,lncRNA:Hsromega
16_Member	GO Biological Processes	GO:0009968	negative regulation of signal transduction	-3.02995	-1.43382	16/381	31309,32007,32544,34284,36329,38424,39013,39284,39999,40081,40186,40305,41094,41785,44289,45320	dnc,sesB,Gbeta13F,Pka-C1,Cam,sty,dally,chrb,Eip75B,Mkp3,Nca,Pka-R1,pum,eff,flw,trol
16_Member	GO Biological Processes	GO:0048585	negative regulation of response to stimulus	-2.84556	-1.30627	17/435	31309,32007,32544,34284,36329,36905,38424,39013,39284,39999,40081,40186,40305,41094,41785,44289,45320	dnc,sesB,Gbeta13F,Pka-C1,Cam,Cbp53E,sty,dally,chrb,Eip75B,Mkp3,Nca,Pka-R1,pum,eff,flw,trol
17_Summary	GO Biological Processes	GO:0050805	negative regulation of synaptic transmission	-5.59457	-3.40368	6/24	35359,36295,39054,42940,53425,64877,33473,42460,42473,31292	sky,jeb,Rdl,slo,Alk,cpx,Syt1,Syp,KaiR1D,kirre
17_Member	GO Biological Processes	GO:0050805	negative regulation of synaptic transmission	-5.59457	-3.40368	6/24	35359,36295,39054,42940,53425,64877	sky,jeb,Rdl,slo,Alk,cpx
17_Member	GO Biological Processes	GO:1900073	regulation of neuromuscular synaptic transmission	-5.07817	-3.00675	6/29	33473,36295,42460,42473,42940,53425	Syt1,jeb,Syp,KaiR1D,slo,Alk
17_Member	GO Biological Processes	GO:1900074	negative regulation of neuromuscular synaptic transmission	-3.1232	-1.51209	3/11	36295,42940,53425	jeb,slo,Alk
17_Member	GO Biological Processes	GO:0007522	visceral muscle development	-2.70479	-1.19514	3/15	31292,36295,53425	kirre,jeb,Alk
18_Summary	GO Biological Processes	GO:0001508	action potential	-5.53935	-3.36269	4/7	31550,32007,32619,32780,34251,34304,36589,39054,42770,43923	Ca-alpha1T,sesB,para,Sh,Eaat1,nAChRalpha6,Ih,Rdl,Irk2,axo
18_Member	GO Biological Processes	GO:0001508	action potential	-5.53935	-3.36269	4/7	31550,32007,32619,32780	Ca-alpha1T,sesB,para,Sh
18_Member	GO Biological Processes	GO:0042391	regulation of membrane potential	-4.99431	-2.93395	9/81	31550,32007,32619,32780,34251,34304,36589,39054,42770	Ca-alpha1T,sesB,para,Sh,Eaat1,nAChRalpha6,Ih,Rdl,Irk2
18_Member	GO Biological Processes	GO:0019226	transmission of nerve impulse	-3.1232	-1.51209	3/11	31550,32619,43923	Ca-alpha1T,para,axo
18_Member	GO Biological Processes	GO:0035637	multicellular organismal signaling	-3.1232	-1.51209	3/11	31550,32619,43923	Ca-alpha1T,para,axo
19_Summary	GO Biological Processes	GO:0006811	ion transport	-5.10387	-3.01564	23/476	31550,31674,32007,32619,32780,33953,34251,34304,35408,35697,36589,36865,37953,39054,39458,39587,42473,42770,42940,45248,48971,19893549,19893551,36329,43828,47878,38109,42606,249663,31826,42961,44540,38484,49701,36905,41202	Ca-alpha1T,CG9657,sesB,para,Sh,nrv2,Eaat1,nAChRalpha6,nrv3,CG1358,Ih,Picot,Mid1,Rdl,CG10960,Mpcp2,KaiR1D,Irk2,slo,Nckx30C,Atpalpha,ND5,ND4,Cam,CaMKII,Eip63F-1,Glut1,CG7084,hoe1,rdgA,sosie,ct,Gad1,gish,Cbp53E,MtnA
19_Member	GO Biological Processes	GO:0006811	ion transport	-5.10387	-3.01564	23/476	31550,31674,32007,32619,32780,33953,34251,34304,35408,35697,36589,36865,37953,39054,39458,39587,42473,42770,42940,45248,48971,19893549,19893551	Ca-alpha1T,CG9657,sesB,para,Sh,nrv2,Eaat1,nAChRalpha6,nrv3,CG1358,Ih,Picot,Mid1,Rdl,CG10960,Mpcp2,KaiR1D,Irk2,slo,Nckx30C,Atpalpha,ND5,ND4
19_Member	GO Biological Processes	GO:0006813	potassium ion transport	-4.7802	-2.79215	7/48	32780,33953,35408,36589,42770,42940,48971	Sh,nrv2,nrv3,Ih,Irk2,slo,Atpalpha
19_Member	GO Biological Processes	GO:0030001	metal ion transport	-4.74004	-2.76209	14/212	31550,31674,32619,32780,33953,35408,35697,36589,37953,42473,42770,42940,45248,48971	Ca-alpha1T,CG9657,para,Sh,nrv2,nrv3,CG1358,Ih,Mid1,KaiR1D,Irk2,slo,Nckx30C,Atpalpha
19_Member	GO Biological Processes	GO:0034220	ion transmembrane transport	-4.66963	-2.71762	17/305	31550,32007,32619,32780,33953,34251,34304,35408,36865,37953,39054,39587,42473,45248,48971,19893549,19893551	Ca-alpha1T,sesB,para,Sh,nrv2,Eaat1,nAChRalpha6,nrv3,Picot,Mid1,Rdl,Mpcp2,KaiR1D,Nckx30C,Atpalpha,ND5,ND4
19_Member	Reactome Gene Sets	R-DME-936837	Ion transport by P-type ATPases	-4.50906	-2.57344	6/36	33953,35408,36329,43828,47878,48971	nrv2,nrv3,Cam,CaMKII,Eip63F-1,Atpalpha
19_Member	GO Biological Processes	GO:0006812	cation transport	-4.49102	-2.55941	17/315	31550,31674,32619,32780,33953,34304,35408,35697,36589,37953,42473,42770,42940,45248,48971,19893549,19893551	Ca-alpha1T,CG9657,para,Sh,nrv2,nAChRalpha6,nrv3,CG1358,Ih,Mid1,KaiR1D,Irk2,slo,Nckx30C,Atpalpha,ND5,ND4
19_Member	GO Biological Processes	GO:0098660	inorganic ion transmembrane transport	-4.1472	-2.29542	14/240	31550,32619,32780,33953,35408,36865,37953,39054,39587,42473,45248,48971,19893549,19893551	Ca-alpha1T,para,Sh,nrv2,nrv3,Picot,Mid1,Rdl,Mpcp2,KaiR1D,Nckx30C,Atpalpha,ND5,ND4
19_Member	GO Biological Processes	GO:0098659	inorganic cation import across plasma membrane	-4.06469	-2.22918	5/27	33953,35408,37953,42473,48971	nrv2,nrv3,Mid1,KaiR1D,Atpalpha
19_Member	GO Biological Processes	GO:0099587	inorganic ion import across plasma membrane	-4.06469	-2.22918	5/27	33953,35408,37953,42473,48971	nrv2,nrv3,Mid1,KaiR1D,Atpalpha
19_Member	GO Biological Processes	GO:0055085	transmembrane transport	-3.93789	-2.13911	25/642	31550,31674,32007,32619,32780,33953,34251,34304,35408,35697,36589,36865,37953,38109,39054,39458,39587,42473,42606,42940,45248,48971,249663,19893549,19893551	Ca-alpha1T,CG9657,sesB,para,Sh,nrv2,Eaat1,nAChRalpha6,nrv3,CG1358,Ih,Picot,Mid1,Glut1,Rdl,CG10960,Mpcp2,KaiR1D,CG7084,slo,Nckx30C,Atpalpha,hoe1,ND5,ND4
19_Member	GO Biological Processes	GO:0007605	sensory perception of sound	-3.78729	-2.01691	7/68	31826,33953,35408,36329,42961,44540,48971	rdgA,nrv2,nrv3,Cam,sosie,ct,Atpalpha
19_Member	GO Biological Processes	GO:0009612	response to mechanical stimulus	-3.63651	-1.91425	6/51	32619,35408,38484,39054,48971,49701	para,nrv3,Gad1,Rdl,Atpalpha,gish
19_Member	GO Biological Processes	GO:0006883	cellular sodium ion homeostasis	-3.57585	-1.87398	3/8	33953,35408,48971	nrv2,nrv3,Atpalpha
19_Member	GO Biological Processes	GO:0030007	cellular potassium ion homeostasis	-3.57585	-1.87398	3/8	33953,35408,48971	nrv2,nrv3,Atpalpha
19_Member	GO Biological Processes	GO:0036376	sodium ion export across plasma membrane	-3.57585	-1.87398	3/8	33953,35408,48971	nrv2,nrv3,Atpalpha
19_Member	GO Biological Processes	GO:0140115	export across plasma membrane	-3.57585	-1.87398	3/8	33953,35408,48971	nrv2,nrv3,Atpalpha
19_Member	GO Biological Processes	GO:0098739	import across plasma membrane	-3.39315	-1.72731	5/37	33953,35408,37953,42473,48971	nrv2,nrv3,Mid1,KaiR1D,Atpalpha
19_Member	GO Biological Processes	GO:0055078	sodium ion homeostasis	-3.25596	-1.61529	3/10	33953,35408,48971	nrv2,nrv3,Atpalpha
19_Member	GO Biological Processes	GO:0050954	sensory perception of mechanical stimulus	-3.25015	-1.61152	7/83	31826,33953,35408,36329,42961,44540,48971	rdgA,nrv2,nrv3,Cam,sosie,ct,Atpalpha
19_Member	GO Biological Processes	GO:0098657	import into cell	-3.18208	-1.55743	5/41	33953,35408,37953,42473,48971	nrv2,nrv3,Mid1,KaiR1D,Atpalpha
19_Member	GO Biological Processes	GO:0098662	inorganic cation transmembrane transport	-3.01562	-1.42679	11/208	31550,32619,32780,33953,35408,37953,42473,45248,48971,19893549,19893551	Ca-alpha1T,para,Sh,nrv2,nrv3,Mid1,KaiR1D,Nckx30C,Atpalpha,ND5,ND4
19_Member	GO Biological Processes	GO:0055075	potassium ion homeostasis	-3.0038	-1.42569	3/12	33953,35408,48971	nrv2,nrv3,Atpalpha
19_Member	GO Biological Processes	GO:1990573	potassium ion import across plasma membrane	-2.89539	-1.35286	3/13	33953,35408,48971	nrv2,nrv3,Atpalpha
19_Member	GO Biological Processes	GO:0098655	cation transmembrane transport	-2.6665	-1.16135	11/230	31550,32619,32780,33953,35408,37953,42473,45248,48971,19893549,19893551	Ca-alpha1T,para,Sh,nrv2,nrv3,Mid1,KaiR1D,Nckx30C,Atpalpha,ND5,ND4
19_Member	GO Biological Processes	GO:0006875	cellular metal ion homeostasis	-2.53952	-1.07017	6/82	32007,33953,35408,36905,45248,48971	sesB,nrv2,nrv3,Cbp53E,Nckx30C,Atpalpha
19_Member	GO Biological Processes	GO:0070588	calcium ion transmembrane transport	-2.52874	-1.06349	4/35	31550,37953,42473,45248	Ca-alpha1T,Mid1,KaiR1D,Nckx30C
19_Member	GO Biological Processes	GO:0055065	metal ion homeostasis	-2.44849	-0.999275	7/114	32007,33953,35408,36905,41202,45248,48971	sesB,nrv2,nrv3,Cbp53E,MtnA,Nckx30C,Atpalpha
19_Member	GO Biological Processes	GO:0006814	sodium ion transport	-2.38675	-0.967939	6/88	31674,32619,33953,35408,45248,48971	CG9657,para,nrv2,nrv3,Nckx30C,Atpalpha
19_Member	GO Biological Processes	GO:0071805	potassium ion transmembrane transport	-2.23948	-0.852498	4/42	32780,33953,35408,48971	Sh,nrv2,nrv3,Atpalpha
20_Summary	GO Biological Processes	GO:0007420	brain development	-4.98788	-2.93395	11/125	31002,31792,31802,34665,34982,39561,40045,41273,41363,43789,43811,33498,33953,36104,40305,42162,44540,36295,36329,41785,43087,44548,53425,318841,31292,38424,3355143,39013,45248,33726	Appl,Nrg,oc,bun,dac,Frl,ftz-f1,hth,pros,dati,myo,Rbp9,nrv2,Galphao,Pka-R1,sr,ct,jeb,Cam,eff,msi,lola,Alk,Bsg,kirre,sty,p120ctn,dally,Nckx30C,vkg
20_Member	GO Biological Processes	GO:0007420	brain development	-4.98788	-2.93395	11/125	31002,31792,31802,34665,34982,39561,40045,41273,41363,43789,43811	Appl,Nrg,oc,bun,dac,Frl,ftz-f1,hth,pros,dati,myo
20_Member	GO Biological Processes	GO:0007417	central nervous system development	-4.93388	-2.89425	17/291	31002,31792,31802,33498,33953,34665,34982,36104,39561,40045,40305,41273,41363,42162,43789,43811,44540	Appl,Nrg,oc,Rbp9,nrv2,bun,dac,Galphao,Frl,ftz-f1,Pka-R1,hth,pros,sr,dati,myo,ct
20_Member	GO Biological Processes	GO:0046530	photoreceptor cell differentiation	-4.34495	-2.4366	13/201	31802,34665,34982,36295,36329,41273,41363,41785,43087,43811,44548,53425,318841	oc,bun,dac,jeb,Cam,hth,pros,eff,msi,myo,lola,Alk,Bsg
20_Member	GO Biological Processes	GO:0060322	head development	-4.29976	-2.4135	11/148	31002,31792,31802,34665,34982,39561,40045,41273,41363,43789,43811	Appl,Nrg,oc,bun,dac,Frl,ftz-f1,hth,pros,dati,myo
20_Member	GO Biological Processes	GO:0001751	compound eye photoreceptor cell differentiation	-4.27266	-2.39352	12/176	31802,34665,34982,36295,36329,41273,41363,41785,43087,43811,44548,53425	oc,bun,dac,jeb,Cam,hth,pros,eff,msi,myo,lola,Alk
20_Member	GO Biological Processes	GO:0001745	compound eye morphogenesis	-4.23011	-2.36144	16/298	31292,31802,34665,34982,36295,36329,38424,39561,41273,41363,41785,43087,43811,44548,53425,3355143	kirre,oc,bun,dac,jeb,Cam,sty,Frl,hth,pros,eff,msi,myo,lola,Alk,p120ctn
20_Member	GO Biological Processes	GO:0001754	eye photoreceptor cell differentiation	-4.13159	-2.28312	12/182	31802,34665,34982,36295,36329,41273,41363,41785,43087,43811,44548,53425	oc,bun,dac,jeb,Cam,hth,pros,eff,msi,myo,lola,Alk
20_Member	GO Biological Processes	GO:0016319	mushroom body development	-4.12584	-2.28065	8/81	31002,31792,34665,34982,39561,40045,43789,43811	Appl,Nrg,bun,dac,Frl,ftz-f1,dati,myo
20_Member	GO Biological Processes	GO:0048749	compound eye development	-4.06045	-2.22813	18/375	31292,31802,34665,34982,36295,36329,38424,39013,39561,41273,41363,41785,43087,43811,44548,45248,53425,3355143	kirre,oc,bun,dac,jeb,Cam,sty,dally,Frl,hth,pros,eff,msi,myo,lola,Nckx30C,Alk,p120ctn
20_Member	GO Biological Processes	GO:0048592	eye morphogenesis	-3.96289	-2.15701	16/314	31292,31802,34665,34982,36295,36329,38424,39561,41273,41363,41785,43087,43811,44548,53425,3355143	kirre,oc,bun,dac,jeb,Cam,sty,Frl,hth,pros,eff,msi,myo,lola,Alk,p120ctn
20_Member	GO Biological Processes	GO:0090596	sensory organ morphogenesis	-3.96289	-2.15701	16/314	31292,31802,34665,34982,36295,36329,38424,39561,41273,41363,41785,43087,43811,44548,53425,3355143	kirre,oc,bun,dac,jeb,Cam,sty,Frl,hth,pros,eff,msi,myo,lola,Alk,p120ctn
20_Member	GO Biological Processes	GO:0001654	eye development	-3.68282	-1.94677	18/402	31292,31802,34665,34982,36295,36329,38424,39013,39561,41273,41363,41785,43087,43811,44548,45248,53425,3355143	kirre,oc,bun,dac,jeb,Cam,sty,dally,Frl,hth,pros,eff,msi,myo,lola,Nckx30C,Alk,p120ctn
20_Member	GO Biological Processes	GO:0048880	sensory system development	-3.68282	-1.94677	18/402	31292,31802,34665,34982,36295,36329,38424,39013,39561,41273,41363,41785,43087,43811,44548,45248,53425,3355143	kirre,oc,bun,dac,jeb,Cam,sty,dally,Frl,hth,pros,eff,msi,myo,lola,Nckx30C,Alk,p120ctn
20_Member	GO Biological Processes	GO:0150063	visual system development	-3.68282	-1.94677	18/402	31292,31802,34665,34982,36295,36329,38424,39013,39561,41273,41363,41785,43087,43811,44548,45248,53425,3355143	kirre,oc,bun,dac,jeb,Cam,sty,dally,Frl,hth,pros,eff,msi,myo,lola,Nckx30C,Alk,p120ctn
20_Member	GO Biological Processes	GO:0046552	photoreceptor cell fate commitment	-3.52027	-1.82769	7/75	31802,34982,41273,41363,43087,43811,44548	oc,dac,hth,pros,msi,myo,lola
20_Member	GO Biological Processes	GO:0048663	neuron fate commitment	-3.0679	-1.46993	7/89	31802,34982,41273,41363,43087,43811,44548	oc,dac,hth,pros,msi,myo,lola
20_Member	GO Biological Processes	GO:0042461	photoreceptor cell development	-2.69704	-1.18889	7/103	31802,34982,36295,36329,44548,53425,318841	oc,dac,jeb,Cam,lola,Alk,Bsg
20_Member	GO Biological Processes	GO:0007423	sensory organ development	-2.62784	-1.13254	18/496	31292,31802,34665,34982,36295,36329,38424,39013,39561,41273,41363,41785,43087,43811,44548,45248,53425,3355143	kirre,oc,bun,dac,jeb,Cam,sty,dally,Frl,hth,pros,eff,msi,myo,lola,Nckx30C,Alk,p120ctn
20_Member	GO Biological Processes	GO:0042051	compound eye photoreceptor development	-2.48706	-1.0299	6/84	31802,34982,36295,36329,44548,53425	oc,dac,jeb,Cam,lola,Alk
20_Member	GO Biological Processes	GO:0042462	eye photoreceptor cell development	-2.43616	-0.994749	6/86	31802,34982,36295,36329,44548,53425	oc,dac,jeb,Cam,lola,Alk
20_Member	GO Biological Processes	GO:0001752	compound eye photoreceptor fate commitment	-2.22867	-0.845776	5/67	41273,41363,43087,43811,44548	hth,pros,msi,myo,lola
20_Member	GO Biological Processes	GO:0042706	eye photoreceptor cell fate commitment	-2.22867	-0.845776	5/67	41273,41363,43087,43811,44548	hth,pros,msi,myo,lola
20_Member	GO Biological Processes	GO:0061061	muscle structure development	-2.05014	-0.706413	9/204	31292,33726,36295,38424,41273,42162,44548,53425,318841	kirre,vkg,jeb,sty,hth,sr,lola,Alk,Bsg
