# Supplementary material for: The effects of methylphenidate and atomoxetine on Drosophila brain at single-cell resolution and potential drug repurposing for ADHD treatment
Source: Mol Psychiatry. 2023 Nov 13;29(1):165–85. doi: 10.1038/s41380-023-02314-6 (PMC11078728; doi:10.1038/s41380-023-02314-6)
Supplement: Supplementary file 5 — Supplementary Table 4 [file 41380_2023_2314_MOESM5_ESM.xlsx]

## Sheet: MPH_merge12_C0_EnsheathingGlia
	p_val	avg_log2FC	pct.1	pct.2	p_val_adj
mt:lrRNA	1.3299e-73	-1.27991	1	1	1.49667e-69
RpL41	1.1752e-24	-0.811945	0.88	0.992	1.32257e-20
MtnA	1.02499e-20	-0.811501	0.943	0.979	1.15352e-16
mt:ND2	1.14885e-22	-0.786192	0.357	0.721	1.29291e-18
mt:ND5	2.56113e-24	-0.675523	0.82	0.995	2.88229e-20
lncRNA:CR34335	7.10206e-20	-0.622966	1	1	7.99266e-16
RpL38	1.09758e-20	-0.621428	0.897	0.99	1.23522e-16
RpL29	4.48214e-27	-0.620803	0.577	0.917	5.0442e-23
aqz	2.50197e-25	-0.610423	0.987	0.997	2.81572e-21
Treh	1.78822e-11	-0.60917	0.633	0.721	2.01246e-07
mt:ND3	3.53771e-15	-0.581617	0.437	0.734	3.98134e-11
mt:ND6	1.51712e-10	-0.550851	0.49	0.685	1.70737e-06
Gs2	1.62421e-17	-0.546583	0.997	0.995	1.82788e-13
Arf79F	1.66757e-23	-0.537737	0.273	0.661	1.87668e-19
Argk	5.14659e-08	-0.526284	0.893	0.953	0.000579197
mt:srRNA	3.61356e-11	-0.520787	0.883	0.977	4.0667e-07
COX5B	2.462e-22	-0.511421	0.383	0.757	2.77074e-18
CG6770	5.87219e-09	-0.500853	0.993	1	6.60857e-05
pAbp	1.15247e-12	-0.50083	0.953	0.977	1.29699e-08
mbl	6.29004e-24	-0.496228	0.057	0.37	7.07882e-20
Unr	4.72696e-13	-0.495125	0.773	0.915	5.31972e-09
mt:ND1	1.11254e-17	-0.482275	0.787	0.977	1.25205e-13
eff	3.96727e-16	-0.480626	0.403	0.716	4.46477e-12
Lk6	3.33528e-12	-0.4769	0.947	0.997	3.75352e-08
ben	1.01244e-14	-0.475088	0.297	0.599	1.1394e-10
Fim	4.0575e-19	-0.474125	0.35	0.698	4.56631e-15
COX7C	7.82782e-15	-0.472617	0.467	0.76	8.80943e-11
His3.3B	1.73549e-15	-0.468768	0.663	0.863	1.95312e-11
RpS21	1.46462e-13	-0.468619	0.657	0.886	1.64829e-09
jim	1.38991e-11	-0.462101	0.877	0.925	1.56421e-07
COX8	2.7284e-19	-0.461661	0.4	0.747	3.07054e-15
asRNA:CR44107	3.10141e-08	-0.461628	0.52	0.695	0.000349033
CG9360	4.18471e-15	-0.459297	0.043	0.256	4.70947e-11
nebu	3.26599e-07	-0.457176	0.4	0.566	0.00367554
RpL36A	3.43812e-12	-0.457026	0.863	0.959	3.86926e-08
nrv3	3.46458e-08	-0.456217	0.67	0.742	0.000389904
cype	3.66981e-12	-0.455317	0.673	0.876	4.13001e-08
chrb	2.35004e-07	-0.451182	0.767	0.842	0.00264474
Bacc	6.4711e-13	-0.449347	0.93	0.969	7.28257e-09
kek1	1.58029e-28	-0.449294	0.067	0.421	1.77846e-24
UQCR-Q	8.27749e-14	-0.448977	0.5	0.78	9.31549e-10
RpL39	1.62593e-09	-0.445445	0.683	0.829	1.82983e-05
Cam	2.25132e-07	-0.444104	0.753	0.793	0.00253364
Lis-1	5.02714e-22	-0.442774	0.167	0.522	5.65754e-18
RapGAP1	2.70404e-17	-0.438092	0.287	0.618	3.04313e-13
RpL28	1.78767e-11	-0.434619	0.953	0.99	2.01185e-07
CG30172	7.20116e-28	-0.430017	0.073	0.426	8.10418e-24
Caper	2.41687e-23	-0.427871	0.203	0.574	2.71994e-19
Liprin-gamma	4.09849e-22	-0.425513	0.37	0.739	4.61244e-18
nej	9.91617e-19	-0.425304	0.197	0.53	1.11597e-14
Acbp2	5.76876e-07	-0.421722	0.523	0.654	0.00649216
dtn	2.27792e-23	-0.418056	0.063	0.38	2.56358e-19
Rbfox1	9.59517e-11	-0.416029	0.887	0.974	1.07984e-06
CG5273	1.1963e-08	-0.412871	0.66	0.711	0.000134631
nrv2	4.9665e-12	-0.40917	0.993	0.992	5.5893e-08
kirre	9.36283e-25	-0.407209	0.047	0.357	1.05369e-20
ox	4.05593e-08	-0.404037	0.317	0.491	0.000456454
CG6115	5.60877e-08	-0.401938	0.383	0.514	0.000631211
chic	1.2268e-07	-0.397653	0.353	0.55	0.00138064
Rbp9	1.34397e-25	-0.393887	0.04	0.344	1.5125e-21
Syp	1.68432e-06	-0.391303	0.883	0.969	0.0189553
Pdp1	3.58406e-10	-0.390036	0.987	1	4.0335e-06
para	4.88578e-11	-0.389358	0.537	0.667	5.49845e-07
RpS27	4.26095e-07	-0.388171	0.923	0.969	0.00479527
PAN3	1.05406e-19	-0.387926	0.187	0.517	1.18624e-15
eEF1alpha1	8.32977e-09	-0.387469	0.81	0.879	9.37432e-05
Nca	2.565e-16	-0.387218	0.147	0.439	2.88665e-12
CG5758	2.94691e-09	-0.387196	0.867	0.881	3.31646e-05
tna	2.7033e-23	-0.386537	0.343	0.716	3.04229e-19
CG42750	9.47631e-22	-0.385391	0.063	0.359	1.06646e-17
futsch	3.9073e-11	-0.382322	0.517	0.62	4.39728e-07
RpL31	8.68926e-08	-0.3816	0.92	0.948	0.000977889
Fis1	3.90668e-12	-0.381265	0.21	0.473	4.39658e-08
Neb-cGP	2.2993e-18	-0.379986	0.37	0.705	2.58763e-14
DOR	1.32508e-13	-0.379658	0.5	0.78	1.49124e-09
Mid1	1.94065e-24	-0.377514	0.07	0.39	2.18401e-20
Smr	4.66444e-22	-0.377447	0.457	0.806	5.24936e-18
RpS20	8.11174e-11	-0.377096	0.67	0.879	9.12896e-07
p120ctn	5.47683e-14	-0.373084	0.25	0.54	6.16363e-10
fax	7.994e-21	-0.372059	0.13	0.452	8.99645e-17
shep	2.13701e-08	-0.370686	0.877	0.93	0.000240499
CG42613	7.68076e-07	-0.36904	0.933	0.995	0.00864393
Ubi-p5E	1.462e-12	-0.368339	0.333	0.615	1.64534e-08
CG7630	3.18623e-11	-0.368226	0.587	0.822	3.58578e-07
CG15765	1.13253e-23	-0.367818	0.057	0.354	1.27455e-19
mei-P26	3.18408e-09	-0.367611	0.857	0.922	3.58336e-05
14-3-3epsilon	1.95899e-11	-0.36748	0.887	0.964	2.20465e-07
kis	3.80158e-16	-0.365818	0.303	0.615	4.2783e-12
ND-39	2.70674e-09	-0.363999	0.333	0.571	3.04617e-05
Pitslre	5.74036e-18	-0.363308	0.263	0.594	6.4602e-14
ssp7	1.5405e-06	-0.362246	0.233	0.413	0.0173368
shakB	5.50942e-23	-0.360716	0.057	0.354	6.2003e-19
chn	4.22049e-23	-0.36006	0.077	0.382	4.74974e-19
hth	2.83764e-13	-0.356305	0.593	0.845	3.19348e-09
CG31030	4.13344e-20	-0.354957	0.053	0.331	4.65177e-16
lap	1.02725e-19	-0.35398	0.123	0.429	1.15606e-15
Eno	1.729e-07	-0.352888	0.98	0.992	0.00194582
CG45050	1.7985e-10	-0.352747	0.787	0.948	2.02403e-06
Rbp6	2.67623e-08	-0.351139	0.893	0.959	0.000301182
CG12531	1.65712e-19	-0.349429	0.05	0.318	1.86493e-15
ND-MLRQ	8.47952e-08	-0.349163	0.703	0.868	0.000954286
qvr	3.99261e-14	-0.347952	0.53	0.636	4.49328e-10
ND-SGDH	1.49977e-10	-0.347586	0.377	0.633	1.68785e-06
snRNA:7SK	9.70799e-11	-0.345011	0.363	0.623	1.09254e-06
CadN	8.99011e-23	-0.344827	0.07	0.367	1.01175e-18
CG4467	2.42622e-13	-0.342006	0.173	0.442	2.73047e-09
Gbeta13F	3.57304e-07	-0.340985	0.743	0.86	0.0040211
Ssdp	2.08768e-19	-0.339847	0.203	0.527	2.34947e-15
CG9813	2.09686e-19	-0.339183	0.067	0.339	2.35981e-15
egh	1.61403e-17	-0.337173	0.113	0.39	1.81643e-13
CG40498	1.33463e-21	-0.335085	0.073	0.364	1.50199e-17
fne	2.78791e-06	-0.333435	0.567	0.661	0.0313751
CG7781	4.82642e-07	-0.333177	0.853	0.953	0.00543165
Glut1	4.32403e-24	-0.333069	0.043	0.315	4.86626e-20
CkIalpha	4.75068e-07	-0.331924	0.19	0.375	0.00534642
Mlf	2.07388e-15	-0.329739	0.157	0.434	2.33395e-11
RpL14	5.44635e-09	-0.32874	0.983	0.995	6.12932e-05
ftz-f1	1.22695e-14	-0.327774	0.093	0.341	1.38081e-10
Pkc98E	5.07608e-14	-0.326739	0.36	0.651	5.71262e-10
Sap47	4.04573e-08	-0.326526	0.83	0.873	0.000455307
Oda	1.31603e-09	-0.326497	1	1	1.48106e-05
PyK	4.55817e-07	-0.325906	0.847	0.948	0.00512976
ATPsynC	1.63926e-07	-0.325256	0.95	0.99	0.00184482
side-VI	1.31177e-18	-0.325145	0.057	0.313	1.47627e-14
klg	7.76777e-15	-0.324925	0.047	0.251	8.74185e-11
rin	1.41997e-14	-0.323876	0.263	0.55	1.59804e-10
Hrb27C	1.2655e-07	-0.322406	0.9	0.953	0.00142419
RpS27A	7.79977e-07	-0.321975	0.933	0.977	0.00877786
FoxP	2.73745e-19	-0.321141	0.067	0.333	3.08072e-15
CG2082	1.90243e-16	-0.321141	0.07	0.32	2.14099e-12
CG4612	1.01318e-18	-0.320428	0.177	0.481	1.14023e-14
rdgA	1.75408e-12	-0.320397	0.387	0.659	1.97404e-08
dpr9	1.95202e-18	-0.319471	0.063	0.318	2.1968e-14
Appl	1.16437e-07	-0.317789	0.527	0.638	0.00131038
Sema1a	6.82206e-07	-0.316822	0.71	0.866	0.00767754
scyl	4.32454e-10	-0.316296	0.583	0.811	4.86684e-06
Mpcp2	1.29854e-06	-0.315304	0.883	0.959	0.0146137
Yeti	2.15923e-06	-0.31507	0.6	0.765	0.0243
onecut	5.96006e-17	-0.315014	0.09	0.357	6.70745e-13
RpL24	1.00316e-07	-0.314905	0.943	0.987	0.00112895
RpL32	8.47306e-07	-0.313695	0.947	0.977	0.00953559
ATPsynE	1.48027e-06	-0.313461	0.737	0.866	0.0166589
crol	2.59177e-07	-0.312389	0.277	0.481	0.00291678
CG41128	2.40053e-08	-0.311947	0.303	0.527	0.000270156
sky	4.00182e-07	-0.310146	0.637	0.819	0.00450364
Apt1	7.254e-08	-0.309736	0.16	0.351	0.000816365
UQCR-11	6.20452e-10	-0.3094	0.273	0.517	6.98257e-06
sesB	3.54093e-08	-0.309354	0.95	0.992	0.000398496
His4r	3.51454e-07	-0.309132	0.923	0.966	0.00395527
nAChRalpha4	1.46094e-24	-0.308431	0.043	0.307	1.64415e-20
Pde6	7.16347e-18	-0.307487	0.08	0.336	8.06177e-14
CanB	8.81842e-22	-0.306799	0.057	0.318	9.92426e-18
RpS13	4.99531e-08	-0.306542	0.853	0.964	0.000562172
mura	7.52848e-09	-0.306128	0.277	0.501	8.47256e-05
flw	1.90542e-10	-0.305905	0.533	0.775	2.14436e-06
betaTub56D	3.99327e-14	-0.305127	0.177	0.437	4.49403e-10
Fie	3.48938e-15	-0.304396	0.087	0.32	3.92695e-11
inaE	3.73606e-18	-0.303099	0.08	0.339	4.20456e-14
CG33181	1.37778e-19	-0.302983	0.073	0.339	1.55055e-15
blw	1.26233e-07	-0.302421	0.7	0.866	0.00142063
RpS15	1.06276e-07	-0.301742	0.96	0.995	0.00119603
Nckx30C	2.0856e-09	-0.300484	0.51	0.628	2.34713e-05
Snap25	7.18091e-07	-0.300349	0.54	0.664	0.0080814
Alk	2.40756e-10	-0.298352	0.353	0.607	2.70946e-06
14-3-3zeta	2.9137e-10	-0.296846	0.927	0.99	3.27908e-06
CG12025	2.22076e-09	-0.295802	0.153	0.364	2.49924e-05
Rsf1	6.73045e-12	-0.295031	0.233	0.488	7.57445e-08
bel	5.9609e-08	-0.293089	0.453	0.672	0.000670839
gpp	1.00362e-09	-0.291704	0.267	0.501	1.12948e-05
CaMKI	1.62916e-13	-0.291307	0.09	0.32	1.83345e-09
psq	1.02489e-16	-0.290593	0.42	0.726	1.15342e-12
Fkbp12	3.38193e-07	-0.288675	0.33	0.537	0.00380603
Shab	2.09449e-16	-0.28595	0.04	0.258	2.35714e-12
UQCR-14	1.14645e-08	-0.284196	0.39	0.62	0.000129021
tei	6.96074e-21	-0.283506	0.06	0.31	7.83362e-17
Gfrl	1.39134e-12	-0.283268	0.157	0.403	1.56581e-08
nocte	1.65868e-14	-0.283073	0.233	0.509	1.86668e-10
Act5C	1.99139e-06	-0.283058	0.78	0.91	0.0224111
brat	4.49927e-08	-0.283015	0.233	0.444	0.000506347
NaPi-III	3.10011e-15	-0.282642	0.047	0.264	3.48887e-11
bun	7.87075e-07	-0.27851	0.887	0.979	0.00885775
RhoGAPp190	2.03785e-16	-0.277964	0.21	0.494	2.2934e-12
Tlk	5.46129e-15	-0.277534	0.27	0.556	6.14613e-11
CG42668	1.38205e-08	-0.277148	0.127	0.318	0.000155536
nAChRalpha1	2.14406e-16	-0.276485	0.043	0.258	2.41293e-12
lncRNA:alphagamma-element:CR32865	1.05889e-11	-0.276485	0.013	0.152	1.19167e-07
Rbp1-like	3.98531e-06	-0.275694	0.553	0.7	0.0448507
CtBP	1.07035e-17	-0.275252	0.39	0.703	1.20457e-13
Gug	2.70306e-14	-0.275239	0.253	0.53	3.04202e-10
Vha68-1	1.10008e-14	-0.275013	0.117	0.357	1.23803e-10
Spred	2.84955e-09	-0.274803	0.31	0.548	3.20688e-05
CG10082	4.54163e-14	-0.273015	0.2	0.463	5.11115e-10
CG6700	2.24831e-13	-0.272614	0.23	0.494	2.53024e-09
elav	1.75653e-10	-0.27251	0.227	0.47	1.97679e-06
trv	2.31076e-06	-0.272039	0.31	0.501	0.0260053
CG43737	3.82159e-17	-0.27126	0.09	0.341	4.30081e-13
RpS25	2.38121e-07	-0.269863	0.97	0.995	0.00267981
spen	3.78202e-06	-0.269159	0.893	0.951	0.0425629
cass	7.22648e-18	-0.268843	0.247	0.545	8.13268e-14
shi	1.3629e-06	-0.265571	0.6	0.744	0.015338
RpS24	5.50271e-07	-0.262835	0.74	0.894	0.00619275
nAChRbeta1	3.59551e-06	-0.262545	0.503	0.623	0.0404639
dnc	2.70194e-06	-0.261963	0.687	0.842	0.0304077
SdhC	1.87639e-07	-0.26066	0.407	0.618	0.00211169
Lrp4	8.16413e-13	-0.260386	0.027	0.202	9.18791e-09
Ca-alpha1D	1.32722e-14	-0.259011	0.027	0.22	1.49365e-10
CG4577	4.04775e-16	-0.258071	0.05	0.266	4.55534e-12
CG11155	1.63782e-15	-0.257385	0.273	0.558	1.8432e-11
gw	2.84059e-07	-0.257371	0.41	0.62	0.0031968
CG6044	3.59395e-16	-0.256762	0.053	0.279	4.04463e-12
Plc21C	4.79248e-11	-0.254504	0.173	0.403	5.39345e-07
MED26	2.90234e-12	-0.253634	0.307	0.566	3.26629e-08
RpL13A	4.10262e-06	-0.253444	0.877	0.966	0.0461709
CG45049	1.48983e-17	-0.251628	0.17	0.439	1.67665e-13
CG4364	1.10177e-06	-0.251026	0.077	0.209	0.0123993
SoxN	2.32115e-22	-0.250013	0.07	0.331	2.61222e-18

## Sheet: MPH_merge12_C1_Astrocyte
	p_val	avg_log2FC	pct.1	pct.2	p_val_adj
mt:lrRNA	3.38141e-16	-0.818611	0.997	1	3.80544e-12
Sirup	1.81553e-07	-0.77668	0.503	0.65	0.0020432
CG6770	3.56951e-13	-0.70722	0.987	1	4.01712e-09
aqz	5.18485e-14	-0.647129	0.99	1	5.83503e-10
Unr	1.02996e-12	-0.624102	0.752	0.902	1.15912e-08
CG5758	3.26945e-10	-0.595451	0.685	0.881	3.67944e-06
Pino	1.62979e-08	-0.578738	0.523	0.769	0.000183416
Argk	2.91409e-10	-0.555071	0.964	0.993	3.27952e-06
rudhira	4.99882e-09	-0.544197	0.623	0.867	5.62567e-05
kuz	3.45174e-07	-0.53243	0.533	0.741	0.00388459
His3.3B	1.4448e-10	-0.525412	0.808	0.916	1.62597e-06
CG7781	1.21929e-07	-0.51939	0.725	0.846	0.00137219
flw	2.67146e-07	-0.515835	0.93	0.972	0.00300646
dally	1.1198e-06	-0.509373	0.801	0.888	0.0126023
RpL38	3.38009e-08	-0.504952	0.934	0.986	0.000380395
Rbfox1	1.72809e-07	-0.504452	0.93	0.972	0.00194479
Msr-110	3.10494e-08	-0.498128	0.983	0.979	0.00034943
RpL41	1.50512e-06	-0.490887	0.987	1	0.0169386
Inx2	2.10132e-06	-0.486103	0.841	0.867	0.0236483
CG1552	1.57536e-06	-0.485317	0.977	0.972	0.0177291
sky	3.36011e-06	-0.476915	0.795	0.937	0.0378147
CG42342	7.94899e-09	-0.463006	0.954	0.958	8.94579e-05
Eaat1	2.84526e-06	-0.461713	0.947	0.958	0.0320206
Atpalpha	7.54422e-10	-0.46145	0.997	1	8.49026e-06
Lsd-2	9.56124e-07	-0.460484	0.609	0.832	0.0107602
pcs	9.94241e-07	-0.456007	0.285	0.51	0.0111892
mt:ND2	1.18419e-06	-0.455033	0.404	0.664	0.0133268
RpL36A	3.75166e-07	-0.453812	0.894	0.972	0.00422212
Gs2	1.98809e-09	-0.447579	1	0.986	2.2374e-05
eff	2.52745e-06	-0.446806	0.447	0.671	0.0284439
Bacc	7.46954e-08	-0.444405	0.954	0.986	0.000840622
nrv2	2.6708e-07	-0.441567	0.977	0.972	0.00300572
Sod3	4.19393e-06	-0.441206	0.901	0.923	0.0471985
CG13631	4.16276e-07	-0.429522	0.95	0.951	0.00468477
Pdp1	1.67781e-07	-0.424736	0.977	0.993	0.0018882
lola	6.42755e-07	-0.416774	0.815	0.909	0.00723357
hth	1.62637e-06	-0.402572	0.791	0.951	0.0183031
His4r	1.59386e-06	-0.395353	0.99	0.993	0.0179374
mt:ND3	3.51356e-06	-0.39368	0.48	0.727	0.0395416
RpL24	2.11536e-07	-0.388005	0.94	0.979	0.00238063
ct	4.21209e-06	-0.384495	0.921	0.986	0.0474029
Yeti	1.95483e-06	-0.382281	0.517	0.748	0.0219997
CkIalpha	3.92683e-06	-0.380718	0.272	0.503	0.0441925
RpL28	2.49857e-06	-0.339826	0.983	1	0.0281189

## Sheet: MPH_merge12_C3_Surface
	p_val	avg_log2FC	pct.1	pct.2	p_val_adj
mt:ND2	1.05894e-09	-1.09645	0.42	0.763	1.19173e-05
mt:ND6	5.37138e-09	-1.03171	0.531	0.731	6.04495e-05
mt:lrRNA	9.57744e-09	-0.832861	0.993	1	0.000107785
ben	1.31086e-07	-0.409565	0.294	0.656	0.00147525
mt:ND5	5.08562e-07	-0.795799	0.776	0.957	0.00572336
mt:ND3	5.21825e-07	-0.939663	0.503	0.742	0.00587262
CadN	1.06819e-06	-0.371799	0.175	0.495	0.0120215
CG11155	2.19084e-06	-0.442795	0.189	0.505	0.0246557
mt:ND1	2.21338e-06	-0.783625	0.783	0.935	0.0249094
Bacc	2.39867e-06	-0.546571	0.902	0.978	0.0269946

## Sheet: MPH_merge12_C4_Cortex
	p_val	avg_log2FC	pct.1	pct.2	p_val_adj
MtnA	6.02192e-07	-1.04507	1	1	0.00677707
mt:lrRNA	3.80896e-06	-1.10106	1	1	0.0428661

## Sheet: ATX_merge12_C0_EnsheathingGlia
	p_val	avg_log2FC	pct.1	pct.2	p_val_adj
Helz	4.31283e-14	-0.258349	0.128	0.357	4.85366e-10
mt:ND5	4.75973e-14	-0.346611	0.872	0.995	5.3566e-10
mt:lrRNA	3.92316e-13	-0.315037	1	1	4.41512e-09
ftz-f1	6.10307e-13	-0.313236	0.11	0.341	6.8684e-09
Gs2	1.69724e-12	-0.433923	0.994	0.995	1.91008e-08
mt:ND1	2.29071e-12	-0.293061	0.833	0.977	2.57797e-08
nAChRalpha1	3.61537e-12	-0.253786	0.066	0.258	4.06873e-08
aqz	5.17024e-11	-0.377664	0.994	0.997	5.81859e-07
nebu	9.31972e-11	-0.5595	0.37	0.566	1.04884e-06
Oda	1.59691e-09	-0.309959	0.997	1	1.79716e-05
mahe	1.85198e-09	-0.286975	0.242	0.46	2.08421e-05
pAbp	5.59366e-08	-0.358068	0.952	0.977	0.000629511
CG6115	4.35378e-07	-0.390563	0.349	0.514	0.00489974
CG6770	1.09275e-06	-0.412864	0.994	1	0.0122978
corto	1.63458e-06	-0.28549	0.325	0.514	0.0183955
ben	2.2235e-06	-0.301126	0.415	0.599	0.0250233
Treh	2.77084e-06	-0.467624	0.624	0.721	0.031183
GstE2	3.01555e-06	-0.357255	0.699	0.773	0.033937

## Sheet: ATX_merge12_C1_Astrocyte
	p_val	avg_log2FC	pct.1	pct.2	p_val_adj
CG6770	8.0466e-09	-0.545781	0.988	1	9.05564e-05
Unr	5.16432e-08	-0.505279	0.766	0.902	0.000581192
Atpalpha	3.21365e-07	-0.3977	0.996	1	0.00361665
Pdp1	4.27606e-07	-0.402383	0.996	0.993	0.00481227
rudhira	5.31969e-07	-0.512684	0.676	0.867	0.00598678
aqz	1.45714e-06	-0.433345	1	1	0.0163986
nrv2	2.02491e-06	-0.444881	0.965	0.972	0.0227883

## Sheet: ATX_merge12_C3_Surface
	p_val	avg_log2FC	pct.1	pct.2	p_val_adj

## Sheet: ATX_merge12_C4_Cortex
	p_val	avg_log2FC	pct.1	pct.2	p_val_adj
