# Supplementary material for: The effects of methylphenidate and atomoxetine on Drosophila brain at single-cell resolution and potential drug repurposing for ADHD treatment
Source: Mol Psychiatry. 2023 Nov 13;29(1):165–85. doi: 10.1038/s41380-023-02314-6 (PMC11078728; doi:10.1038/s41380-023-02314-6)
Supplement: Supplementary file 6 — Supplementary Table 5 [file 41380_2023_2314_MOESM6_ESM.xlsx]

## Sheet: MPH
	treatment	geneid_secreted	FBgn_secreted	Gene_secreted	geneid_receptor	FBgn_receptor	Gene_receptor	pathway_receptor	standard	interaction	Source	Additional_info_GO	0-ClusterA>0-ClusterA_score	0-ClusterA>0-ClusterA_pvalues	0-ClusterA>1-OL1_score	0-ClusterA>1-OL1_pvalues	0-ClusterA>10-PNs3_score	0-ClusterA>10-PNs3_pvalues	0-ClusterA>11-PNs4_score	0-ClusterA>11-PNs4_pvalues	0-ClusterA>12-EB2_score	0-ClusterA>12-EB2_pvalues	0-ClusterA>13-ClusterD_score	0-ClusterA>13-ClusterD_pvalues	0-ClusterA>14-ClusterE_score	0-ClusterA>14-ClusterE_pvalues	0-ClusterA>15-OL3_score	0-ClusterA>15-OL3_pvalues	0-ClusterA>16-PNs5_score	0-ClusterA>16-PNs5_pvalues	0-ClusterA>17-OL4_score	0-ClusterA>17-OL4_pvalues	0-ClusterA>18-MBKC_b_score	0-ClusterA>18-MBKC_b_pvalues	0-ClusterA>19-OL5_score	0-ClusterA>19-OL5_pvalues	0-ClusterA>2-EB1_score	0-ClusterA>2-EB1_pvalues	0-ClusterA>20-Monoamines_score	0-ClusterA>20-Monoamines_pvalues	0-ClusterA>21-OL6_score	0-ClusterA>21-OL6_pvalues	0-ClusterA>22-OL7_score	0-ClusterA>22-OL7_pvalues	0-ClusterA>23-OL8_score	0-ClusterA>23-OL8_pvalues	0-ClusterA>24-ClusterF_score	0-ClusterA>24-ClusterF_pvalues	0-ClusterA>25-PNs6_score
1	1-MPH	39833	FBgn0004569	aos	37455	FBgn0003731	Egfr	EGFR signaling pathway	Stringent	PPI	Norbert		6.15668e-06	0.54	5.38659e-06	0.594	0	1	0	1	0	1	0	1	9.07312e-06	0.225	0	1	0	1	0	1	0	1	0	1	0	1	0	1	0	1	0	1	0	1	0	1	0
2	2-MPH	34171	FBgn0001137	grk	37455	FBgn0003731	Egfr	EGFR signaling pathway	Stringent	PPI	Norbert		3.12756e-06	0.585	2.73636e-06	0.627	0	1	0	1	0	1	0	1	4.6091e-06	0.244	0	1	0	1	0	1	0	1	0	1	0	1	0	1	0	1	0	1	0	1	0	1	0
3	3-MPH	326198	FBgn0052179	Krn	37455	FBgn0003731	Egfr	EGFR signaling pathway	Stringent	PPI	Norbert		9.23955e-05	0.734	8.08384e-05	0.794	0	1	0	1	0	1	0	1	0.000136163	0.28	0	1	0	1	0	1	0	1	0	1	0	1	0	1	0	1	0	1	0	1	0	1	0
4	4-MPH	35253	FBgn0005672	spi	37455	FBgn0003731	Egfr	EGFR signaling pathway	Stringent	PPI	Norbert		0.000722721	0.733	0.000632321	0.8	0	1	0	1	0	1	0	1	0.00106508	0.281	0	1	0	1	0	1	0	1	0	1	0	1	0	1	0	1	0	1	0	1	0	1	0
5	5-MPH	38657	FBgn0003984	vn	37455	FBgn0003731	Egfr	EGFR signaling pathway	Stringent	PPI	Norbert		0.000127147	0.718	0.000111243	0.786	0	1	0	1	0	1	0	1	0.000187377	0.279	0	1	0	1	0	1	0	1	0	1	0	1	0	1	0	1	0	1	0	1	0	1	0
6	6-MPH	32876	FBgn0030964	Pvf1	34127	FBgn0032006	Pvr	PVR RTK signaling pathway	Stringent	PPI	Norbert		0.00150851	0.003	0.00049944	0.65	3.0413e-05	1	0.00259504	0.001	5.24417e-05	0.998	0.000150986	0.977	5.25691e-05	0.999	0.000114584	0.989	0	1	0	1	0	1	0	1	0.0011566	0.034	0.000281749	0.862	0.000407692	0.707	0	1	0	1	0.000119775	0.904	0
7	7-MPH	33994	FBgn0031888	Pvf2	34127	FBgn0032006	Pvr	PVR RTK signaling pathway	Stringent	other	Norbert		0	1	0	1	0	1	0	1	0	1	0	1	0	1	0	1	0	1	0	1	0	1	0	1	0	1	0	1	0	1	0	1	0	1	0	1	0
8	8-MPH	33995	FBgn0085407	Pvf3	34127	FBgn0032006	Pvr	PVR RTK signaling pathway	Stringent	other	Norbert		0.375656	0	0.124373	1	0.00757358	1	0.646227	0	0.0130593	1	0.0375993	1	0.013091	1	0.0285342	1	0	1	0	1	0	1	0	1	0.288023	0.033	0.0701623	0.984	0.101525	0.956	0	1	0	1	0.029827	0.949	0
9	9-MPH	42356	FBgn0014135	bnl	39564	FBgn0285896	btl	FGFR signaling pathway	Stringent	PPI	Norbert		0.000575041	0.03	0.00017477	0.823	0.000209146	0.523	0.000160314	0.565	0	1	0.000250807	0.438	0.000274913	0.378	0.0003321	0.318	0	1	0	1	0.000433801	0.252	0.000232571	0.415	0.000501327	0.096	0.000681819	0.149	0	1	0.000921296	0.085	0	1	0	1	0.000844404
10	10-MPH	39013	FBgn0263930	dally	39564	FBgn0285896	btl	FGFR signaling pathway	Stringent	PPI	Norbert		0.00932098	0.309	0.00283288	0.981	0.00339009	0.695	0.00259858	0.677	0	1	0.00406539	0.565	0.00445613	0.523	0.00538309	0.515	0	1	0	1	0.00703159	0.411	0.0037698	0.547	0.00812614	0.456	0.0110518	0.278	0	1	0.0149335	0.199	0	1	0	1	0.0136872
11	11-MPH	36255	FBgn0033649	pyr	39564	FBgn0285896	btl	FGFR signaling pathway	Stringent	other	Norbert		0.00174613	0.582	0.000530694	0.994	0.000635078	0.728	0.0004868	0.728	0	1	0.000761585	0.611	0.000834782	0.556	0.00100843	0.558	0	1	0	1	0.00131725	0.498	0.00070621	0.578	0.0015223	0.705	0.00207037	0.342	0	1	0.00279755	0.25	0	1	0	1	0.00256406
12	12-MPH	36258	FBgn0033652	ths	39564	FBgn0285896	btl	FGFR signaling pathway	Stringent	other	Norbert		0.0085319	0.257	0.00259306	0.976	0.0031031	0.672	0.00237859	0.653	0	1	0.00372123	0.56	0.00407889	0.508	0.00492738	0.491	0	1	0	1	0.00643633	0.397	0.00345066	0.524	0.00743822	0.384	0.0101162	0.263	0	1	0.0136693	0.173	0	1	0	1	0.0125285
13	13-MPH	42356	FBgn0014135	bnl	42160	FBgn0010389	htl	FGFR signaling pathway	Stringent	other	Norbert		0.000486113	1	0.000431771	1	0.000759463	0.988	0.000157324	0.999	0	1	0	1	0.00084811	0.957	0.000256816	0.997	0	1	0.0007521	0.943	0.000517921	0.975	0	1	0.000516364	1	0	1	0	1	0	1	0.000507277	0.837	0	1	0
14	14-MPH	36255	FBgn0033649	pyr	42160	FBgn0010389	htl	FGFR signaling pathway	Stringent	other	Norbert		0.0014761	1	0.00131109	1	0.00230614	0.997	0.000477719	1	0	1	0	1	0.00257531	0.988	0.000779831	0.997	0	1	0.00228378	0.98	0.00157269	0.994	0	1	0.00156796	1	0	1	0	1	0	1	0.00154036	0.864	0	1	0
15	15-MPH	36258	FBgn0033652	ths	42160	FBgn0010389	htl	FGFR signaling pathway	Stringent	other	Norbert		0.00721248	1	0.0064062	1	0.0112682	0.994	0.00233422	1	0	1	0	1	0.0125834	0.976	0.00381039	0.997	0	1	0.0111589	0.971	0.00768442	0.989	0	1	0.00766131	1	0	1	0	1	0	1	0.00752649	0.858	0	1	0
16	16-MPH	33432	FBgn0000490	dpp	39013	FBgn0263930	dally	HEDGEHOG signaling pathway	Stringent	PPI	Norbert		0	1	0	1	0	1	0	1	0	1	0	1	0	1	0	1	0	1	0	1	0	1	0	1	0	1	0	1	0	1	0	1	0	1	0	1	0
17	17-MPH	42737	FBgn0004644	hh	39013	FBgn0263930	dally	HEDGEHOG signaling pathway	Stringent	PPI	Norbert		0.0071851	0.007	0.00910347	0	0.00833235	0	0.00654782	0.016	0.0104726	0	0.0115832	0	0.0164492	0	0.0151583	0	0.00447491	0.047	0.00903429	0.001	0.00170958	0.286	0.00931063	0	0.00672849	0.008	0.00475022	0.044	0.00781074	0.004	0.00776199	0.003	0.0125287	0	0.0107375	0	0.0041203
20	20-MPH	42737	FBgn0004644	hh	39596	FBgn0041604	dlp	HEDGEHOG signaling pathway	Stringent	PPI	Norbert		0.00127222	0.011	0.00154962	0.002	0.000771114	0.081	0.000502946	0.262	0.00148357	0.008	4.47681e-05	0.621	0.000703529	0.112	8.06486e-05	0.582	0.000263914	0.373	0.000524477	0.25	9.37959e-05	0.529	0.000304518	0.366	0.00122806	0.011	5.52406e-05	0.615	8.66068e-05	0.578	0.000946873	0.044	0	1	9.46259e-05	0.543	0.000124031
22	22-MPH	42737	FBgn0004644	hh	35851	FBgn0003892	ptc	HEDGEHOG signaling pathway	Stringent	PPI	Norbert		2.81727e-05	0.053	4.96914e-05	0.006	1.50135e-05	0.177	0.000227053	0	0	1	0	1	0	1	0	1	0	1	0.000315954	0	0	1	0	1	4.4799e-05	0.009	0	1	0	1	0	1	0	1	0	1	0
23	23-MPH	42737	FBgn0004644	hh	33196	FBgn0003444	smo	HEDGEHOG signaling pathway	Stringent	PPI	Norbert		0.00052888	0	0.000367177	0.003	0.000300621	0.018	0.000396834	0.006	0.000157232	0.166	0.000254006	0.045	0.0004148	0.005	0.000228986	0.064	0.000184897	0.114	0.000916098	0	0.000880953	0	0.000207738	0.085	0.000536504	0	9.67408e-05	0.289	9.57289e-05	0.279	0.000549151	0.004	0.000226281	0.088	0.000476343	0.015	0.00194393
26	26-MPH	39149	FBgn0044051	Ilp1	42549	FBgn0283499	InR	INSULIN signaling pathway	Stringent	other	Norbert		0.0059853	0.191	0.00454589	0.327	0.00514012	0.23	0.00485541	0.292	0.00544461	0.2	0.00399082	0.422	0.00353316	0.513	0.00499141	0.275	0.00565731	0.18	0.00457177	0.328	0.00328075	0.553	0.00415852	0.39	0.00604923	0.147	0.00681241	0.103	0.00566016	0.176	0.00379246	0.456	0.005061	0.25	0.00471353	0.296	0.0042904
27	27-MPH	39150	FBgn0036046	Ilp2	42549	FBgn0283499	InR	INSULIN signaling pathway	Stringent	other	Norbert		0.331127	0	0.251494	0.145	0.284369	0.089	0.268618	0.138	0.301215	0.044	0.220786	0.14	0.195466	0.154	0.276142	0.131	0.312982	0.013	0.252926	0.142	0.181502	0.148	0.230064	0.133	0.334664	0	0.376885	0	0.313139	0.029	0.209812	0.121	0.279992	0.08	0.260769	0.115	0.237359
28	28-MPH	39151	FBgn0044050	Ilp3	42549	FBgn0283499	InR	INSULIN signaling pathway	Stringent	other	Norbert		0.0136026	0.055	0.0103313	0.145	0.0116818	0.103	0.0110347	0.141	0.0123738	0.087	0.00906978	0.142	0.00802968	0.163	0.0113438	0.137	0.0128572	0.055	0.0103901	0.139	0.00745604	0.162	0.00945092	0.133	0.0137479	0.046	0.0154823	0.022	0.0128636	0.079	0.00861897	0.122	0.0115019	0.098	0.0107123	0.114	0.00975062
29	29-MPH	39152	FBgn0044049	Ilp4	42549	FBgn0283499	InR	INSULIN signaling pathway	Stringent	other	Norbert		0	1	0	1	0	1	0	1	0	1	0	1	0	1	0	1	0	1	0	1	0	1	0	1	0	1	0	1	0	1	0	1	0	1	0	1	0
30	30-MPH	2768992	FBgn0044048	Ilp5	42549	FBgn0283499	InR	INSULIN signaling pathway	Stringent	PPI	Norbert		0.122975	0	0.093401	0.145	0.10561	0.089	0.0997604	0.138	0.111866	0.047	0.0819963	0.14	0.0725931	0.154	0.102555	0.129	0.116236	0.013	0.0939326	0.141	0.0674071	0.148	0.085442	0.133	0.124289	0	0.139969	0	0.116295	0.029	0.0779207	0.121	0.103984	0.081	0.0968453	0.117	0.0881515
31	31-MPH	31220	FBgn0044047	Ilp6	42549	FBgn0283499	InR	INSULIN signaling pathway	Stringent	other	Norbert		0.006019	1	0.00457149	1	0.00516906	1	0.00488275	1	0.00547527	1	0.00401329	1	0.00355305	1	0.00501952	1	0.00568916	1	0.00459751	1	0.00329922	1	0.00418194	1	0.00608329	1	0.00685076	1	0.00569203	1	0.00381381	1	0.00508949	1	0.00474007	1	0.00431455
32	32-MPH	31328	FBgn0044046	Ilp7	42549	FBgn0283499	InR	INSULIN signaling pathway	Stringent	other	Norbert		0.0193625	0	0.014706	0.004	0.0166284	0.002	0.0157073	0.002	0.0176134	0.001	0.0129104	0.02	0.0114298	0.048	0.0161473	0.001	0.0183015	0	0.0147897	0.005	0.0106133	0.1	0.0134529	0.012	0.0195694	0	0.0220382	0	0.0183107	0	0.0122687	0.048	0.0163724	0.004	0.0152484	0.009	0.0138795
38	38-MPH	42313	FBgn0000463	Dl	31293	FBgn0004647	N	NOTCH signaling pathway	Stringent	PPI	Norbert		0.00175837	1	0.00171297	1	0.00212448	0.999	0.000686301	1	0.00253527	0.979	0.00122987	0.996	0.00144755	0.996	0.00368405	0.917	0	1	0.00381403	0.9	0.00141316	0.993	0.00522418	0.81	0.00288243	1	0	1	0	1	0	1	0.00402763	0.759	0	1	0
40	40-MPH	43826	FBgn0024913	Actbeta	35900	FBgn0011300	babo	TGF beta signaling pathway	Stringent	PPI	Norbert		0.586253	1	0.579151	1	0.524935	1	0.610986	0.993	0.56144	0.998	0.466155	1	0.940661	0	0.444482	1	0.626779	0.939	0.496036	1	0.713478	0.513	0.53761	0.997	0.619541	1	0.563597	0.989	0.563548	0.99	0.488116	1	0.478553	1	0.345918	1	0.625374
41	41-MPH	33474	FBgn0031461	daw	35900	FBgn0011300	babo	TGF beta signaling pathway	Stringent	PPI	Norbert		0.00127942	0.995	0.00126392	0.991	0.0011456	0.996	0.0013334	0.997	0.00122527	0.995	0.00101732	1	0.00205287	0.98	0.000970024	0.999	0.00136786	0.999	0.00108253	0.997	0.00155707	0.992	0.00117326	0.998	0.00135207	0.996	0.00122998	0.996	0.00122987	0.993	0.00106525	0.996	0.00104438	0.998	0.00075492	1	0.0013648
42	42-MPH	33432	FBgn0000490	dpp	35900	FBgn0011300	babo	TGF beta signaling pathway	Stringent	other	Norbert		0	1	0	1	0	1	0	1	0	1	0	1	0	1	0	1	0	1	0	1	0	1	0	1	0	1	0	1	0	1	0	1	0	1	0	1	0
43	43-MPH	37778	FBgn0024234	gbb	35900	FBgn0011300	babo	TGF beta signaling pathway	Stringent	other	Norbert		0.0136347	0.997	0.0134695	0.998	0.0122086	1	0.0142099	0.998	0.0130576	0.998	0.0108415	1	0.0218773	0.859	0.0103375	1	0.0145772	0.996	0.0115365	1	0.0165936	0.982	0.0125034	1	0.0144089	0.997	0.0131078	1	0.0131066	0.997	0.0113523	0.998	0.0111299	1	0.00804513	1	0.0145445
44	44-MPH	43811	FBgn0026199	myo	35900	FBgn0011300	babo	TGF beta signaling pathway	Stringent	PPI	Norbert		0.166623	1	0.164605	1	0.149196	1	0.173653	1	0.159571	1	0.132489	1	0.267352	1	0.12633	1	0.178142	1	0.140982	1	0.202783	1	0.152798	1	0.176084	1	0.160184	1	0.16017	1	0.138731	1	0.136013	1	0.0983158	1	0.177742
45	45-MPH	43804	FBgn0039914	mav	35900	FBgn0011300	babo	TGF beta signaling pathway	Stringent	Other	Norbert		0.107164	1	0.105865	1	0.0959551	1	0.111685	1	0.102628	1	0.0852105	1	0.171948	1	0.0812488	1	0.114572	1	0.0906725	1	0.13042	1	0.098272	1	0.113249	1	0.103022	1	0.103013	1	0.0892249	1	0.0874768	1	0.0632318	1	0.114315
46	46-MPH	33474	FBgn0031461	daw	41772	FBgn0003169	put	TGF beta signaling pathway	Stringent	PPI	Norbert		0.000980381	0.996	0.00111618	0.991	0.00092155	0.997	0.00100907	1	0.00137312	0.989	0.00130712	0.993	0.00228972	0.965	0.00101598	0.997	0.00128155	0.998	0.000843665	0.999	0.00121413	0.994	0.000820208	0.999	0.00112154	0.998	0.00133954	0.995	0.00176845	0.984	0.000997971	0.996	0.00124492	0.995	0.00124951	0.994	0.000910833
47	47-MPH	33432	FBgn0000490	dpp	41772	FBgn0003169	put	TGF beta signaling pathway	Stringent	PPI	Norbert		0	1	0	1	0	1	0	1	0	1	0	1	0	1	0	1	0	1	0	1	0	1	0	1	0	1	0	1	0	1	0	1	0	1	0	1	0
48	48-MPH	37778	FBgn0024234	gbb	41772	FBgn0003169	put	TGF beta signaling pathway	Stringent	other	Norbert		0.0104479	1	0.011895	0.998	0.0098209	1	0.0107536	1	0.0146333	0.985	0.0139299	0.992	0.0244014	0.532	0.0108273	0.999	0.0136574	0.994	0.00899089	1	0.0129389	0.996	0.0087409	1	0.0119522	0.998	0.0142754	0.994	0.0188463	0.851	0.0106353	0.999	0.013267	0.994	0.013316	0.979	0.00970669
50	50-MPH	33432	FBgn0000490	dpp	35731	FBgn0003317	sax	TGF beta signaling pathway	Stringent	PPI	Norbert		0	1	0	1	0	1	0	1	0	1	0	1	0	1	0	1	0	1	0	1	0	1	0	1	0	1	0	1	0	1	0	1	0	1	0	1	0
51	51-MPH	37778	FBgn0024234	gbb	35731	FBgn0003317	sax	TGF beta signaling pathway	Stringent	PPI	Norbert		0.00423834	0.997	0.00413529	0.997	0.00391853	0.999	0.003654	0.999	0.0049701	0.961	0.00443764	0.988	0.00597533	0.872	0.0042551	0.988	0.00531664	0.933	0.0044588	0.977	0.00401188	0.994	0.00559371	0.896	0.00398436	0.999	0.00363949	0.993	0.00478929	0.948	0.0033007	0.998	0.00523461	0.863	0.00471053	0.869	0.00337694
53	53-MPH	43826	FBgn0024913	Actbeta	33753	FBgn0003716	tkv	TGF beta signaling pathway	Stringent	Other	Norbert		0.309326	1	0.391156	0.857	0.305012	0.998	0.335912	0.965	0.270781	0.999	0.199135	1	0.21208	1	0.265943	0.998	0.309822	0.971	0.398127	0.584	0.292272	0.991	0.430362	0.347	0.360112	0.998	0.487332	0.085	0.315553	0.942	0.362097	0.742	0.344026	0.789	0.176819	0.996	0.309921
54	54-MPH	33474	FBgn0031461	daw	33753	FBgn0003716	tkv	TGF beta signaling pathway	Stringent	Other	Norbert		0.000675064	0.995	0.000853646	0.987	0.000665648	0.995	0.000733085	0.999	0.000590945	0.997	0.000434585	1	0.000462836	0.997	0.000580386	0.998	0.000676146	1	0.000868859	0.993	0.000637844	0.995	0.000939209	0.992	0.000785897	0.996	0.00106354	0.984	0.000688654	0.994	0.00079023	0.993	0.000750791	0.995	0.000385883	1	0.000676362
55	55-MPH	33432	FBgn0000490	dpp	33753	FBgn0003716	tkv	TGF beta signaling pathway	Stringent	PPI	Norbert		0	1	0	1	0	1	0	1	0	1	0	1	0	1	0	1	0	1	0	1	0	1	0	1	0	1	0	1	0	1	0	1	0	1	0	1	0
56	56-MPH	37778	FBgn0024234	gbb	33753	FBgn0003716	tkv	TGF beta signaling pathway	Stringent	PPI	Norbert		0.00719411	0.999	0.00909725	0.991	0.00709377	1	0.00781243	0.998	0.00629766	0.999	0.00463135	1	0.00493241	1	0.00618514	1	0.00720564	0.998	0.00925937	0.988	0.00679747	0.999	0.0100091	0.962	0.00837525	0.996	0.0113341	0.886	0.00733894	0.995	0.00842143	0.986	0.00800113	0.989	0.00411233	1	0.00720795
57	57-MPH	43811	FBgn0026199	myo	33753	FBgn0003716	tkv	TGF beta signaling pathway	Stringent	Other	Norbert		0.0879159	1	0.111173	1	0.0866897	1	0.0954721	1	0.0769608	1	0.0565975	1	0.0602767	1	0.0755857	1	0.0880568	1	0.113154	1	0.0830687	1	0.122316	1	0.10235	1	0.138508	0.998	0.0896858	1	0.102914	1	0.097778	1	0.0502549	1	0.088085
60	60-MPH	36054	FBgn0033483	egr	32849	FBgn0030941	wgn	TNF alpha signaling pathway	Stringent	PPI	Norbert		8.26766e-06	1	1.45349e-05	1	0	1	0	1	2.54754e-05	0.977	5.39133e-05	0.956	2.98522e-05	0.972	1.02544e-05	0.964	0	1	0	1	2.6538e-05	0.972	0	1	2.812e-06	1	0	1	0	1	0	1	0	1	0	1	0
62	62-MPH	34011	FBgn0031903	Wnt10	44279	FBgn0000119	arr	WNT signaling pathway	Stringent	other	Norbert		0.00992595	1	0.0125674	1	0.00777109	1	0.00967121	1	0.0153805	0.963	0.00844937	1	0.0055074	1	0.0186832	0.853	0.00736166	1	0.0082279	1	0.0228136	0.595	0.0042923	1	0.0104717	1	0.00437968	1	0.00230264	1	0.0116267	0.986	0.00911317	0.984	0.000340406	1	0.00305646
64	64-MPH	34007	FBgn0010453	Wnt4	44279	FBgn0000119	arr	WNT signaling pathway	Stringent	other	Norbert		0.0932175	0.932	0.118024	0.12	0.0729806	0.98	0.0908252	0.822	0.144443	0.028	0.0793505	0.912	0.0517216	1	0.175459	0.004	0.0691355	0.966	0.0772706	0.915	0.214249	0	0.0403102	1	0.0983424	0.825	0.0411309	0.997	0.0216248	1	0.109189	0.45	0.0855845	0.7	0.00319686	1	0.0287041
65	65-MPH	32838	FBgn0010194	Wnt5	44279	FBgn0000119	arr	WNT signaling pathway	Stringent	other	Norbert		0.0748073	0.139	0.0947143	0	0.0585671	0.853	0.0728874	0.397	0.115916	0.001	0.063679	0.659	0.0415067	0.993	0.140806	0	0.0554814	0.858	0.0620099	0.686	0.171935	0	0.0323491	1	0.07892	0.046	0.0330076	0.995	0.0173539	1	0.0876247	0.132	0.0686817	0.476	0.00256549	1	0.0230351
66	66-MPH	34010	FBgn0031902	Wnt6	44279	FBgn0000119	arr	WNT signaling pathway	Stringent	other	Norbert		0	1	0	1	0	1	0	1	0	1	0	1	0	1	0	1	0	1	0	1	0	1	0	1	0	1	0	1	0	1	0	1	0	1	0	1	0
67	67-MPH	39596	FBgn0041604	dlp	39013	FBgn0263930	dally	WNT signaling pathway	Stringent	PPI	Norbert		0.225389	1	0.285566	1	0.261377	1	0.205398	1	0.328513	0.983	0.363354	0.79	0.515994	0	0.475498	0.001	0.140373	1	0.283396	0.999	0.0536277	1	0.292064	1	0.211065	1	0.149009	1	0.245014	1	0.243485	1	0.39301	0.384	0.336823	0.86	0.129249
68	68-MPH	33432	FBgn0000490	dpp	39013	FBgn0263930	dally	WNT signaling pathway	Stringent	PPI	Norbert		0	1	0	1	0	1	0	1	0	1	0	1	0	1	0	1	0	1	0	1	0	1	0	1	0	1	0	1	0	1	0	1	0	1	0	1	0
69	69-MPH	42737	FBgn0004644	hh	39013	FBgn0263930	dally	WNT signaling pathway	Stringent	PPI	Norbert		0.0071851	0.007	0.00910347	0	0.00833235	0	0.00654782	0.016	0.0104726	0	0.0115832	0	0.0164492	0	0.0151583	0	0.00447491	0.047	0.00903429	0.001	0.00170958	0.286	0.00931063	0	0.00672849	0.008	0.00475022	0.044	0.00781074	0.004	0.00776199	0.003	0.0125287	0	0.0107375	0	0.0041203
72	72-MPH	42737	FBgn0004644	hh	39596	FBgn0041604	dlp	WNT signaling pathway	Stringent	PPI	Norbert		0.00127222	0.011	0.00154962	0.002	0.000771114	0.081	0.000502946	0.262	0.00148357	0.008	4.47681e-05	0.621	0.000703529	0.112	8.06486e-05	0.582	0.000263914	0.373	0.000524477	0.25	9.37959e-05	0.529	0.000304518	0.366	0.00122806	0.011	5.52406e-05	0.615	8.66068e-05	0.578	0.000946873	0.044	0	1	9.46259e-05	0.543	0.000124031
75	75-MPH	34011	FBgn0031903	Wnt10	45307	FBgn0001085	fz	WNT signaling pathway	Stringent	other	Norbert		0.042026	1	0.0521807	1	0.0386892	1	0.0469861	1	0.00849594	1	0.00419442	1	0.0144392	1	0.00912396	1	0.0405263	1	0.101495	0.858	0.101964	0.848	0.0330217	1	0.0477176	1	0.00727317	1	0.0142506	1	0.0432786	1	0.0553894	1	0.00479159	1	0.0105783
77	77-MPH	34007	FBgn0010453	Wnt4	45307	FBgn0001085	fz	WNT signaling pathway	Stringent	PPI	Norbert		0.394679	1	0.490045	0.868	0.363342	1	0.44126	0.987	0.0797879	1	0.039391	1	0.135603	1	0.0856858	1	0.380594	1	0.953173	0	0.957575	0	0.310116	1	0.44813	0.998	0.0683045	1	0.133832	1	0.406442	0.994	0.520179	0.504	0.0449992	1	0.0993437
78	78-MPH	32838	FBgn0010194	Wnt5	45307	FBgn0001085	fz	WNT signaling pathway	Stringent	other	Norbert		0.316731	0.951	0.393262	0	0.291583	0.987	0.354112	0.301	0.0640299	1	0.0316114	1	0.108822	1	0.0687631	1	0.305428	0.94	0.764923	0	0.768456	0	0.248869	1	0.359626	0.16	0.0548145	1	0.1074	1	0.32617	0.699	0.417444	0.012	0.036112	1	0.0797235
79	79-MPH	34010	FBgn0031902	Wnt6	45307	FBgn0001085	fz	WNT signaling pathway	Stringent	other	Norbert		0	1	0	1	0	1	0	1	0	1	0	1	0	1	0	1	0	1	0	1	0	1	0	1	0	1	0	1	0	1	0	1	0	1	0	1	0
81	81-MPH	34011	FBgn0031903	Wnt10	40090	FBgn0016797	fz2	WNT signaling pathway	Stringent	other	Norbert		0.0554696	1	0.0699811	0.999	0.0389548	1	0.0446137	1	0.0478091	1	0.0421782	1	0.0255107	1	0.0625811	1	0.0409138	1	0.0460062	1	0.0226169	1	0.0452174	1	0.0476454	1	0.0232128	1	0.0252561	1	0.039055	1	0.0302396	1	0.0236863	1	0.0356419
83	83-MPH	34007	FBgn0010453	Wnt4	40090	FBgn0016797	fz2	WNT signaling pathway	Stringent	PPI	Norbert		0.520932	0.876	0.657213	0.005	0.365836	1	0.41898	1	0.44899	0.999	0.396108	1	0.239579	1	0.587717	0.268	0.384233	1	0.432058	0.999	0.212402	1	0.42465	1	0.447452	0.999	0.217998	1	0.237187	1	0.366777	1	0.283989	1	0.222445	1	0.334723
84	84-MPH	32838	FBgn0010194	Wnt5	40090	FBgn0016797	fz2	WNT signaling pathway	Stringent	other	Norbert		0.418049	0.002	0.527415	0	0.293584	0.999	0.336233	0.917	0.360315	0.604	0.317878	0.973	0.192262	1	0.471644	0	0.308348	0.99	0.346727	0.753	0.170453	1	0.340782	0.841	0.359081	0.664	0.174944	1	0.190343	1	0.294339	0.995	0.227902	1	0.178513	1	0.268616
85	85-MPH	34010	FBgn0031902	Wnt6	40090	FBgn0016797	fz2	WNT signaling pathway	Stringent	other	Norbert		0	1	0	1	0	1	0	1	0	1	0	1	0	1	0	1	0	1	0	1	0	1	0	1	0	1	0	1	0	1	0	1	0	1	0	1	0
87	87-MPH	34011	FBgn0031903	Wnt10	31023	FBgn0027343	fz3	WNT signaling pathway	Stringent	other	Norbert		0.000431594	1	0.00147844	0.451	0.000544232	0.807	0.000657336	0.744	0.000703086	0.69	0	1	0	1	0.000171159	0.861	0.000342546	0.824	0	1	0	1	0	1	0.000522005	0.994	0.0025114	0.186	0.00204785	0.283	0	1	0	1	0	1	0.00233092
89	89-MPH	34007	FBgn0010453	Wnt4	31023	FBgn0027343	fz3	WNT signaling pathway	Stringent	other	Norbert		0.00405323	0.916	0.0138845	0	0.00511104	0.548	0.00617324	0.475	0.00660289	0.409	0	1	0	1	0.0016074	0.802	0.00321695	0.658	0	1	0	1	0	1	0.00490231	0.794	0.0235853	0.021	0.019232	0.054	0	1	0	1	0	1	0.0218903
90	90-MPH	32838	FBgn0010194	Wnt5	31023	FBgn0027343	fz3	WNT signaling pathway	Stringent	other	Norbert		0.00325272	0.78	0.0111423	0	0.00410162	0.444	0.00495404	0.371	0.00529884	0.306	0	1	0	1	0.00128994	0.769	0.00258161	0.599	0	1	0	1	0	1	0.00393411	0.548	0.0189272	0.003	0.0154337	0.023	0	1	0	1	0	1	0.017567
91	91-MPH	34010	FBgn0031902	Wnt6	31023	FBgn0027343	fz3	WNT signaling pathway	Stringent	other	Norbert		0	1	0	1	0	1	0	1	0	1	0	1	0	1	0	1	0	1	0	1	0	1	0	1	0	1	0	1	0	1	0	1	0	1	0	1	0
93	93-MPH	34011	FBgn0031903	Wnt10	31659	FBgn0027342	fz4	WNT signaling pathway	Stringent	other	Norbert		0.00526006	1	0.0084795	0.999	0.00429231	1	0.00462744	1	0.00590819	0.998	0.0067594	0.997	0.00414363	0.999	0.00441965	1	0.00850381	0.972	0.00845786	0.96	0.00395263	1	0.00622135	0.998	0.00802935	1	0.0111399	0.817	0.00535907	0.99	0.00980088	0.864	0.00550568	0.954	0.00416894	0.942	0.0020166
95	95-MPH	34007	FBgn0010453	Wnt4	31659	FBgn0027342	fz4	WNT signaling pathway	Stringent	PPI	Norbert		0.0493988	1	0.0796334	0.097	0.0403103	0.981	0.0434577	0.963	0.0554855	0.787	0.0634795	0.585	0.0389141	0.975	0.0415062	0.948	0.0798618	0.24	0.0794303	0.254	0.0371204	0.974	0.0584265	0.694	0.075406	0.192	0.104618	0.056	0.0503286	0.801	0.0920429	0.163	0.0517055	0.722	0.0391517	0.749	0.0189385
96	96-MPH	32838	FBgn0010194	Wnt5	31659	FBgn0027342	fz4	WNT signaling pathway	Stringent	other	Norbert		0.0396426	0.91	0.063906	0	0.0323491	0.904	0.0348749	0.866	0.0445273	0.5	0.0509425	0.27	0.0312286	0.91	0.0333088	0.837	0.0640893	0.063	0.063743	0.066	0.0297892	0.913	0.0468874	0.435	0.0605135	0	0.0839565	0.005	0.0403888	0.591	0.0738647	0.034	0.0414938	0.565	0.0314193	0.646	0.0151982
97	97-MPH	34010	FBgn0031902	Wnt6	31659	FBgn0027342	fz4	WNT signaling pathway	Stringent	other	Norbert		0	1	0	1	0	1	0	1	0	1	0	1	0	1	0	1	0	1	0	1	0	1	0	1	0	1	0	1	0	1	0	1	0	1	0	1	0
99	99-MPH	33361	FBgn0051665	wry	31293	FBgn0004647	N	NOTCH signaling pathway	Stringent	PPI	FlyBase		0.0182095	1	0.0177394	1	0.0220009	1	0.00710727	1	0.026255	0.998	0.0127364	1	0.0149907	1	0.0381517	0.994	0	1	0.0394977	0.987	0.0146345	0.999	0.0541011	0.973	0.0298501	1	0	1	0	1	0	1	0.0417098	0.907	0	1	0
100	100-MPH	43826	FBgn0024913	Actbeta	41772	FBgn0003169	put	TGF beta signaling pathway	Stringent	other	FlyBase		0.449228	1	0.511453	1	0.42227	1	0.462374	1	0.62919	0.641	0.598945	0.819	1.04919	0	0.465541	1	0.58723	0.883	0.386582	1	0.556337	0.958	0.375834	1	0.513908	1	0.613801	0.679	0.810337	0.002	0.457288	0.996	0.570443	0.802	0.572549	0.736	0.41736
101	101-MPH	43811	FBgn0026199	myo	44096	FBgn0024179	wit	TGF beta signaling pathway	Stringent	other	FlyBase		0.108716	1	0.108468	1	0.125569	1	0.106575	1	0.112526	1	0.117993	1	0.100863	1	0.147717	1	0.109803	1	0.138151	1	0.0884409	1	0.145578	1	0.103097	1	0.0889543	1	0.125831	1	0.127242	1	0.0982453	1	0.0962248	1	0.0783022
102	102-MPH	37778	FBgn0024234	gbb	44096	FBgn0024179	wit	TGF beta signaling pathway	Stringent	other	FlyBase		0.00889621	0.998	0.00887592	0.998	0.0102753	0.994	0.00872101	0.999	0.00920797	0.995	0.00965527	0.989	0.00825355	0.998	0.0120876	0.935	0.00898512	0.997	0.0113048	0.973	0.00723707	0.999	0.0119126	0.948	0.00843639	1	0.00727908	1	0.0102967	0.974	0.0104122	0.971	0.00803936	1	0.00787403	0.989	0.00640743
103	103-MPH	43811	FBgn0026199	myo	41772	FBgn0003169	put	TGF beta signaling pathway	Stringent	other	Norbert		0.127678	1	0.145364	1	0.120017	1	0.131415	1	0.178827	1	0.170231	1	0.298198	0.99	0.132315	1	0.166901	1	0.109873	1	0.158121	1	0.106818	1	0.146062	1	0.174453	1	0.230312	1	0.129969	1	0.16213	1	0.162728	0.999	0.118621
104	104-MPH	43804	FBgn0039914	mav	41772	FBgn0003169	put	TGF beta signaling pathway	Stringent	other	Norbert		0.0821163	1	0.0934906	1	0.0771886	1	0.0845194	1	0.115012	1	0.109484	1	0.191786	1	0.0850983	1	0.107342	1	0.0706651	1	0.101695	1	0.0687003	1	0.0939395	1	0.112199	1	0.148125	1	0.0835896	1	0.104274	1	0.104659	1	0.076291
105	105-MPH	43804	FBgn0039914	mav	35731	FBgn0003317	sax	TGF beta signaling pathway	Stringent	other	Norbert		0.0333118	1	0.0325019	1	0.0307982	1	0.0287191	1	0.0390631	1	0.0348782	1	0.0469639	1	0.0334436	1	0.0417868	1	0.0350446	1	0.0315319	1	0.0439645	1	0.0313156	1	0.0286051	1	0.0376421	1	0.0259423	1	0.0411421	0.997	0.037023	0.989	0.0265415
106	106-MPH	43804	FBgn0039914	mav	33753	FBgn0003716	tkv	TGF beta signaling pathway	Stringent	other	Norbert		0.0565431	1	0.071501	1	0.0557544	1	0.0614029	1	0.0494973	1	0.0364007	1	0.038767	1	0.0486129	1	0.0566337	1	0.0727753	1	0.0534256	1	0.0786678	1	0.0658264	1	0.0890816	1	0.0576814	1	0.0661893	1	0.0628859	1	0.0323214	1	0.0566518
107	107-MPH	43804	FBgn0039914	mav	44096	FBgn0024179	wit	TGF beta signaling pathway	Stringent	other	Norbert		0.069921	1	0.0697615	1	0.0807599	1	0.0685439	1	0.0723713	1	0.0758869	1	0.0648699	1	0.0950042	1	0.0706198	1	0.0888515	1	0.0568808	1	0.0936286	1	0.066307	1	0.0572109	1	0.0809283	1	0.081836	1	0.0631864	1	0.061887	1	0.05036
108	108-MPH	33474	FBgn0031461	daw	44096	FBgn0024179	wit	TGF beta signaling pathway	Stringent	other	Norbert		0.000834782	0.995	0.000832877	0.99	0.000964187	0.99	0.000818341	0.998	0.000864035	0.993	0.000906008	0.994	0.000774477	0.993	0.00113425	0.983	0.000843125	0.999	0.00106079	0.988	0.000679095	0.996	0.00111783	0.99	0.000791634	0.998	0.000683037	0.999	0.000966197	0.991	0.000977034	0.989	0.000754378	0.997	0.000738864	0.999	0.000601245
109	109-MPH	43826	FBgn0024913	Actbeta	44096	FBgn0024179	wit	TGF beta signaling pathway	Stringent	other	Norbert		0.382512	1	0.381639	1	0.441808	0.709	0.374978	0.995	0.395916	0.946	0.415149	0.856	0.354879	0.996	0.519733	0.124	0.386335	0.957	0.486074	0.352	0.311173	1	0.512208	0.176	0.362741	1	0.31298	0.996	0.442729	0.621	0.447694	0.579	0.34567	0.927	0.338561	0.898	0.275501
111	111-MPH	33432	FBgn0000490	dpp	44096	FBgn0024179	wit	TGF beta signaling pathway	Stringent	other	Norbert		0	1	0	1	0	1	0	1	0	1	0	1	0	1	0	1	0	1	0	1	0	1	0	1	0	1	0	1	0	1	0	1	0	1	0	1	0
112	112-MPH	43146	FBgn0000206	boss	32039	FBgn0003366	sev	EGFR signaling pathway	Stringent	PPI	FlyBase		2.11707e-06	0.969	4.89267e-06	0.95	1.27778e-05	0.798	0	1	0	1	0	1	0	1	1.26546e-05	0.715	0	1	4.00746e-05	0.443	0	1	0	1	4.9531e-06	0.959	5.24545e-05	0.371	0	1	0	1	1.18104e-05	0.478	0	1	0
114	114-MPH	43256	FBgn0003495	spz	43222	FBgn0262473	Tl	Toll signaling pathway	Stringent	PPI	FlyBase		0.0912068	0	0.0812363	0	0.223245	0	0.178435	0	0.0189078	1	0.223522	0	0.0431277	0.935	0.0153665	1	0.0753381	0.001	0.199422	0	0.107861	0	0.0137175	1	0.117195	0	0.0510474	0.526	0.035155	0.993	0.168709	0	0.0583747	0.186	0.00806618	1	0.0718014
115	115-MPH	38350	FBgn0035379	spz5	43222	FBgn0262473	Tl	Toll signaling pathway	Stringent	PPI	FlyBase		0.00493976	0.039	0.00439976	0.064	0.0120909	0	0.00966403	0	0.00102405	0.558	0.012106	0	0.00233579	0.19	0.000832252	0.649	0.00408031	0.08	0.0108007	0	0.00584176	0.007	0.000742941	0.669	0.00634728	0.002	0.00276473	0.18	0.00190399	0.295	0.00913728	0	0.00316158	0.152	0.000436864	0.814	0.00388876
117	117-MPH	43256	FBgn0003495	spz	37272	FBgn0034476	Toll-7	Toll signaling pathway	Stringent	PPI	FlyBase		0.057896	0	0.0603395	0	0.0210385	0.937	0.0968637	0	0.0064259	1	0.00856067	1	0.0118757	1	0.00631676	1	0.0135212	1	0.0497428	0	0.0133151	1	0.0621807	0	0.0701945	0	0.0272459	0.422	0.00525934	1	0.0522495	0	0.00475035	1	0.00777087	1	0.0416816
118	118-MPH	38350	FBgn0035379	spz5	37272	FBgn0034476	Toll-7	Toll signaling pathway	Stringent	PPI	FlyBase		0.00313565	0.002	0.00326799	0.001	0.00113944	0.227	0.00524614	0	0.000348027	0.697	0.000463646	0.591	0.000643187	0.491	0.000342116	0.724	0.000732309	0.385	0.00269407	0.022	0.000721147	0.389	0.00336771	0.003	0.00380173	0	0.00147564	0.174	0.000284846	0.746	0.00282983	0.024	0.000257279	0.814	0.00042087	0.623	0.00225748
123	123-MPH	38495	FBgn0004552	Akh	2768688	FBgn0039396	CCAP-R	other	Stringent	PPI	FlyBase	G protein-coupled receptor signaling pathway	0.000617865	0.028	0.000335804	0.419	6.59266e-05	0.971	0.000544089	0.09	8.57619e-05	0.946	1.1151e-05	0.999	0.000112497	0.909	5.69417e-05	0.977	0.000336035	0.355	0	1	0.000151491	0.812	6.23186e-05	0.957	0.000159292	0.861	0.00034916	0.354	0	1	0	1	4.05487e-05	0.944	0	1	0
124	124-MPH	41742	FBgn0013767	Crz	2768688	FBgn0039396	CCAP-R	other	Stringent	PPI	FlyBase	G protein-coupled receptor signaling pathway	0.0707187	0	0.0384349	0.048	0.00754574	0.903	0.0622745	0.002	0.00981602	0.734	0.0012763	1	0.012876	0.549	0.00651736	0.913	0.0384614	0.065	0	1	0.0173391	0.305	0.00713277	0.841	0.018232	0.262	0.0399636	0.05	0	1	0	1	0.00464106	0.877	0	1	0
125	125-MPH	38495	FBgn0004552	Akh	39409	FBgn0036278	CrzR	other	Stringent	PPI	FlyBase	G protein-coupled receptor signaling pathway	0.000774455	0	6.6748e-05	0.98	1.04738e-05	0.998	0.000925453	0	4.74029e-05	0.979	5.54975e-05	0.977	3.72002e-05	0.988	6.45396e-06	0.998	0	1	0	1	3.05406e-05	0.989	0.000130541	0.788	7.00706e-05	0.97	0	1	0.00133656	0.001	0	1	0	1	2.39819e-05	0.898	0
126	126-MPH	34181	FBgn0032048	Dh31	36475	FBgn0052843	Dh31-R	other	Stringent	other	FlyBase	G protein-coupled receptor signaling pathway	0.481937	0	0.301579	0	0.0652044	1	0.116309	1	1.8594	0	0.561964	0	0.101434	0.999	0.841155	0	0.140571	0.958	0.0270271	1	0.0591308	1	0.0434376	1	0.44932	0	0.930079	0	0.0729356	0.999	0.605547	0	0.0999799	0.968	0.0255324	0.998	0.206992
127	127-MPH	41170	FBgn0012344	Dh44	36601	FBgn0033932	Dh44-R1	other	Stringent	PPI	FlyBase	G protein-coupled receptor signaling pathway	0.160928	0	0.096768	0	0.189866	0	0.0357733	0.804	0.00304197	1	0.00317277	1	0.0122078	1	0.0173957	0.999	0.0663916	0.037	0.0219863	0.983	0.663047	0	0.00548061	1	0.0603266	0.006	0.815112	0	0.0122927	1	0.0319769	0.828	0	1	0	1	0.201109
128	128-MPH	41170	FBgn0012344	Dh44	36368	FBgn0033744	Dh44-R2	other	Stringent	PPI	FlyBase	G protein-coupled receptor signaling pathway	0.12523	0	0.0375092	0.222	0.23091	0	0.0925846	0	0.00155249	1	0.502711	0	0.0240846	0.901	0.121525	0	0	1	0.0040362	1	0.412347	0	0.0221797	0.903	0.0746168	0	0.0127063	0.994	0	1	0.0202802	0.922	0	1	0.00536733	0.987	0.0253278
129	129-MPH	44125	FBgn0028738	ETH	42523	FBgn0038874	ETHR	other	Stringent	other	FlyBase	G protein-coupled receptor signaling pathway	4.96263e-05	0.428	9.99417e-06	0.835	0	1	4.86499e-06	0.885	0	1	1.39409e-05	0.739	0.00145195	0	9.34626e-06	0.785	0	1	0	1	2.63676e-05	0.579	0	1	8.70084e-06	0.858	6.54427e-05	0.274	0	1	0.000114815	0.112	4.15593e-05	0.349	0	1	0
130	130-MPH	5740142	FBgn0261386	Gpa2	42133	FBgn0016650	Lgr1	other	Stringent	other	FlyBase	G protein-coupled receptor signaling pathway	3.02513e-05	0.621	6.70199e-07	0.631	0	1	4.33576e-07	0.675	0	1	1.98612e-06	0.67	3.3675e-06	0.648	2.05989e-06	0.666	0	1	0	1	0.000345725	0.376	0	1	1.26499e-06	0.672	0	1	0	1	0	1	0	1	0	1	2.35078e-05
131	131-MPH	3355097	FBgn0063368	Gpb5	42133	FBgn0016650	Lgr1	other	Stringent	other	FlyBase	G protein-coupled receptor signaling pathway	0.0359503	0	0.000796456	1	0	1	0.000515257	1	0	1	0.00236029	0.987	0.00400189	0.959	0.00244794	0.982	0	1	0	1	0.410855	0	0	1	0.0015033	1	0	1	0	1	0	1	0	1	0	1	0.0279364
132	132-MPH	47746	FBgn0028418	Lk	38622	FBgn0035610	Lkr	other	Stringent	PPI	FlyBase	G protein-coupled receptor signaling pathway	0	1	0	1	0	1	0	1	0	1	0	1	0	1	0	1	0	1	0	1	0	1	0	1	0	1	0	1	0	1	0	1	0	1	0	1	0
133	133-MPH	33148	FBgn0000719	fog	32637	FBgn0030766	mthl1	other	Stringent	other	FlyBase	G protein-coupled receptor signaling pathway	0.00781268	1	0.00979434	1	0.00941596	1	0.0111229	1	0.00742413	1	0.004603	1	0.00387672	1	0.00337073	1	0.00631226	1	0.0113963	0.997	0.00641815	1	0.00809595	1	0.0100556	1	0.0125183	0.983	0.00475043	1	0.00669829	1	0.00351392	1	0.00391875	0.993	0.00903551
134	134-MPH	36936	FBgn0034199	Gbp1	38057	FBgn0035132	mthl10	other	Stringent	PPI	FlyBase	G protein-coupled receptor signaling pathway	6.96313e-05	0.374	1.17346e-05	0.887	0	1	0	1	0	1	0	1	0	1	0	1	0	1	0	1	1.91821e-05	0.578	0	1	9.79872e-05	0.247	0	1	0	1	0	1	1.90255e-05	0.398	0	1	0.000216624
135	135-MPH	43541	FBgn0039722	Capa	41638	FBgn0038139	PK2-R2	other	Stringent	PPI	FlyBase	G protein-coupled receptor signaling pathway	0.0202429	0	0.00881816	0.079	0.00147361	0.149	0.0043943	0.134	0	1	0.000792245	0.16	0.00356199	0.111	0	1	0.0164957	0.012	0	1	0.000972897	0.164	0.000817348	0.131	0.00385657	0.149	0.00330477	0.119	0	1	0	1	0	1	0.00125914	0.125	0
136	136-MPH	44125	FBgn0028738	ETH	41638	FBgn0038139	PK2-R2	other	Stringent	PPI	FlyBase	G protein-coupled receptor signaling pathway	0.000173454	0.08	7.55598e-05	0.363	1.26269e-05	0.844	3.76533e-05	0.6	0	1	6.78848e-06	0.929	3.05215e-05	0.642	0	1	0.000141346	0.16	0	1	8.33643e-06	0.888	7.00359e-06	0.907	3.30457e-05	0.676	2.83175e-05	0.633	0	1	0	1	0	1	1.07892e-05	0.68	0
137	137-MPH	5740597	FBgn0085512	RYa	43253	FBgn0004842	RYa-R	other	Stringent	PPI	FlyBase	G protein-coupled receptor signaling pathway	0.000131199	0	1.58961e-05	0.512	4.83162e-06	0.712	0	1	0	1	4.73819e-06	0.696	0	1	0	1	0	1	0	1	2.58368e-05	0.254	0	1	4.90344e-06	0.766	0	1	0	1	0	1	0	1	0	1	0
139	139-MPH	39933	FBgn0036713	Mip	31463	FBgn0029768	SPR	other	Stringent	PPI	FlyBase	G protein-coupled receptor signaling pathway	0.312075	0.001	0.368209	0	0.467387	0	0.554111	0	0.557566	0	0.842281	0	0.150156	0.242	0.259635	0.006	0.284563	0.002	0.623769	0	0.171182	0.15	0.632425	0	0.360369	0	0.0523542	0.952	0.0627747	0.888	0.697901	0	0.0468689	0.971	0.0428014	0.978	0.0686023
141	141-MPH	41890	FBgn0038343	Trissin	33812	FBgn0085410	TrissinR	other	Stringent	PPI	FlyBase	G protein-coupled receptor signaling pathway	0.0355019	0	0.0314951	0	0.00193768	0.457	0.00381922	0.16	0.00614517	0.158	0.00330025	0.195	0.0133209	0.149	0.00274188	0.27	0.0634796	0	0	1	0.00227824	0.333	0.0021585	0.374	0.0306301	0.002	0.0802953	0	0.00489963	0.138	0.0275619	0.071	0.0018515	0.471	0.00136796	0.629	0.00132284
142	142-MPH	42947	FBgn0015591	AstA	44126	FBgn0266429	AstA-R1	other	Stringent	other	FlyBase	neuropeptide signaling pathway	0.334511	0	0.233697	0.003	0.400655	0	0.438868	0	0.23467	0.01	0.435049	0	0.100971	0.51	0.948852	0	0.463063	0	0.592031	0	0.0172737	1	0.0589733	0.889	0.122159	0.311	0.580847	0	1.2232	0	0.747392	0	0.108262	0.43	0.0285048	0.981	0.156661
143	143-MPH	42947	FBgn0015591	AstA	43393	FBgn0039595	AstA-R2	other	Stringent	PPI	FlyBase	neuropeptide signaling pathway	0.00316292	0	0.00039732	0.425	0	1	0	1	0	1	0	1	0	1	0	1	0	1	0	1	0	1	0	1	0.00112136	0.032	0	1	0	1	0	1	0	1	0	1	0
144	144-MPH	43541	FBgn0039722	Capa	40393	FBgn0037100	CapaR	other	Stringent	PPI	FlyBase	neuropeptide signaling pathway	0.00546917	0	0	1	0	1	0	1	0	1	0	1	0	1	0	1	0	1	0	1	0	1	0	1	0.00106836	0.08	0	1	0	1	0	1	0	1	0.00147151	0.037	0
146	146-MPH	45845	FBgn0000500	Dsk	32860	FBgn0259231	CCKLR-17D1	other	Stringent	PPI	FlyBase	neuropeptide signaling pathway	0.0721064	0	0.0607875	0.009	0.166388	0	0.126266	0	0.0121203	0.136	0.00620893	0.146	0.0121494	0.145	0.00435824	0.137	0	1	0.00141183	0.15	0.0814786	0.004	0.00112309	0.154	0.0495207	0.12	0.0135023	0.14	0.00699939	0.15	0	1	0.00643911	0.14	0.215387	0	0.0735339
147	147-MPH	41742	FBgn0013767	Crz	39409	FBgn0036278	CrzR	other	Stringent	PPI	FlyBase	neuropeptide signaling pathway	0.0886415	0	0.00763974	0.932	0.0011988	1	0.105924	0	0.00542558	0.948	0.00635206	0.893	0.00425781	0.967	0.000738698	1	0	1	0	1	0.00349557	0.99	0.0149413	0.33	0.00802003	0.921	0	1	0.152978	0	0	1	0	1	0.00274489	0.844	0
148	148-MPH	36030	FBgn0000715	FMRFa	38357	FBgn0035385	FMRFaR	other	Stringent	other	FlyBase	neuropeptide signaling pathway	0.0514216	0	0.0650727	0	0.00247888	0.981	0.0168621	0.286	0.00274643	0.987	0.107886	0	0.011354	0.518	0.145047	0	0.00273234	0.963	0.00138983	1	0.0328948	0.022	0.000316994	1	0.0305602	0.024	0.116873	0	0.0626854	0	0.0772946	0	0.0730544	0	0.0997315	0	0.00664054
149	149-MPH	44324	FBgn0011581	Ms	38298	FBgn0035331	MsR1	other	Stringent	other	FlyBase	neuropeptide signaling pathway	0.122671	0.061	0.169728	0.005	0.0370599	0.64	0.013196	0.955	0.0234382	0.831	0.237384	0	0.0376891	0.608	0.00167235	1	0.0597642	0.36	0.0205254	0.832	0.00861166	0.989	0.0340748	0.646	0.242111	0	0.0184433	0.877	0.103328	0.139	0.0559689	0.374	0.0288507	0.69	0.00935466	0.921	0.203119
150	150-MPH	44324	FBgn0011581	Ms	38296	FBgn0264002	MsR2	other	Stringent	other	FlyBase	neuropeptide signaling pathway	0.114062	0.059	0.135855	0.009	0	1	0.00398432	1	0.0249996	0.773	0.0142233	0.946	0.0426116	0.498	0.169784	0.01	0.407051	0	0	1	0.0100126	0.972	0.172651	0.011	0.0800163	0.249	0.346898	0	0.473813	0	0.216459	0	0.201071	0.006	0.305073	0.001	0
151	151-MPH	42018	FBgn0027109	NPF	40754	FBgn0037408	NPFR	other	Stringent	other	FlyBase	neuropeptide signaling pathway	0.28311	0	0.130842	0	0.207802	0	0.0216791	0.533	0	1	0.0118301	0.829	0.0143176	0.771	0.0226663	0.5	0.0117151	0.852	0.0915157	0.053	0.014744	0.728	0.0624046	0.121	0.160792	0	0.00980646	0.875	0	1	0	1	0	1	0.0307552	0.31	0.102144
152	152-MPH	43193	FBgn0023178	Pdf	31234	FBgn0260753	Pdfr	other	Stringent	other	FlyBase	neuropeptide signaling pathway	0.214866	0.122	0.481029	0.159	0.911338	0	0.636963	0.002	0.118881	0.141	0.817594	0	0.173475	0.154	0.820259	0	0.514665	0.136	0.965374	0	0.0548263	0.477	0.979937	0	0.623812	0	0.731708	0	1.31282	0	0.381798	0.137	0.493714	0.115	0.0426714	0.786	0.0742791
153	153-MPH	43541	FBgn0039722	Capa	41713	FBgn0038201	PK1-R	other	Stringent	PPI	FlyBase	neuropeptide signaling pathway	0.00172564	0	0	1	0	1	0	1	0	1	0	1	0	1	0	1	0	1	0	1	0	1	0	1	0.00164563	0	0	1	0	1	0	1	0	1	0	1	0
154	154-MPH	41547	FBgn0028374	Hug	41639	FBgn0038140	PK2-R1	other	Stringent	PPI	FlyBase	neuropeptide signaling pathway	0.0268104	0	0.003686	0.14	0	1	0.00586391	0.082	0.00209987	0.14	0	1	0.00168283	0.132	0.000881567	0.155	0.00370642	0.1	0	1	0	1	0	1	0.00647299	0.109	0	1	0.00296185	0.116	0	1	0	1	0.0314738	0.004	0
155	155-MPH	41547	FBgn0028374	Hug	41638	FBgn0038139	PK2-R2	other	Stringent	PPI	FlyBase	neuropeptide signaling pathway	0.0352586	0	0.0153593	0.064	0.0025667	0.142	0.00765391	0.127	0	1	0.00137992	0.15	0.0062042	0.125	0	1	0.0287319	0.006	0	1	0.00169457	0.14	0.00142364	0.148	0.0067173	0.133	0.00575619	0.116	0	1	0	1	0	1	0.00219314	0.125	0
156	156-MPH	250710	FBgn0045038	Proc	31408	FBgn0029723	Proc-R	other	Stringent	other	FlyBase	neuropeptide signaling pathway	0.00159945	1	0.00171548	1	0.0059578	0.928	0.00614654	0.913	0	1	0.00389392	0.932	0.0010044	0.984	0	1	0	1	0.0023301	0.946	0.00377512	0.93	0.00681017	0.806	0.00307414	1	0	1	0	1	0.00492547	0.785	0.00357612	0.74	0	1	0
159	159-MPH	3346202	FBgn0053527	SIFa	42530	FBgn0038880	SIFaR	other	Stringent	PPI	FlyBase	neuropeptide signaling pathway	0.0263451	0.002	0.0673159	0	0.0113543	0.242	0.0102959	0.32	0.015259	0.114	0.00443162	0.643	0.120313	0	0.0121883	0.214	0.088803	0	0.0299599	0.005	0.00332054	0.752	0.110082	0	0.0752854	0	0.0332081	0.002	0.00768243	0.416	0.179488	0	0.00780282	0.419	0.192888	0	0
160	160-MPH	35286	FBgn0032840	sNPF	40195	FBgn0036934	sNPF-R	other	Stringent	other	FlyBase	neuropeptide signaling pathway	0.982822	1	1.31384	0.688	0.368811	1	2.77321	0	2.33658	0	2.85016	0	0.507558	1	2.25683	0	1.10022	0.972	2.20846	0	0.0868755	1	0.194228	1	0.890712	1	0.0379406	1	0.13267	1	0.0809105	1	0.259148	1	0.521931	1	0
162	162-MPH	38350	FBgn0035379	spz5	39663	FBgn0036494	Toll-6	other	Stringent	PPI	FlyBase	neurotrophin signaling pathway	0.0085501	0.001	0.0089005	0	0.00839444	0.001	0.0049913	0.104	0.00301672	0.204	0.000901707	0.679	0.00236154	0.273	0.0122537	0	0.00723545	0.006	0.0107226	0	0.00580595	0.048	0.00620776	0.031	0.00894632	0	0.00196784	0.367	0.0127167	0	0.00813038	0.007	0.0103141	0	0.000471426	0.845	0.00324045
163	163-MPH	43799	FBgn0040324	Ephrin	43803	FBgn0025936	Eph	other	Stringent	PPI	Norbert	Ephrin pathway	1.18792	1	1.21967	1	1.25536	0.978	1.16222	1	1.32691	0.648	1.18524	0.997	1.35118	0.506	1.19893	0.996	1.29912	0.808	1.29108	0.843	1.07034	1	1.39841	0.193	1.29481	0.989	1.29611	0.749	1.13863	0.999	1.32655	0.617	1.07043	1	0.930486	1	1.19957
164	164-MPH	34192	FBgn0011259	Sema1a	43832	FBgn0025741	PlexA	other	Stringent	PPI	FlyBase	axon guidance	3.62036	0	3.1699	0.906	2.91357	1	3.09526	0.924	2.99911	0.993	3.02237	0.981	3.04362	0.957	2.70375	1	3.12031	0.849	3.07758	0.918	3.60422	0	2.99133	0.979	2.98294	1	3.09372	0.849	2.81467	0.999	3.27549	0.33	2.90401	0.972	1.81481	1	3.12558
165	165-MPH	36846	FBgn0011260	Sema2a	43832	FBgn0025741	PlexA	other	Stringent	other	FlyBase	axon guidance	1.16594	0	1.02087	0.073	0.938321	0.906	0.996834	0.34	0.965868	0.658	0.97336	0.594	0.980204	0.533	0.870749	1	1.0049	0.297	0.991138	0.413	1.16075	0	0.963363	0.71	0.96066	0.821	0.996336	0.389	0.906468	0.959	1.05488	0.063	0.935242	0.818	0.584461	1	1.0066
166	166-MPH	36846	FBgn0011260	Sema2a	43766	FBgn0025740	PlexB	other	Stringent	PPI	FlyBase	axon guidance	0.78975	0.941	0.878342	0.007	0.948482	0.001	0.890232	0.028	0.866472	0.101	0.850859	0.222	0.729458	0.996	0.916838	0.005	0.96967	0	0.935289	0	0.910656	0.007	0.902678	0.021	0.860012	0.073	0.967264	0	0.856578	0.202	0.905787	0.025	0.751002	0.911	0.586769	1	0.660869
167	167-MPH	37066	FBgn0284221	Sema5c	43832	FBgn0025741	PlexA	other	Stringent	PPI	FlyBase	cell migration	0.00125359	0.876	0.00109762	0.877	0.00100886	0.909	0.00107177	0.884	0.00103848	0.901	0.00104653	0.891	0.00105389	0.892	0.000936208	0.899	0.00108045	0.896	0.00106565	0.881	0.00124801	0.878	0.00103579	0.913	0.00103288	0.892	0.00107124	0.886	0.000974613	0.905	0.00113418	0.87	0.00100555	0.906	0.000628399	0.941	0.00108227
168	168-MPH	34192	FBgn0011259	Sema1a	36283	FBgn0004839	otk	other	Stringent	PPI	FlyBase	cell-cell signaling	0.329728	0.019	0.476928	0	0.868137	0	0.0120269	1	0.114121	1	0.0223833	1	0.224684	0.781	0.0347872	1	0.0776315	1	0.283219	0.466	0.662527	0	1.42684	0	0.132146	1	0.113111	0.977	0.308877	0.361	0	1	0.25069	0.58	1.06689	0	0.191458
169	169-MPH	32838	FBgn0010194	Wnt5	44355	FBgn0015380	drl	other	Stringent	PPI	FlyBase	chemorepulsion of axon	0.137673	0.016	0.174077	0	0.11933	0.562	0.130531	0.234	0.0811119	0.997	0.171664	0.002	0.0391427	1	0.21976	0	0.0714258	0.999	0.00561769	1	0.119	0.547	0.0530774	1	0.134156	0.053	0.0559439	1	0.0944392	0.916	0.166467	0.018	0.0618718	0.993	0.108364	0.616	0.0396911
170	170-MPH	32838	FBgn0010194	Wnt5	36436	FBgn0033791	Drl-2	other	Stringent	PPI	FlyBase	chemorepulsion of axon	0.248158	0	0.115074	0.975	0.0649395	1	0.115095	0.814	0.00864909	1	0.0106128	1	0.0391013	1	0.016576	1	0.158921	0.047	0.00881388	1	0.137379	0.334	0.00150953	1	0.172046	0	0.0127753	1	0.00807688	1	0.0210627	1	0.0172838	1	0.0101957	1	0.18919
174	174-MPH	35070	FBgn0015609	CadN	35070	FBgn0015609	CadN	other	Stringent	PPI	FlyBase	homophilic cell adhesion via plasma membrane adhesion molecules	3.32418	0	3.15676	0	3.07271	0	3.11868	0	2.9969	0	2.64902	0.829	3.39576	0	2.68851	0.655	3.40922	0	2.97787	0	2.08892	1	3.97291	0	2.92425	0	3.20393	0	2.74634	0.374	3.13703	0	2.70887	0.521	0.665692	1	2.6099
175	175-MPH	38788	FBgn0265296	Dscam2	38788	FBgn0265296	Dscam2	other	Stringent	PPI	FlyBase	homophilic cell adhesion via plasma membrane adhesion molecules	6.06716	1	6.14763	0.999	7.12502	0	6.6209	0	6.29655	0.36	5.94534	0.999	6.53401	0.003	2.06496	1	5.90797	1	6.72871	0	6.58448	0.001	7.2836	0	6.60126	0	5.46496	1	7.37127	0	7.21467	0	6.39088	0.226	6.09542	0.808	5.1361
176	176-MPH	42103	FBgn0261046	Dscam3	42103	FBgn0261046	Dscam3	other	Stringent	PPI	FlyBase	homophilic cell adhesion via plasma membrane adhesion molecules	1.14576	0	0.659262	1	1.98309	0	0.570923	0.999	2.14729	0	0.112062	1	0.225375	1	0.0933881	1	0.0741442	1	0.775543	0.318	0.291023	1	1.19799	0	0.922161	0	0.147244	1	0.11048	1	1.18306	0	0.580016	0.956	0.338946	1	1.05146
177	177-MPH	37386	FBgn0003391	shg	37386	FBgn0003391	shg	other	Stringent	PPI	FlyBase	homophilic cell adhesion via plasma membrane adhesion molecules	0.0043101	0	0.000642649	0.992	0.00217289	0.057	0.00107528	0.523	0.00128192	0.396	0.00380571	0.004	0.000617938	0.798	0.000535724	0.823	0	1	0.00647925	0	0.00135028	0.369	0.000243215	0.923	0.0032004	0	0	1	0	1	0	1	0	1	0	1	0
178	178-MPH	33220	FBgn0031256	shv	44885	FBgn0004657	mys	other	Stringent	PPI	FlyBase	integrin-mediated signaling pathway	0.0256347	1	0.0251749	1	0.0268591	0.998	0.0280895	0.99	0.0265834	1	0.0211406	1	0.0176504	1	0.0271319	0.993	0.0253857	0.999	0.0243114	0.999	0.0329311	0.93	0.0176678	1	0.029689	0.996	0.0246327	0.997	0.0394607	0.575	0.0175022	1	0.0326451	0.829	0.0223677	0.982	0.0228642
181	181-MPH	34007	FBgn0010453	Wnt4	36283	FBgn0004839	otk	other	Stringent	PPI	FlyBase	negative regulation of canonical Wnt signaling pathway	0.0671286	0.322	0.0970965	0	0.176742	0	0.00244853	1	0.0232335	1	0.00455697	1	0.0457428	0.88	0.00708224	1	0.0158048	1	0.0576598	0.621	0.134882	0	0.290488	0	0.0269034	1	0.023028	0.985	0.0628836	0.49	0	1	0.0510372	0.669	0.217206	0	0.0389785
183	183-MPH	43832	FBgn0025741	PlexA	8674026	FBgn0266136	Gyc76C	other	Stringent	PPI	FlyBase	positive regulation of guanylate cyclase activity	0.00199272	0.054	0	1	0	1	0.00432556	0.078	0	1	0	1	0	1	0	1	0	1	0	1	0	1	0	1	0	1	0	1	0	1	0	1	0	1	0	1	0
184	184-MPH	38003	FBgn0035092	Nplp1	8674026	FBgn0266136	Gyc76C	other	Stringent	PPI	FlyBase	receptor guanylyl cyclase signaling pathway	0.000306645	0.671	0	1	0	1	0.000665629	0.249	0	1	0	1	0	1	0	1	0	1	0	1	0	1	0	1	0	1	0	1	0	1	0	1	0	1	0	1	0
185	185-MPH	38350	FBgn0035379	spz5	34582	FBgn0015400	kek2	other	Stringent	PPI	FlyBase	regulation of synaptic plasticity	0.00991452	0.009	0.0137516	0	0.00814918	0.056	0.00546589	0.156	0.0127298	0	0.00889944	0.031	0.0155414	0	0.00958188	0.012	0.00572701	0.138	0.0093471	0.017	0.002489	0.388	0.00237787	0.403	0.0116841	0.001	0.00157108	0.605	0.00183162	0.541	0.015128	0	0.00770055	0.069	0.0022755	0.462	0.0178208
186	186-MPH	38350	FBgn0035379	spz5	32930	FBgn0031016	kek5	other	Stringent	PPI	FlyBase	regulation of synaptic plasticity	0.0042135	0.058	0.00360319	0.114	0.00452133	0.043	0.00512908	0.016	0.00771342	0	0.00436553	0.046	0.00951706	0	0.00440282	0.046	0.00905684	0	0.010783	0	0.000447178	0.823	0.0130794	0	0.00694295	0	0.00289501	0.163	0.00760014	0	0.00888387	0	0.00751624	0	0.00158638	0.333	0.000505002
188	188-MPH	38350	FBgn0035379	spz5	43729	FBgn0039862	kek6	other	Stringent	PPI	FlyBase	regulation of synaptic plasticity	0.00541091	0.005	0.00581229	0	0.00625506	0	0.00519814	0.005	0.00358046	0.106	0.00434789	0.038	0.00601576	0	0.00336445	0.113	0.00525374	0.006	0.00427297	0.042	0.00463615	0.023	0.00797366	0	0.00594225	0	0.00939548	0	0.00871193	0	0.00608155	0.002	0.00549621	0.004	0.00468507	0.03	0.00427199
189	189-MPH	42737	FBgn0004644	hh	31229	FBgn0040388	boi	other	Stringent	PPI	FlyBase	smoothened signaling pathway	0.000172244	0	0.000131968	0	7.08897e-05	0.039	0.000174074	0.004	5.00246e-05	0.122	3.66114e-05	0.155	3.36161e-05	0.181	0	1	4.28158e-05	0.145	0	1	5.08219e-05	0.099	0.000170651	0.003	0.000113367	0.001	0	1	0	1	9.16818e-05	0.039	0.000116654	0.035	0	1	0.000435394
190	190-MPH	42737	FBgn0004644	hh	33972	FBgn0031872	ihog	other	Stringent	PPI	FlyBase	smoothened signaling pathway	1.31981e-05	0	0	1	0	1	0	1	0	1	2.78294e-05	0.004	1.46785e-05	0.014	0	1	0	1	0	1	0	1	0	1	6.41003e-06	0.008	0	1	0	1	0	1	0	1	0	1	0
191	191-MPH	33896	FBgn0011722	Tig	32661	FBgn0001250	if	other	Stringent	PPI	FlyBase	substrate adhesion-dependent cell spreading	8.88621e-06	0.796	7.32325e-06	0.798	3.10551e-06	0.798	4.269e-06	0.752	0	1	0	1	0	1	0	1	0	1	0	1	0	1	9.49825e-06	0.613	3.42104e-06	0.808	0	1	0	1	0	1	0	1	0	1	0.000368245
192	192-MPH	33896	FBgn0011722	Tig	44885	FBgn0004657	mys	other	Stringent	other	FlyBase	substrate adhesion-dependent cell spreading	0.000316939	0.718	0.000311255	0.718	0.000332077	0.726	0.00034729	0.67	0.000328669	0.69	0.000261375	0.784	0.000218224	0.781	0.00033545	0.691	0.000313861	0.717	0.000300579	0.71	0.00040715	0.646	0.000218439	0.789	0.000367066	0.674	0.000304551	0.708	0.000487879	0.587	0.000216392	0.754	0.000403614	0.629	0.000276547	0.724	0.000282685
193	193-MPH	246538	FBgn0264273	Sema2b	43766	FBgn0025740	PlexB	other	Stringent	PPI	FlyBase	synaptic target attraction	1.35365	0	1.5055	0	1.62572	0	1.52588	0	1.48516	0	1.4584	0	1.25031	0	1.57148	0	1.66204	0	1.60311	0	1.56089	0	1.54722	0	1.47408	0	1.65792	0	1.4682	0	1.55254	0	1.28724	0.002	1.00574	0.754	1.13275
194	194-MPH	41456	FBgn0037976	Tk	41286	FBgn0004841	TkR86C	other	Stringent	other	FlyBase	tachykinin receptor signaling pathway	0.138767	0.903	0.197233	0.003	0.0316399	1	0.0326634	1	0.0200443	1	0.0119295	1	0.0201068	1	0.00111986	1	0	1	0.031313	1	0.0161714	1	0.0110384	1	0.0861011	1	0.211558	0.166	0	1	0.0139872	1	0.107668	0.754	0	1	0.115812
195	195-MPH	41456	FBgn0037976	Tk	43551	FBgn0004622	TkR99D	other	Stringent	other	FlyBase	tachykinin receptor signaling pathway	0.100061	1	0.108741	1	0.145615	1	0.309285	0.379	0.0162663	1	0.0125633	1	0.0372643	1	0.00769916	1	0.0214849	1	0	1	0.00754152	1	0.262948	0.651	0.179332	1	0.77562	0	0.185269	0.932	0.227775	0.779	0.346863	0.272	0.00772272	0.999	0.0462942
196	196-MPH	36295	FBgn0086677	jeb	53425	FBgn0040505	Alk	other	Stringent	PPI	FlyBase	transmembrane receptor protein tyrosine kinase signaling pathway	7.0338	0	6.13855	0	6.04186	0	6.0384	0	5.51238	0	4.90836	0	4.4984	0.362	4.58044	0.133	5.89396	0	6.27692	0	7.07948	0	6.27127	0	5.97419	0	5.50996	0	4.32414	0.845	6.05075	0	6.65304	0	4.55276	0.295	6.29776
[truncated: 1,531 more columns]

## Sheet: ATX
	treatment	geneid_secreted	FBgn_secreted	Gene_secreted	geneid_receptor	FBgn_receptor	Gene_receptor	pathway_receptor	standard	interaction	Source	Additional_info_GO	0-ClusterA>0-ClusterA_score	0-ClusterA>0-ClusterA_pvalues	0-ClusterA>1-OL1_score	0-ClusterA>1-OL1_pvalues	0-ClusterA>10-PNs3_score	0-ClusterA>10-PNs3_pvalues	0-ClusterA>11-PNs4_score	0-ClusterA>11-PNs4_pvalues	0-ClusterA>12-EB2_score	0-ClusterA>12-EB2_pvalues	0-ClusterA>13-ClusterD_score	0-ClusterA>13-ClusterD_pvalues	0-ClusterA>14-ClusterE_score	0-ClusterA>14-ClusterE_pvalues	0-ClusterA>15-OL3_score	0-ClusterA>15-OL3_pvalues	0-ClusterA>16-PNs5_score	0-ClusterA>16-PNs5_pvalues	0-ClusterA>17-OL4_score	0-ClusterA>17-OL4_pvalues	0-ClusterA>18-MBKC_b_score	0-ClusterA>18-MBKC_b_pvalues	0-ClusterA>19-OL5_score	0-ClusterA>19-OL5_pvalues	0-ClusterA>2-EB1_score	0-ClusterA>2-EB1_pvalues	0-ClusterA>20-Monoamines_score	0-ClusterA>20-Monoamines_pvalues	0-ClusterA>21-OL6_score	0-ClusterA>21-OL6_pvalues	0-ClusterA>22-OL7_score	0-ClusterA>22-OL7_pvalues	0-ClusterA>23-OL8_score	0-ClusterA>23-OL8_pvalues	0-ClusterA>24-ClusterF_score	0-ClusterA>24-ClusterF_pvalues	0-ClusterA>25-PNs6_score
1	1-ATX	39833	FBgn0004569	aos	37455	FBgn0003731	Egfr	EGFR signaling pathway	Stringent	PPI	Norbert		3.8571e-07	0.933	0	1	0	1	0	1	0	1	0	1	0	1	0	1	0	1	0	1	0	1	0	1	0	1	0	1	6.88848e-06	0.215	0	1	0	1	0	1	0
2	2-ATX	34171	FBgn0001137	grk	37455	FBgn0003731	Egfr	EGFR signaling pathway	Stringent	PPI	Norbert		2.83506e-06	0.651	0	1	0	1	0	1	0	1	0	1	0	1	0	1	0	1	0	1	0	1	0	1	0	1	0	1	5.06319e-05	0.029	0	1	0	1	0	1	0
3	3-ATX	326198	FBgn0052179	Krn	37455	FBgn0003731	Egfr	EGFR signaling pathway	Stringent	PPI	Norbert		6.02473e-05	0.893	0	1	0	1	0	1	0	1	0	1	0	1	0	1	0	1	0	1	0	1	0	1	0	1	0	1	0.00107597	0.079	0	1	0	1	0	1	0
4	4-ATX	35253	FBgn0005672	spi	37455	FBgn0003731	Egfr	EGFR signaling pathway	Stringent	PPI	Norbert		0.000432058	0.903	0	1	0	1	0	1	0	1	0	1	0	1	0	1	0	1	0	1	0	1	0	1	0	1	0	1	0.00771623	0.089	0	1	0	1	0	1	0
5	5-ATX	38657	FBgn0003984	vn	37455	FBgn0003731	Egfr	EGFR signaling pathway	Stringent	PPI	Norbert		7.75243e-05	0.908	0	1	0	1	0	1	0	1	0	1	0	1	0	1	0	1	0	1	0	1	0	1	0	1	0	1	0.00138452	0.093	0	1	0	1	0	1	0
6	6-ATX	32876	FBgn0030964	Pvf1	34127	FBgn0032006	Pvr	PVR RTK signaling pathway	Stringent	PPI	Norbert		0.00145024	0.001	0.000519889	0.503	2.75212e-05	1	0.00269344	0	5.41132e-05	0.997	3.27417e-05	0.999	0.000149272	0.956	0	1	0	1	0.000163748	0.94	0	1	0.000134623	0.958	0.000887327	0.113	0	1	9.90802e-05	0.981	0	1	0	1	7.73422e-05	0.916	0
7	7-ATX	33994	FBgn0031888	Pvf2	34127	FBgn0032006	Pvr	PVR RTK signaling pathway	Stringent	other	Norbert		0	1	0	1	0	1	0	1	0	1	0	1	0	1	0	1	0	1	0	1	0	1	0	1	0	1	0	1	0	1	0	1	0	1	0	1	0
8	8-ATX	33995	FBgn0085407	Pvf3	34127	FBgn0032006	Pvr	PVR RTK signaling pathway	Stringent	other	Norbert		0.317479	0	0.113812	1	0.00602481	1	0.589636	0	0.0118462	1	0.00716766	1	0.0326778	0.999	0	1	0	1	0.0358469	0.997	0	1	0.029471	0.997	0.194249	0.719	0	1	0.0216902	0.999	0	1	0	1	0.0169314	0.95	0
9	9-ATX	42356	FBgn0014135	bnl	39564	FBgn0285896	btl	FGFR signaling pathway	Stringent	PPI	Norbert		0.00036493	0.194	0.000320974	0.288	0	1	0	1	0	1	0.000497026	0.217	0.000557258	0.168	0.000833546	0.067	0	1	0	1	0	1	0	1	0.000180132	0.798	0	1	0	1	0	1	0	1	0.000650427	0.171	0
10	10-ATX	39013	FBgn0263930	dally	39564	FBgn0285896	btl	FGFR signaling pathway	Stringent	PPI	Norbert		0.00597615	0.513	0.00525631	0.631	0	1	0	1	0	1	0.00813935	0.335	0.00912573	0.285	0.0136503	0.155	0	1	0	1	0	1	0	1	0.00294987	0.941	0	1	0	1	0	1	0	1	0.0106515	0.219	0
11	11-ATX	36255	FBgn0033649	pyr	39564	FBgn0285896	btl	FGFR signaling pathway	Stringent	other	Norbert		0.000938407	0.801	0.000825375	0.854	0	1	0	1	0	1	0.00127809	0.439	0.00143297	0.377	0.00214344	0.269	0	1	0	1	0	1	0	1	0.000463205	0.978	0	1	0	1	0	1	0	1	0.00167255	0.257	0
12	12-ATX	36258	FBgn0033652	ths	39564	FBgn0285896	btl	FGFR signaling pathway	Stringent	other	Norbert		0.00541584	0.403	0.00476349	0.543	0	1	0	1	0	1	0.00737623	0.288	0.00827013	0.248	0.0123704	0.12	0	1	0	1	0	1	0	1	0.0026733	0.921	0	1	0	1	0	1	0	1	0.00965282	0.191	0
13	13-ATX	42356	FBgn0014135	bnl	42160	FBgn0010389	htl	FGFR signaling pathway	Stringent	other	Norbert		0.000411854	1	0.000248603	1	0.000515865	0.999	0	1	0.000639069	0.988	0.000711285	0.981	0.000310072	0.982	0.000434048	0.985	0.00164342	0.896	0.00136899	0.92	0.00103548	0.888	0	1	0.000517194	1	0.000770361	0.905	0	1	0	1	0.00114236	0.848	0	1	0
14	14-ATX	36255	FBgn0033649	pyr	42160	FBgn0010389	htl	FGFR signaling pathway	Stringent	other	Norbert		0.00105907	1	0.000639276	1	0.00132653	0.999	0	1	0.00164335	0.995	0.00182905	0.995	0.000797342	0.987	0.00111614	0.993	0.00422601	0.971	0.00352031	0.974	0.0026627	0.937	0	1	0.00132995	1	0.00198096	0.937	0	1	0	1	0.00293754	0.897	0	1	0
15	15-ATX	36258	FBgn0033652	ths	42160	FBgn0010389	htl	FGFR signaling pathway	Stringent	other	Norbert		0.00611222	1	0.00368946	1	0.00765583	0.999	0	1	0.00948426	0.993	0.010556	0.99	0.0046017	0.985	0.0064416	0.987	0.0243896	0.937	0.0203168	0.953	0.0153673	0.914	0	1	0.00767554	1	0.0114327	0.927	0	1	0	1	0.0169534	0.879	0	1	0
16	16-ATX	33432	FBgn0000490	dpp	39013	FBgn0263930	dally	HEDGEHOG signaling pathway	Stringent	PPI	Norbert		0	1	0	1	0	1	0	1	0	1	0	1	0	1	0	1	0	1	0	1	0	1	0	1	0	1	0	1	0	1	0	1	0	1	0	1	0
17	17-ATX	42737	FBgn0004644	hh	39013	FBgn0263930	dally	HEDGEHOG signaling pathway	Stringent	PPI	Norbert		0	1	0	1	0	1	0	1	0	1	0	1	0	1	0	1	0	1	0	1	0	1	0	1	0	1	0	1	0	1	0	1	0	1	0	1	0
20	20-ATX	42737	FBgn0004644	hh	39596	FBgn0041604	dlp	HEDGEHOG signaling pathway	Stringent	PPI	Norbert		0	1	0	1	0	1	0	1	0	1	0	1	0	1	0	1	0	1	0	1	0	1	0	1	0	1	0	1	0	1	0	1	0	1	0	1	0
22	22-ATX	42737	FBgn0004644	hh	35851	FBgn0003892	ptc	HEDGEHOG signaling pathway	Stringent	PPI	Norbert		0	1	0	1	0	1	0	1	0	1	0	1	0	1	0	1	0	1	0	1	0	1	0	1	0	1	0	1	0	1	0	1	0	1	0	1	0
23	23-ATX	42737	FBgn0004644	hh	33196	FBgn0003444	smo	HEDGEHOG signaling pathway	Stringent	PPI	Norbert		0	1	0	1	0	1	0	1	0	1	0	1	0	1	0	1	0	1	0	1	0	1	0	1	0	1	0	1	0	1	0	1	0	1	0	1	0
26	26-ATX	39149	FBgn0044051	Ilp1	42549	FBgn0283499	InR	INSULIN signaling pathway	Stringent	other	Norbert		0.00886904	0	0.00673011	0.033	0.00812783	0.004	0.00766671	0.013	0.0078199	0.013	0.00669095	0.045	0.0052967	0.182	0.0073933	0.019	0.00801807	0.013	0.00722317	0.025	0.00486827	0.239	0.0052084	0.194	0.00919801	0.001	0.0104164	0	0.00841791	0.006	0.00580492	0.129	0.00887101	0.006	0.00604785	0.096	0.00769031
27	27-ATX	39150	FBgn0036046	Ilp2	42549	FBgn0283499	InR	INSULIN signaling pathway	Stringent	other	Norbert		0.349678	0	0.265347	0.019	0.320454	0.014	0.302274	0.017	0.308313	0.018	0.263803	0.016	0.208832	0.086	0.291494	0.017	0.316127	0.01	0.284787	0.021	0.19194	0.122	0.20535	0.098	0.362648	0	0.410687	0	0.331891	0.006	0.228869	0.056	0.349756	0.005	0.238447	0.037	0.303204
28	28-ATX	39151	FBgn0044050	Ilp3	42549	FBgn0283499	InR	INSULIN signaling pathway	Stringent	other	Norbert		0.00138176	0.129	0.00104852	0.206	0.00126628	0.161	0.00119444	0.179	0.00121831	0.208	0.00104242	0.213	0.000825204	0.27	0.00115184	0.194	0.00124918	0.172	0.00112534	0.198	0.000758455	0.309	0.000811446	0.248	0.00143301	0.109	0.00162284	0.083	0.00131147	0.157	0.000904382	0.281	0.00138207	0.124	0.000942229	0.236	0.00119812
29	29-ATX	39152	FBgn0044049	Ilp4	42549	FBgn0283499	InR	INSULIN signaling pathway	Stringent	other	Norbert		0	1	0	1	0	1	0	1	0	1	0	1	0	1	0	1	0	1	0	1	0	1	0	1	0	1	0	1	0	1	0	1	0	1	0	1	0
30	30-ATX	2768992	FBgn0044048	Ilp5	42549	FBgn0283499	InR	INSULIN signaling pathway	Stringent	PPI	Norbert		0.624109	0	0.473593	0.019	0.57195	0.016	0.539501	0.017	0.550281	0.018	0.470838	0.016	0.372726	0.091	0.520262	0.018	0.564227	0.01	0.50829	0.02	0.342577	0.109	0.366512	0.08	0.647258	0	0.732999	0	0.592363	0.006	0.408489	0.046	0.624247	0.004	0.425583	0.037	0.541162
31	31-ATX	31220	FBgn0044047	Ilp6	42549	FBgn0283499	InR	INSULIN signaling pathway	Stringent	other	Norbert		0.00828034	1	0.00628338	1	0.00758833	1	0.00715782	1	0.00730084	1	0.00624683	1	0.00494512	1	0.00690255	1	0.00748586	1	0.00674372	1	0.00454512	1	0.00486268	1	0.00858747	1	0.00972504	1	0.00785915	1	0.00541961	1	0.00828218	1	0.00564641	1	0.00717985
32	32-ATX	31328	FBgn0044046	Ilp7	42549	FBgn0283499	InR	INSULIN signaling pathway	Stringent	other	Norbert		0.0172668	0.016	0.0131026	0.118	0.0158238	0.039	0.0149261	0.075	0.0152243	0.045	0.0130264	0.092	0.010312	0.216	0.0143938	0.067	0.0156101	0.045	0.0140626	0.083	0.00947786	0.308	0.01014	0.25	0.0179073	0.011	0.0202794	0.001	0.0163885	0.027	0.0113014	0.186	0.0172707	0.021	0.0117744	0.14	0.014972
38	38-ATX	42313	FBgn0000463	Dl	31293	FBgn0004647	N	NOTCH signaling pathway	Stringent	PPI	Norbert		0.00134355	1	0.00176379	1	0.00193825	0.998	0.00141227	1	0.00182231	0.995	0.000632227	0.999	0.00563132	0.756	0.00221786	0.979	0.00139612	0.992	0	1	0	1	0.00204359	0.97	0.000618959	1	0.00199897	0.952	0.000978572	0.992	0	1	0.00124502	0.952	0	1	0
40	40-ATX	43826	FBgn0024913	Actbeta	35900	FBgn0011300	babo	TGF beta signaling pathway	Stringent	PPI	Norbert		0.593084	1	0.545262	1	0.465407	1	0.555142	1	0.565625	0.999	0.445361	1	0.934175	0	0.44225	1	0.50983	1	0.573903	0.997	0.757657	0.203	0.581171	0.985	0.604055	1	0.636867	0.836	0.628824	0.906	0.431568	1	0.46537	0.995	0.385267	1	0.543592
41	41-ATX	33474	FBgn0031461	daw	35900	FBgn0011300	babo	TGF beta signaling pathway	Stringent	PPI	Norbert		0.00206875	0.988	0.00190194	0.99	0.0016234	0.995	0.00193641	0.989	0.00197297	0.987	0.00155348	0.992	0.00325852	0.957	0.00154263	0.998	0.00177835	0.989	0.00200185	0.989	0.00264281	0.982	0.0020272	0.984	0.00210702	0.991	0.00222148	0.986	0.00219342	0.986	0.00150537	0.998	0.00162327	0.992	0.00134386	0.992	0.00189612
42	42-ATX	33432	FBgn0000490	dpp	35900	FBgn0011300	babo	TGF beta signaling pathway	Stringent	other	Norbert		0	1	0	1	0	1	0	1	0	1	0	1	0	1	0	1	0	1	0	1	0	1	0	1	0	1	0	1	0	1	0	1	0	1	0	1	0
43	43-ATX	37778	FBgn0024234	gbb	35900	FBgn0011300	babo	TGF beta signaling pathway	Stringent	other	Norbert		0.0159683	0.995	0.0146807	1	0.0125307	1	0.0149467	1	0.015229	0.998	0.011991	1	0.0251518	0.789	0.0119072	1	0.0137267	0.999	0.0154519	0.997	0.0203993	0.941	0.0156475	1	0.0162637	0.994	0.0171471	0.987	0.0169305	0.993	0.0116196	1	0.0125297	1	0.010373	0.999	0.0146358
44	44-ATX	43811	FBgn0026199	myo	35900	FBgn0011300	babo	TGF beta signaling pathway	Stringent	PPI	Norbert		0.158228	1	0.14547	1	0.124165	1	0.148105	1	0.150902	1	0.118817	1	0.249227	1	0.117987	1	0.136017	1	0.153111	1	0.202134	1	0.15505	1	0.161155	1	0.169909	1	0.167763	1	0.115138	1	0.124155	1	0.102785	1	0.145024
45	45-ATX	43804	FBgn0039914	mav	35900	FBgn0011300	babo	TGF beta signaling pathway	Stringent	Other	Norbert		0.131322	1	0.120733	1	0.103052	1	0.122921	1	0.125242	1	0.0986128	1	0.206847	1	0.097924	1	0.112888	1	0.127075	1	0.167762	1	0.128684	1	0.133751	1	0.141017	1	0.139236	1	0.0955589	1	0.103043	1	0.0853068	1	0.120363
46	46-ATX	33474	FBgn0031461	daw	41772	FBgn0003169	put	TGF beta signaling pathway	Stringent	PPI	Norbert		0.00148968	0.992	0.0018224	0.987	0.00160934	0.992	0.00164735	0.991	0.00243173	0.971	0.00198419	0.98	0.00349926	0.923	0.0018354	0.994	0.00183414	0.986	0.00115513	0.999	0.00175845	0.993	0.00141304	0.994	0.00181264	0.992	0.0016996	0.989	0.00274987	0.964	0.00191323	0.988	0.00195691	0.976	0.00188102	0.98	0.00183476
47	47-ATX	33432	FBgn0000490	dpp	41772	FBgn0003169	put	TGF beta signaling pathway	Stringent	PPI	Norbert		0	1	0	1	0	1	0	1	0	1	0	1	0	1	0	1	0	1	0	1	0	1	0	1	0	1	0	1	0	1	0	1	0	1	0	1	0
48	48-ATX	37778	FBgn0024234	gbb	41772	FBgn0003169	put	TGF beta signaling pathway	Stringent	other	Norbert		0.0114985	0.998	0.0140667	1	0.0124222	0.999	0.0127155	1	0.01877	0.954	0.0153156	0.995	0.02701	0.484	0.0141671	0.998	0.0141574	0.998	0.00891617	1	0.0135731	0.992	0.0109069	1	0.0139914	0.997	0.0131189	1	0.0212256	0.857	0.0147679	0.993	0.015105	0.993	0.0145192	0.984	0.0141621
50	50-ATX	33432	FBgn0000490	dpp	35731	FBgn0003317	sax	TGF beta signaling pathway	Stringent	PPI	Norbert		0	1	0	1	0	1	0	1	0	1	0	1	0	1	0	1	0	1	0	1	0	1	0	1	0	1	0	1	0	1	0	1	0	1	0	1	0
51	51-ATX	37778	FBgn0024234	gbb	35731	FBgn0003317	sax	TGF beta signaling pathway	Stringent	PPI	Norbert		0.00457685	0.997	0.00559457	0.991	0.00504296	0.985	0.00482751	0.995	0.00668728	0.888	0.00579795	0.946	0.00634295	0.896	0.00529669	0.97	0.00485519	0.98	0.00262463	1	0.00452436	0.985	0.00666033	0.84	0.00454679	0.999	0.00644397	0.859	0.00390125	0.993	0.00768269	0.655	0.00408226	0.978	0.00452838	0.913	0.00414261
53	53-ATX	43826	FBgn0024913	Actbeta	33753	FBgn0003716	tkv	TGF beta signaling pathway	Stringent	Other	Norbert		0.314605	1	0.365353	0.988	0.301401	0.994	0.314272	0.987	0.295527	0.988	0.267368	0.999	0.192017	1	0.206003	1	0.313888	0.965	0.387985	0.569	0.300848	0.935	0.283903	0.986	0.35126	0.998	0.416916	0.378	0.271737	0.995	0.417319	0.405	0.298278	0.928	0.223426	0.976	0.382624
54	54-ATX	33474	FBgn0031461	daw	33753	FBgn0003716	tkv	TGF beta signaling pathway	Stringent	Other	Norbert		0.00109738	0.99	0.0012744	0.98	0.00105133	0.991	0.00109622	0.989	0.00103084	0.987	0.000932616	0.988	0.000669781	0.999	0.000718564	0.998	0.00109488	0.989	0.00135334	0.981	0.0010494	0.995	0.00099029	0.989	0.00122524	0.99	0.00145426	0.973	0.000947852	0.993	0.00145566	0.98	0.00104043	0.986	0.00077934	0.991	0.00133464
55	55-ATX	33432	FBgn0000490	dpp	33753	FBgn0003716	tkv	TGF beta signaling pathway	Stringent	PPI	Norbert		0	1	0	1	0	1	0	1	0	1	0	1	0	1	0	1	0	1	0	1	0	1	0	1	0	1	0	1	0	1	0	1	0	1	0	1	0
56	56-ATX	37778	FBgn0024234	gbb	33753	FBgn0003716	tkv	TGF beta signaling pathway	Stringent	PPI	Norbert		0.00847046	0.998	0.00983682	0.995	0.00811495	0.999	0.00846149	0.997	0.0079568	0.999	0.00719866	0.999	0.00516989	1	0.00554644	1	0.00845117	0.998	0.0104462	0.967	0.00810008	0.991	0.00764384	0.999	0.00945738	0.995	0.0112251	0.939	0.00731627	0.999	0.011236	0.948	0.00803088	0.996	0.00601556	0.999	0.0103018
57	57-ATX	43811	FBgn0026199	myo	33753	FBgn0003716	tkv	TGF beta signaling pathway	Stringent	Other	Norbert		0.0839329	1	0.0974721	1	0.0804103	1	0.0838441	1	0.0788432	1	0.0713308	1	0.051228	1	0.0549592	1	0.0837418	1	0.10351	1	0.0802629	1	0.075742	1	0.0937122	1	0.111228	1	0.0724962	1	0.111336	1	0.0795772	1	0.0596076	1	0.10208
60	60-ATX	36054	FBgn0033483	egr	32849	FBgn0030941	wgn	TNF alpha signaling pathway	Stringent	PPI	Norbert		1.04725e-05	1	1.11032e-05	1	0	1	0	1	0	1	0	1	1.80186e-05	0.928	0	1	0	1	0	1	0	1	0.000140467	0.806	2.42951e-05	1	0	1	0.000114657	0.846	0	1	0	1	0	1	0
62	62-ATX	34011	FBgn0031903	Wnt10	44279	FBgn0000119	arr	WNT signaling pathway	Stringent	other	Norbert		0.0113163	1	0.0142551	1	0.00987408	1	0.0151562	0.99	0.0167238	0.965	0.0108008	1	0.0103187	0.999	0.0177292	0.93	0.00601325	1	0.0140626	0.984	0.0276732	0.438	0.0063572	1	0.0119405	1	0.00553636	1	0.0051435	1	0.019225	0.84	0.00965646	0.992	0.00244713	0.997	0.00609847
64	64-ATX	34007	FBgn0010453	Wnt4	44279	FBgn0000119	arr	WNT signaling pathway	Stringent	other	Norbert		0.100806	0.744	0.126985	0.037	0.087959	0.865	0.135012	0.078	0.148976	0.037	0.0962141	0.72	0.0919199	0.741	0.157933	0.024	0.0535664	0.997	0.125271	0.215	0.246515	0	0.0566303	0.99	0.106367	0.586	0.0493183	0.992	0.0458187	0.997	0.171257	0.021	0.0860204	0.735	0.0217992	0.99	0.0543256
65	65-ATX	32838	FBgn0010194	Wnt5	44279	FBgn0000119	arr	WNT signaling pathway	Stringent	other	Norbert		0.08413	0.061	0.105978	0	0.073408	0.537	0.112678	0.002	0.124331	0.001	0.0802976	0.34	0.0767137	0.418	0.131806	0	0.044705	0.976	0.104547	0.021	0.205734	0	0.0472621	0.967	0.0887705	0.012	0.0411596	0.974	0.0382389	0.994	0.142926	0	0.0717901	0.547	0.018193	0.982	0.0453386
66	66-ATX	34010	FBgn0031902	Wnt6	44279	FBgn0000119	arr	WNT signaling pathway	Stringent	other	Norbert		0	1	0	1	0	1	0	1	0	1	0	1	0	1	0	1	0	1	0	1	0	1	0	1	0	1	0	1	0	1	0	1	0	1	0	1	0
67	67-ATX	39596	FBgn0041604	dlp	39013	FBgn0263930	dally	WNT signaling pathway	Stringent	PPI	Norbert		0.226226	1	0.276805	1	0.254406	1	0.20581	1	0.325453	0.965	0.377051	0.481	0.50842	0	0.478559	0.001	0.146379	1	0.286034	0.999	0.0480041	1	0.303157	0.989	0.213626	1	0.0930116	1	0.230521	1	0.221156	1	0.372904	0.515	0.320394	0.885	0.1214
68	68-ATX	33432	FBgn0000490	dpp	39013	FBgn0263930	dally	WNT signaling pathway	Stringent	PPI	Norbert		0	1	0	1	0	1	0	1	0	1	0	1	0	1	0	1	0	1	0	1	0	1	0	1	0	1	0	1	0	1	0	1	0	1	0	1	0
69	69-ATX	42737	FBgn0004644	hh	39013	FBgn0263930	dally	WNT signaling pathway	Stringent	PPI	Norbert		0	1	0	1	0	1	0	1	0	1	0	1	0	1	0	1	0	1	0	1	0	1	0	1	0	1	0	1	0	1	0	1	0	1	0	1	0
72	72-ATX	42737	FBgn0004644	hh	39596	FBgn0041604	dlp	WNT signaling pathway	Stringent	PPI	Norbert		0	1	0	1	0	1	0	1	0	1	0	1	0	1	0	1	0	1	0	1	0	1	0	1	0	1	0	1	0	1	0	1	0	1	0	1	0
75	75-ATX	34011	FBgn0031903	Wnt10	45307	FBgn0001085	fz	WNT signaling pathway	Stringent	other	Norbert		0.0528395	1	0.0633457	1	0.0440448	1	0.0559292	1	0.0121498	1	0.00655099	1	0.0206331	1	0.0057107	1	0.0441148	1	0.122211	0.706	0.120825	0.734	0.0302205	1	0.0572558	1	0.00232899	1	0.0081566	1	0.0617996	1	0.0652839	1	0.00321126	1	0.0106933
77	77-ATX	34007	FBgn0010453	Wnt4	45307	FBgn0001085	fz	WNT signaling pathway	Stringent	PPI	Norbert		0.470697	0.961	0.564288	0.279	0.392354	1	0.498221	0.824	0.108232	1	0.0583567	1	0.183801	1	0.0508713	1	0.392978	1	1.08866	0	1.07632	0	0.269206	1	0.510038	0.797	0.0207468	1	0.0726595	1	0.550515	0.446	0.581554	0.22	0.0286061	1	0.0952564
78	78-ATX	32838	FBgn0010194	Wnt5	45307	FBgn0001085	fz	WNT signaling pathway	Stringent	other	Norbert		0.392831	0.171	0.470939	0	0.327447	0.977	0.415801	0.04	0.090327	1	0.0487028	1	0.153395	1	0.0424558	1	0.327968	0.95	0.908568	0	0.898265	0	0.224672	1	0.425663	0.007	0.0173147	1	0.0606395	1	0.459444	0.006	0.485348	0.002	0.0238739	1	0.0794983
79	79-ATX	34010	FBgn0031902	Wnt6	45307	FBgn0001085	fz	WNT signaling pathway	Stringent	other	Norbert		0	1	0	1	0	1	0	1	0	1	0	1	0	1	0	1	0	1	0	1	0	1	0	1	0	1	0	1	0	1	0	1	0	1	0	1	0
81	81-ATX	34011	FBgn0031903	Wnt10	40090	FBgn0016797	fz2	WNT signaling pathway	Stringent	other	Norbert		0.0635192	1	0.0817036	1	0.0480438	1	0.0529543	1	0.0552131	1	0.044969	1	0.0305653	1	0.0693225	1	0.0412268	1	0.0609414	1	0.0256194	1	0.0470783	1	0.0562312	1	0.0312137	1	0.0344281	1	0.0445023	1	0.0308823	1	0.0232414	1	0.0302112
83	83-ATX	34007	FBgn0010453	Wnt4	40090	FBgn0016797	fz2	WNT signaling pathway	Stringent	PPI	Norbert		0.565833	0.463	0.727821	0.001	0.427977	0.998	0.47172	0.983	0.491842	0.926	0.400587	1	0.272278	1	0.617529	0.127	0.367251	1	0.54287	0.66	0.228219	1	0.419377	0.997	0.500911	0.961	0.278053	1	0.306687	1	0.396429	1	0.275102	1	0.207036	1	0.269123
84	84-ATX	32838	FBgn0010194	Wnt5	40090	FBgn0016797	fz2	WNT signaling pathway	Stringent	other	Norbert		0.472228	0	0.607419	0	0.357177	0.905	0.393684	0.438	0.410477	0.221	0.334318	0.98	0.227235	1	0.515372	0	0.306497	0.999	0.453064	0.016	0.190465	1	0.35	0.907	0.418046	0.067	0.232055	1	0.255953	1	0.330848	0.957	0.229592	1	0.172786	1	0.224603
85	85-ATX	34010	FBgn0031902	Wnt6	40090	FBgn0016797	fz2	WNT signaling pathway	Stringent	other	Norbert		0	1	0	1	0	1	0	1	0	1	0	1	0	1	0	1	0	1	0	1	0	1	0	1	0	1	0	1	0	1	0	1	0	1	0	1	0
87	87-ATX	34011	FBgn0031903	Wnt10	31023	FBgn0027343	fz3	WNT signaling pathway	Stringent	other	Norbert		0.000845604	0.916	0.00148882	0.373	0.000152675	0.922	0	1	0	1	8.76406e-05	0.843	0	1	0.000432996	0.73	0	1	0.00164998	0.355	0.000628253	0.572	0	1	0.000174805	1	0	1	0.0014457	0.398	0	1	0	1	0	1	0.00137633
89	89-ATX	34007	FBgn0010453	Wnt4	31023	FBgn0027343	fz3	WNT signaling pathway	Stringent	other	Norbert		0.00753269	0.125	0.0132625	0	0.00136003	0.865	0	1	0	1	0.000780708	0.837	0	1	0.00385715	0.568	0	1	0.0146982	0.063	0.00559652	0.381	0	1	0.00155717	0.998	0	1	0.0128784	0.095	0	1	0	1	0	1	0.0122605
90	90-ATX	32838	FBgn0010194	Wnt5	31023	FBgn0027343	fz3	WNT signaling pathway	Stringent	other	Norbert		0.00628657	0.017	0.0110685	0	0.00113505	0.836	0	1	0	1	0.000651557	0.83	0	1	0.00321907	0.511	0	1	0.0122667	0.022	0.00467069	0.314	0	1	0.00129957	0.996	0	1	0.0107479	0.05	0	1	0	1	0	1	0.0102322
91	91-ATX	34010	FBgn0031902	Wnt6	31023	FBgn0027343	fz3	WNT signaling pathway	Stringent	other	Norbert		0	1	0	1	0	1	0	1	0	1	0	1	0	1	0	1	0	1	0	1	0	1	0	1	0	1	0	1	0	1	0	1	0	1	0	1	0
93	93-ATX	34011	FBgn0031903	Wnt10	31659	FBgn0027342	fz4	WNT signaling pathway	Stringent	other	Norbert		0.00560093	1	0.0109867	0.997	0.00685838	0.999	0.00621363	1	0.00644112	0.999	0.0084573	0.988	0.00798403	0.987	0.00540618	0.998	0.0128072	0.83	0.0137969	0.792	0.00601526	0.992	0.0104917	0.924	0.0108379	0.997	0.0126339	0.781	0.0031545	1	0.0083302	0.945	0.00439693	0.988	0.00521943	0.937	0.00352393
95	95-ATX	34007	FBgn0010453	Wnt4	31659	FBgn0027342	fz4	WNT signaling pathway	Stringent	PPI	Norbert		0.0498934	1	0.0978706	0.003	0.0610949	0.76	0.0553514	0.875	0.0573779	0.783	0.0753382	0.403	0.0711223	0.52	0.0481586	0.91	0.114088	0.022	0.122904	0.012	0.0535843	0.763	0.0934605	0.166	0.0965448	0.001	0.112544	0.053	0.0281005	0.992	0.074206	0.452	0.0391681	0.891	0.0464951	0.739	0.0313914
96	96-ATX	32838	FBgn0010194	Wnt5	31659	FBgn0027342	fz4	WNT signaling pathway	Stringent	other	Norbert		0.0416396	0.973	0.08168	0	0.050988	0.468	0.0461947	0.653	0.0478859	0.567	0.0628751	0.159	0.0593566	0.25	0.0401918	0.768	0.0952143	0.002	0.102572	0	0.0447199	0.593	0.0779994	0.036	0.0805735	0	0.0939258	0.003	0.0234519	0.982	0.0619302	0.264	0.0326886	0.812	0.0388034	0.639	0.0261983
97	97-ATX	34010	FBgn0031902	Wnt6	31659	FBgn0027342	fz4	WNT signaling pathway	Stringent	other	Norbert		0	1	0	1	0	1	0	1	0	1	0	1	0	1	0	1	0	1	0	1	0	1	0	1	0	1	0	1	0	1	0	1	0	1	0	1	0
99	99-ATX	33361	FBgn0051665	wry	31293	FBgn0004647	N	NOTCH signaling pathway	Stringent	PPI	FlyBase		0.0203186	1	0.026674	1	0.0293124	1	0.0213579	1	0.027559	0.999	0.00956125	0.999	0.0851632	0.974	0.033541	0.999	0.0211137	0.998	0	1	0	1	0.0309055	0.993	0.00936059	1	0.0302307	0.985	0.0147991	0.999	0	1	0.0188285	0.975	0	1	0
100	100-ATX	43826	FBgn0024913	Actbeta	41772	FBgn0003169	put	TGF beta signaling pathway	Stringent	other	FlyBase		0.42707	1	0.522458	1	0.461377	1	0.472273	1	0.697145	0.11	0.568842	0.885	1.00319	0	0.526184	0.968	0.525824	0.978	0.331159	1	0.504125	0.978	0.405099	1	0.51966	1	0.487253	0.984	0.78835	0.004	0.548499	0.889	0.561021	0.82	0.539264	0.809	0.526001
101	101-ATX	43811	FBgn0026199	myo	44096	FBgn0024179	wit	TGF beta signaling pathway	Stringent	other	FlyBase		0.0917504	1	0.0890984	1	0.121109	1	0.0991374	1	0.075224	1	0.120981	1	0.0826819	1	0.0993715	1	0.0918627	1	0.138524	1	0.0965429	1	0.130905	1	0.0973516	1	0.0918914	1	0.127154	1	0.123925	1	0.101475	1	0.105515	0.996	0.0692025
102	102-ATX	37778	FBgn0024234	gbb	44096	FBgn0024179	wit	TGF beta signaling pathway	Stringent	other	FlyBase		0.0092594	0.998	0.00899175	1	0.0122223	0.955	0.0100049	0.998	0.00759155	0.999	0.0122093	0.957	0.0083442	0.999	0.0100285	0.994	0.00927073	0.998	0.0139798	0.887	0.00974305	0.989	0.0132108	0.921	0.00982466	0.996	0.00927362	0.998	0.0128323	0.94	0.0125064	0.919	0.0102408	0.987	0.0106485	0.941	0.00698387
103	103-ATX	43811	FBgn0026199	myo	41772	FBgn0003169	put	TGF beta signaling pathway	Stringent	other	Norbert		0.113937	1	0.139386	1	0.12309	1	0.125997	1	0.18599	1	0.15176	1	0.26764	0.999	0.14038	1	0.140284	1	0.0883494	1	0.134495	1	0.108076	1	0.138639	1	0.129994	1	0.210323	1	0.146333	1	0.149674	1	0.143869	1	0.140331
104	104-ATX	43804	FBgn0039914	mav	41772	FBgn0003169	put	TGF beta signaling pathway	Stringent	other	Norbert		0.0945628	1	0.115684	1	0.102159	1	0.104572	1	0.154363	1	0.125954	1	0.222129	1	0.116509	1	0.116429	1	0.0733259	1	0.111624	1	0.0896979	1	0.115064	1	0.107889	1	0.174558	1	0.12145	1	0.124223	1	0.119405	1	0.116468
105	105-ATX	43804	FBgn0039914	mav	35731	FBgn0003317	sax	TGF beta signaling pathway	Stringent	other	Norbert		0.0376397	1	0.0460093	1	0.0414729	1	0.0397011	1	0.0549957	1	0.0476819	1	0.052164	1	0.0435596	1	0.0399287	1	0.0215848	1	0.0372081	1	0.0547741	1	0.0373925	1	0.0529948	0.997	0.0320837	1	0.0631819	0.988	0.0335722	1	0.0372411	0.992	0.0340685
106	106-ATX	43804	FBgn0039914	mav	33753	FBgn0003716	tkv	TGF beta signaling pathway	Stringent	other	Norbert		0.0696605	1	0.0808974	1	0.0667368	1	0.0695868	1	0.0654362	1	0.0592013	1	0.0425169	1	0.0456136	1	0.0695019	1	0.0859086	1	0.0666145	1	0.0628624	1	0.0777768	1	0.0923145	1	0.0601685	1	0.0924038	1	0.0660454	1	0.0494716	1	0.0847214
107	107-ATX	43804	FBgn0039914	mav	44096	FBgn0024179	wit	TGF beta signaling pathway	Stringent	other	Norbert		0.0761486	1	0.0739476	1	0.100515	1	0.0822795	1	0.0624324	1	0.100408	1	0.0686221	1	0.0824738	1	0.0762418	1	0.114969	1	0.0801262	1	0.108645	1	0.0807973	1	0.0762656	1	0.105532	1	0.102852	1	0.0842193	1	0.0875728	1	0.0574349
108	108-ATX	33474	FBgn0031461	daw	44096	FBgn0024179	wit	TGF beta signaling pathway	Stringent	other	Norbert		0.00119959	0.99	0.00116492	0.989	0.00158344	0.981	0.00129617	0.987	0.000983516	0.996	0.00158176	0.972	0.00108103	0.994	0.00129923	0.986	0.00120106	0.988	0.00181114	0.965	0.00126225	0.991	0.00171152	0.962	0.00127282	0.992	0.00120143	0.989	0.00166248	0.972	0.00162026	0.976	0.00132673	0.981	0.00137956	0.978	0.000904789
109	109-ATX	43826	FBgn0024913	Actbeta	44096	FBgn0024179	wit	TGF beta signaling pathway	Stringent	other	Norbert		0.343907	1	0.333966	1	0.453952	0.397	0.371595	0.961	0.281961	1	0.45347	0.379	0.309915	0.996	0.372473	0.908	0.344328	0.975	0.519229	0.074	0.361871	0.909	0.490669	0.177	0.364902	1	0.344435	0.935	0.476611	0.242	0.464507	0.332	0.380356	0.773	0.395501	0.662	0.259391
111	111-ATX	33432	FBgn0000490	dpp	44096	FBgn0024179	wit	TGF beta signaling pathway	Stringent	other	Norbert		0	1	0	1	0	1	0	1	0	1	0	1	0	1	0	1	0	1	0	1	0	1	0	1	0	1	0	1	0	1	0	1	0	1	0	1	0
112	112-ATX	43146	FBgn0000206	boss	32039	FBgn0003366	sev	EGFR signaling pathway	Stringent	PPI	FlyBase		5.98842e-07	0.395	6.60403e-06	0.373	0	1	1.47512e-05	0.299	0	1	0	1	2.16446e-06	0.331	2.43464e-06	0.335	0	1	0	1	0	1	0	1	0	1	0	1	0	1	0	1	0	1	0	1	0
114	114-ATX	43256	FBgn0003495	spz	43222	FBgn0262473	Tl	Toll signaling pathway	Stringent	PPI	FlyBase		0.0947593	0	0.0813756	0	0.21809	0	0.185297	0	0.0240238	1	0.237232	0	0.0560351	0.456	0.0129291	1	0.0843456	0	0.183823	0	0.123843	0	0.0068842	1	0.130875	0	0.0824559	0	0.052935	0.607	0.153349	0	0.0490603	0.719	0.0126025	1	0.0538404
115	115-ATX	38350	FBgn0035379	spz5	43222	FBgn0262473	Tl	Toll signaling pathway	Stringent	PPI	FlyBase		0.000194489	0.546	0.000167019	0.559	0.00044762	0.378	0.000380313	0.386	4.93076e-05	0.557	0.000486907	0.372	0.000115009	0.532	2.65362e-05	0.52	0.000173115	0.526	0.000377289	0.398	0.000254182	0.513	1.41295e-05	0.532	0.000268615	0.451	0.000169237	0.562	0.000108647	0.552	0.000314741	0.448	0.000100694	0.548	2.5866e-05	0.534	0.000110505
117	117-ATX	43256	FBgn0003495	spz	37272	FBgn0034476	Toll-7	Toll signaling pathway	Stringent	PPI	FlyBase		0.0599724	0	0.0668637	0	0.0317294	0.11	0.100887	0	0.00485638	1	0.00287504	1	0.0129331	1	0.00332095	1	0.00584302	1	0.0426351	0.003	0.00980389	1	0.0614796	0	0.0632863	0	0.0385352	0.021	0.00299997	1	0.0457293	0.002	0.00227725	1	0.00222918	1	0.0433182
118	118-ATX	38350	FBgn0035379	spz5	37272	FBgn0034476	Toll-7	Toll signaling pathway	Stringent	PPI	FlyBase		0.00012309	0.481	0.000137234	0.471	6.5123e-05	0.536	0.000207066	0.377	9.96748e-06	0.557	5.90088e-06	0.554	2.65446e-05	0.532	6.81608e-06	0.52	1.19925e-05	0.526	8.75064e-05	0.547	2.0122e-05	0.586	0.000126184	0.468	0.000129892	0.451	7.90916e-05	0.561	6.15729e-06	0.552	9.38571e-05	0.535	4.67394e-06	0.548	4.57528e-06	0.534	8.89084e-05
123	123-ATX	38495	FBgn0004552	Akh	2768688	FBgn0039396	CCAP-R	other	Stringent	PPI	FlyBase	G protein-coupled receptor signaling pathway	0.00077142	0.01	0.000433016	0.251	3.97508e-05	0.986	0.000532792	0.138	2.52538e-05	0.992	0	1	0.000130363	0.802	9.325e-05	0.87	0.00049468	0.218	4.03697e-05	0.982	0.000380274	0.302	0	1	0.000139447	0.866	0.000110397	0.782	0	1	0	1	0	1	0	1	0
124	124-ATX	41742	FBgn0013767	Crz	2768688	FBgn0039396	CCAP-R	other	Stringent	PPI	FlyBase	G protein-coupled receptor signaling pathway	0.155796	0	0.0874522	0	0.00802809	0.843	0.107603	0.002	0.00510027	0.959	0	1	0.0263281	0.383	0.0188328	0.473	0.0999059	0.005	0.00815309	0.831	0.0768004	0.037	0	1	0.0281627	0.455	0.0222958	0.381	0	1	0	1	0	1	0	1	0
125	125-ATX	38495	FBgn0004552	Akh	39409	FBgn0036278	CrzR	other	Stringent	PPI	FlyBase	G protein-coupled receptor signaling pathway	0.00100613	0.003	0.00013447	0.897	0	1	0.00132966	0	0	1	3.59151e-05	0.986	0	1	0	1	0	1	0	1	6.70502e-05	0.921	0	1	7.71941e-05	0.96	0	1	0.00162422	0.002	0.000136421	0.743	0	1	0	1	0
126	126-ATX	34181	FBgn0032048	Dh31	36475	FBgn0052843	Dh31-R	other	Stringent	other	FlyBase	G protein-coupled receptor signaling pathway	0.458837	0	0.296993	0	0.0628484	1	0.0653647	1	1.74715	0	0.652353	0	0.189512	0.567	0.800032	0	0.0750257	0.998	0	1	0	1	0.0221003	1	0.441368	0	1.39219	0	0.0481905	1	0.511739	0	0	1	0.013405	0.997	0.216053
127	127-ATX	41170	FBgn0012344	Dh44	36601	FBgn0033932	Dh44-R1	other	Stringent	PPI	FlyBase	G protein-coupled receptor signaling pathway	0.156257	0	0.10329	0	0.182143	0	0.0376759	0.854	0.019095	0.998	0.00335098	1	0.0289768	0.957	0	1	0.0248236	0.981	0.0208481	0.996	0.594074	0	0.0356495	0.809	0.067305	0.006	0.788201	0	0.00305004	1	0.0319644	0.843	0.00868034	1	0.00995043	0.975	0.203802
128	128-ATX	41170	FBgn0012344	Dh44	36368	FBgn0033744	Dh44-R2	other	Stringent	PPI	FlyBase	G protein-coupled receptor signaling pathway	0.111702	0	0.0468699	0.036	0.134035	0	0.0598925	0.004	0.00398988	1	0.529779	0	0.0305598	0.692	0.125999	0	0	1	0.0218562	0.943	0.40764	0	0.0281498	0.779	0.0744012	0	0	1	0.0158516	0.993	0.0174092	0.957	0.00521805	0.998	0.00537415	0.992	0
129	129-ATX	44125	FBgn0028738	ETH	42523	FBgn0038874	ETHR	other	Stringent	other	FlyBase	G protein-coupled receptor signaling pathway	7.25882e-05	0.162	3.11508e-05	0.211	0	1	0	1	1.76207e-05	0.396	0	1	0.00257462	0	0	1	0	1	0	1	0	1	0	1	8.19456e-06	0.643	0.00021847	0.018	0	1	0	1	0.000119382	0.07	0	1	0
130	130-ATX	5740142	FBgn0261386	Gpa2	42133	FBgn0016650	Lgr1	other	Stringent	other	FlyBase	G protein-coupled receptor signaling pathway	0	1	0	1	0	1	0	1	0	1	0	1	0	1	0	1	0	1	0	1	0	1	0	1	0	1	0	1	0	1	0	1	0	1	0	1	0
131	131-ATX	3355097	FBgn0063368	Gpb5	42133	FBgn0016650	Lgr1	other	Stringent	other	FlyBase	G protein-coupled receptor signaling pathway	0.0337481	0	0.00148642	1	0	1	0	1	0.00350602	0.925	0	1	0	1	0	1	0	1	0	1	0.380874	0	0	1	0.000179377	1	0	1	0	1	0	1	0	1	0.00293105	0.692	0
132	132-ATX	47746	FBgn0028418	Lk	38622	FBgn0035610	Lkr	other	Stringent	PPI	FlyBase	G protein-coupled receptor signaling pathway	0	1	0	1	0	1	0	1	0	1	0	1	0	1	0	1	0	1	0	1	0	1	0	1	0	1	0	1	0	1	0	1	0	1	0	1	0
133	133-ATX	33148	FBgn0000719	fog	32637	FBgn0030766	mthl1	other	Stringent	other	FlyBase	G protein-coupled receptor signaling pathway	0.00987336	1	0.00952789	1	0.00895801	1	0.00874156	1	0.0109708	1	0.00580295	1	0.00414017	1	0.00588821	1	0.00660795	1	0.0124621	0.999	0.0082952	1	0.00700893	1	0.0110042	1	0.00784825	1	0.00697819	1	0.00766428	0.999	0.00304971	1	0.00604638	0.997	0.0136068
134	134-ATX	36936	FBgn0034199	Gbp1	38057	FBgn0035132	mthl10	other	Stringent	PPI	FlyBase	G protein-coupled receptor signaling pathway	3.42436e-05	0.741	2.97136e-06	0.989	0	1	0	1	0	1	0	1	1.53109e-06	0.807	0	1	0	1	0	1	0	1	0	1	3.19718e-05	0.767	0	1	8.09652e-06	0.721	0	1	0	1	0	1	3.83078e-05
135	135-ATX	43541	FBgn0039722	Capa	41638	FBgn0038139	PK2-R2	other	Stringent	PPI	FlyBase	G protein-coupled receptor signaling pathway	0.0149796	0.088	0.00859337	0.144	0.000479006	0.367	0	1	0.000840003	0.344	0	1	0.00185976	0.27	0	1	0.0160316	0.06	0	1	0	1	0	1	0.00149401	0.273	0.000657446	0.35	0	1	0	1	0	1	0.00543698	0.164	0.00430309
136	136-ATX	44125	FBgn0028738	ETH	41638	FBgn0038139	PK2-R2	other	Stringent	PPI	FlyBase	G protein-coupled receptor signaling pathway	0.000281011	0.002	0.000161208	0.106	8.98597e-06	0.684	0	1	1.57581e-05	0.539	0	1	3.48884e-05	0.288	0	1	0.000300746	0.017	0	1	0	1	0	1	2.80271e-05	0.402	1.23334e-05	0.574	0	1	0	1	0	1	0.000101996	0.099	8.07244e-05
137	137-ATX	5740597	FBgn0085512	RYa	43253	FBgn0004842	RYa-R	other	Stringent	PPI	FlyBase	G protein-coupled receptor signaling pathway	0	1	0	1	0	1	0	1	0	1	0	1	0	1	0	1	0	1	0	1	0	1	0	1	0	1	0	1	0	1	0	1	0	1	0	1	0
139	139-ATX	39933	FBgn0036713	Mip	31463	FBgn0029768	SPR	other	Stringent	PPI	FlyBase	G protein-coupled receptor signaling pathway	0.164231	0.023	0.189791	0.003	0.248232	0	0.298928	0	0.2763	0	0.468164	0	0.077536	0.29	0.134571	0.083	0.138205	0.069	0.325309	0	0.0873141	0.188	0.343102	0	0.188146	0.006	0.006655	1	0.0233812	0.93	0.358025	0	0.0264513	0.9	0.0211896	0.943	0.0172188
141	141-ATX	41890	FBgn0038343	Trissin	33812	FBgn0085410	TrissinR	other	Stringent	PPI	FlyBase	G protein-coupled receptor signaling pathway	0.137033	0	0.115612	0.005	0.0133918	0.15	0.00668787	0.134	0.0189381	0.155	0.0160621	0.135	0.0553989	0.138	0.010431	0.134	0.24733	0	0.00842602	0.165	0.00254996	0.19	0.00213286	0.199	0.110082	0.024	0.311992	0	0.00473432	0.123	0.118247	0.05	0.00423338	0.156	0.0139139	0.152	0.0118267
142	142-ATX	42947	FBgn0015591	AstA	44126	FBgn0266429	AstA-R1	other	Stringent	other	FlyBase	neuropeptide signaling pathway	0.359935	0.131	0.258715	0.222	0.444066	0.035	0.464208	0.02	0.26608	0.24	0.474205	0.029	0.158195	0.543	0.985845	0	0.547079	0.004	0.543217	0.008	0.0323671	0.997	0.0570826	0.977	0.097015	0.869	0.586252	0.001	1.33446	0	0.7248	0	0.0521667	0.974	0.0250307	0.998	0.307223
143	143-ATX	42947	FBgn0015591	AstA	43393	FBgn0039595	AstA-R2	other	Stringent	PPI	FlyBase	neuropeptide signaling pathway	0.000911079	0.128	0.000292802	0.569	0	1	0	1	0	1	0	1	0	1	0	1	0.00356483	0.033	0	1	0	1	0	1	0.000572721	0.272	0	1	0	1	0	1	0	1	0	1	0
144	144-ATX	43541	FBgn0039722	Capa	40393	FBgn0037100	CapaR	other	Stringent	PPI	FlyBase	neuropeptide signaling pathway	0.00394383	0	8.6637e-05	0.35	0	1	0	1	0	1	0	1	0	1	0	1	0	1	0	1	0	1	0	1	0	1	0	1	0	1	0	1	0	1	0	1	0
146	146-ATX	45845	FBgn0000500	Dsk	32860	FBgn0259231	CCKLR-17D1	other	Stringent	PPI	FlyBase	neuropeptide signaling pathway	0.000577172	0.013	0.000495987	0.021	0.00148486	0	0.00101668	0	8.48456e-05	0.468	3.37153e-05	0.46	4.50208e-05	0.455	9.68927e-05	0.415	0	1	2.48505e-05	0.482	0.000677667	0.009	5.57931e-05	0.459	0.000459928	0.03	0.000189041	0.271	0	1	4.64853e-05	0.453	0	1	0.00202943	0	0.000916725
147	147-ATX	41742	FBgn0013767	Crz	39409	FBgn0036278	CrzR	other	Stringent	PPI	FlyBase	neuropeptide signaling pathway	0.203199	0	0.0271577	0.458	0	1	0.268538	0	0	1	0.00725344	0.856	0	1	0	1	0	1	0	1	0.0135415	0.604	0	1	0.0155902	0.587	0	1	0.328028	0	0.0275518	0.325	0	1	0	1	0
148	148-ATX	36030	FBgn0000715	FMRFa	38357	FBgn0035385	FMRFaR	other	Stringent	other	FlyBase	neuropeptide signaling pathway	0.0717288	0.002	0.103271	0	0.00515178	0.924	0.0191818	0.339	0.00473553	0.951	0.186394	0	0.0182773	0.345	0.235245	0	0	1	0.00232175	0.996	0.0411108	0.116	0	1	0.0492205	0.057	0.155945	0	0.0956131	0.001	0.0878618	0.002	0.102096	0	0.13868	0	0
149	149-ATX	44324	FBgn0011581	Ms	38298	FBgn0035331	MsR1	other	Stringent	other	FlyBase	neuropeptide signaling pathway	0.122527	0	0.16764	0	0.0471103	0.173	0.00351042	0.983	0.017894	0.645	0.158252	0	0.0208577	0.591	0.0204841	0.595	0.0288769	0.412	0.0283101	0.437	0	1	0.0798735	0.023	0.242008	0	0.0189437	0.613	0.097658	0.008	0.0162956	0.656	0.0250276	0.465	0	1	0.0970269
150	150-ATX	44324	FBgn0011581	Ms	38296	FBgn0264002	MsR2	other	Stringent	other	FlyBase	neuropeptide signaling pathway	0.0774721	0.006	0.186849	0	0.00698714	0.912	0.00628426	0.917	0.0464038	0.181	0.0159142	0.682	0.051431	0.136	0.212857	0	0.355948	0	0	1	0.00642287	0.89	0.22397	0	0.083567	0.002	0.229965	0	0.431762	0	0.262649	0	0.147085	0	0.227352	0	0.0190496
151	151-ATX	42018	FBgn0027109	NPF	40754	FBgn0037408	NPFR	other	Stringent	other	FlyBase	neuropeptide signaling pathway	0.313154	0	0.161302	0	0.129158	0.004	0.0198108	0.62	0.0547142	0.178	0.0228449	0.564	0.0498384	0.17	0.0605821	0.146	0	1	0.0526263	0.193	0.014811	0.733	0.225236	0	0.173992	0	0	1	0.00681357	0.94	0	1	0	1	0.0222345	0.517	0.0780791
152	152-ATX	43193	FBgn0023178	Pdf	31234	FBgn0260753	Pdfr	other	Stringent	other	FlyBase	neuropeptide signaling pathway	0.460067	0.217	0.98087	0.001	1.97783	0	1.28898	0	0.100932	0.508	1.59862	0	0.483443	0.207	1.6721	0	1.3359	0	2.09697	0	0.168917	0.552	1.93523	0	1.25418	0	1.78231	0	2.82595	0	0.680866	0.084	1.26034	0.001	0.156437	0.549	0.253024
153	153-ATX	43541	FBgn0039722	Capa	41713	FBgn0038201	PK1-R	other	Stringent	PPI	FlyBase	neuropeptide signaling pathway	0.000703501	0.005	0	1	0	1	0	1	0	1	0	1	0	1	0	1	0	1	0	1	0	1	0	1	0	1	0	1	0	1	0	1	0	1	0	1	0
154	154-ATX	41547	FBgn0028374	Hug	41639	FBgn0038140	PK2-R1	other	Stringent	PPI	FlyBase	neuropeptide signaling pathway	0.0339724	0	0.00590065	0.154	0	1	0.00136215	0.153	0.00850533	0.082	0	1	0.0153678	0.034	0	1	0	1	0	1	0	1	0	1	0.00899103	0.107	0	1	0	1	0	1	0	1	0.0302841	0.009	0
155	155-ATX	41547	FBgn0028374	Hug	41638	FBgn0038139	PK2-R2	other	Stringent	PPI	FlyBase	neuropeptide signaling pathway	0.0466054	0	0.0267362	0.019	0.00149031	0.337	0	1	0.00261346	0.164	0	1	0.00578619	0.123	0	1	0.0498783	0.003	0	1	0	1	0	1	0.00464825	0.158	0.00204548	0.237	0	1	0	1	0	1	0.0169158	0.065	0.013388
156	156-ATX	250710	FBgn0045038	Proc	31408	FBgn0029723	Proc-R	other	Stringent	other	FlyBase	neuropeptide signaling pathway	0.000411508	1	0.00240455	1	0	1	0	1	0	1	0	1	0	1	0.00222044	0.947	0.00530374	0.901	0	1	0.00603921	0.816	0.00615672	0.848	0.00103917	1	0	1	0	1	0	1	0	1	0	1	0
159	159-ATX	3346202	FBgn0053527	SIFa	42530	FBgn0038880	SIFaR	other	Stringent	PPI	FlyBase	neuropeptide signaling pathway	0.0113974	0.062	0.03499	0	0.00606114	0.277	0.00339987	0.519	0.0165083	0.007	0.00305498	0.507	0.0596524	0	0.00347664	0.497	0.0584714	0	0.0154675	0.013	0.00377785	0.445	0.0635544	0	0.0340897	0	0.00872625	0.137	0.00112614	0.753	0.0930563	0	0.000406011	0.906	0.0990062	0	0.00650843
160	160-ATX	35286	FBgn0032840	sNPF	40195	FBgn0036934	sNPF-R	other	Stringent	other	FlyBase	neuropeptide signaling pathway	1.03111	1	1.20016	0.952	0.428805	1	2.82549	0	2.11927	0	2.66639	0	0.570461	1	2.49006	0	0.778786	1	2.43631	0	0.112385	1	0.175484	1	0.858164	1	0.0381297	1	0.084047	1	0.0859567	1	0.209391	1	0.252223	1	0.179102
162	162-ATX	38350	FBgn0035379	spz5	39663	FBgn0036494	Toll-6	other	Stringent	PPI	FlyBase	neurotrophin signaling pathway	0.000323265	0.472	0.000326956	0.471	0.000333926	0.453	0.000178004	0.543	0.000111802	0.557	3.43585e-05	0.554	8.39543e-05	0.532	0.00043749	0.364	0.000272983	0.509	0.000393008	0.439	0.000191643	0.586	0.000279122	0.503	0.000322652	0.451	0.000114288	0.562	0.000471909	0.391	0.000250407	0.536	0.000388522	0.448	3.1355e-05	0.534	0.000109445
163	163-ATX	43799	FBgn0040324	Ephrin	43803	FBgn0025936	Eph	other	Stringent	PPI	Norbert	Ephrin pathway	1.20149	1	1.24598	1	1.22893	0.991	1.14445	1	1.27608	0.909	1.22258	0.982	1.42301	0.128	1.18623	0.993	1.40176	0.188	1.26227	0.916	1.19983	0.971	1.31454	0.697	1.25047	1	1.38041	0.342	1.15732	0.998	1.37591	0.352	1.09933	0.998	0.940787	1	1.05013
164	164-ATX	34192	FBgn0011259	Sema1a	43832	FBgn0025741	PlexA	other	Stringent	PPI	FlyBase	axon guidance	3.57767	0	3.23938	0.391	3.09223	0.931	2.96734	1	2.85509	1	2.81218	1	2.91209	0.997	2.69883	1	2.89241	0.998	3.07657	0.922	3.65653	0	3.13802	0.774	3.05581	1	3.32285	0.217	2.83558	1	3.22192	0.522	3.05867	0.835	2.13138	1	2.62515
165	165-ATX	36846	FBgn0011260	Sema2a	43832	FBgn0025741	PlexA	other	Stringent	other	FlyBase	axon guidance	1.12451	0	1.01818	0.016	0.971929	0.33	0.932676	0.769	0.897393	0.949	0.883906	0.966	0.915309	0.853	0.848279	0.996	0.909125	0.902	0.967005	0.398	1.1493	0	0.986322	0.278	0.960483	0.473	1.04442	0.032	0.891259	0.94	1.01269	0.135	0.96138	0.446	0.669922	1	0.82512
166	166-ATX	36846	FBgn0011260	Sema2a	43766	FBgn0025740	PlexB	other	Stringent	PPI	FlyBase	axon guidance	0.758676	0.949	0.851622	0.01	0.888789	0.007	0.892083	0.003	0.838905	0.11	0.875225	0.016	0.696958	0.991	0.880868	0.014	0.912018	0.002	0.918009	0	0.788608	0.559	0.842533	0.128	0.831296	0.071	0.876424	0.04	0.785292	0.582	0.898476	0.022	0.726242	0.898	0.596115	0.999	0.858034
167	167-ATX	37066	FBgn0284221	Sema5c	43832	FBgn0025741	PlexA	other	Stringent	PPI	FlyBase	cell migration	0.00272208	0.924	0.00246469	0.924	0.00235273	0.934	0.00225771	0.946	0.0021723	0.964	0.00213965	0.948	0.00221567	0.95	0.00205341	0.955	0.0022007	0.928	0.00234081	0.938	0.00278208	0.926	0.00238757	0.912	0.00232502	0.937	0.0025282	0.921	0.00215745	0.941	0.00245141	0.934	0.0023272	0.932	0.00162167	0.961	0.00199735
168	168-ATX	34192	FBgn0011259	Sema1a	36283	FBgn0004839	otk	other	Stringent	PPI	FlyBase	cell-cell signaling	0.321732	0.072	0.420862	0	1.00042	0	0.0025946	1	0.0798495	0.999	0.034454	1	0.214045	0.8	0.0618609	0.998	0.0552454	1	0.373262	0.128	0.874408	0	1.41408	0	0.122917	1	0.158231	0.905	0.425729	0.051	0.123635	0.963	0.0996283	0.962	1.28732	0	0.370331
169	169-ATX	32838	FBgn0010194	Wnt5	44355	FBgn0015380	drl	other	Stringent	PPI	FlyBase	chemorepulsion of axon	0.15991	0	0.193079	0	0.114842	0.811	0.137705	0.264	0.0796222	0.999	0.180952	0.001	0.0317587	1	0.241711	0	0.0959247	0.97	0.00963992	1	0.138982	0.33	0.0400074	1	0.161793	0	0.0451208	1	0.0865536	0.985	0.212367	0.001	0.0728787	0.98	0.0708512	0.963	0.119125
170	170-ATX	32838	FBgn0010194	Wnt5	36436	FBgn0033791	Drl-2	other	Stringent	PPI	FlyBase	chemorepulsion of axon	0.294381	0	0.141844	0.482	0.0565233	1	0.0848435	0.999	0.0237607	1	0.0146594	1	0.0491682	1	0.0246255	1	0.166584	0.096	0.0146069	1	0.127277	0.694	0.00230267	1	0.186812	0	0.0161587	1	0.00770175	1	0.0152805	1	0.0212733	1	0.0103643	1	0.0872988
174	174-ATX	35070	FBgn0015609	CadN	35070	FBgn0015609	CadN	other	Stringent	PPI	FlyBase	homophilic cell adhesion via plasma membrane adhesion molecules	3.30896	0	3.28569	0	3.08573	0	2.9876	0	3.12597	0	2.91301	0.04	3.27819	0	2.53794	0.997	3.46676	0	3.24887	0	1.9383	1	4.0267	0	2.88502	0.001	3.44334	0	2.62646	0.936	2.83225	0.275	2.65099	0.825	0.787493	1	2.48125
175	175-ATX	38788	FBgn0265296	Dscam2	38788	FBgn0265296	Dscam2	other	Stringent	PPI	FlyBase	homophilic cell adhesion via plasma membrane adhesion molecules	5.81846	1	6.09256	1	6.96682	0	6.62124	0	5.99125	0.998	5.80495	1	6.48118	0.052	1.7457	1	5.75528	1	6.56443	0.009	6.82902	0.001	7.28254	0	6.51823	0	5.37289	1	7.25757	0	7.07381	0	5.98212	0.958	6.13635	0.745	4.79022
176	176-ATX	42103	FBgn0261046	Dscam3	42103	FBgn0261046	Dscam3	other	Stringent	PPI	FlyBase	homophilic cell adhesion via plasma membrane adhesion molecules	1.0866	0	0.662619	0.995	1.95375	0	0.464002	1	2.07609	0	0.139113	1	0.328408	1	0.06539	1	0.0570458	1	0.611112	0.97	0.360656	1	1.32285	0	0.857097	0	0.0682	1	0.0538718	1	1.12468	0	0.393363	1	0.42424	0.992	0.722884
177	177-ATX	37386	FBgn0003391	shg	37386	FBgn0003391	shg	other	Stringent	PPI	FlyBase	homophilic cell adhesion via plasma membrane adhesion molecules	0.00311014	0	0.000326248	1	0.00216307	0.026	0.000693691	0.651	0	1	0.00280681	0.008	0.000760229	0.536	0.00114994	0.33	0	1	0.00116537	0.285	0.00244247	0.053	0.000554819	0.659	0.00235807	0	0.00110444	0.34	0	1	0	1	0	1	0	1	0.00252769
178	178-ATX	33220	FBgn0031256	shv	44885	FBgn0004657	mys	other	Stringent	PPI	FlyBase	integrin-mediated signaling pathway	0.0317069	0.972	0.0306016	0.984	0.0303821	0.956	0.0334114	0.873	0.0317844	0.922	0.0309535	0.927	0.0275892	0.983	0.0301649	0.945	0.0294228	0.961	0.0234838	0.999	0.0441126	0.216	0.0248187	0.997	0.0347905	0.857	0.0183448	1	0.0453171	0.201	0.0382437	0.554	0.0393224	0.508	0.0301646	0.836	0.0292977
181	181-ATX	34007	FBgn0010453	Wnt4	36283	FBgn0004839	otk	other	Stringent	PPI	FlyBase	negative regulation of canonical Wnt signaling pathway	0.0714904	0.164	0.0935177	0	0.222299	0	0.000576532	1	0.017743	0.999	0.00765584	1	0.0475618	0.797	0.0137458	0.998	0.0122758	1	0.0829406	0.159	0.194298	0	0.314216	0	0.0273127	1	0.0351598	0.907	0.0945991	0.069	0.0274724	0.968	0.0221379	0.963	0.286049	0	0.0822893
183	183-ATX	43832	FBgn0025741	PlexA	8674026	FBgn0266136	Gyc76C	other	Stringent	PPI	FlyBase	positive regulation of guanylate cyclase activity	0.00287068	0.001	0.00127061	0.116	0	1	0	1	0	1	0	1	0	1	0	1	0	1	0	1	0	1	0	1	0	1	0	1	0	1	0	1	0	1	0	1	0
184	184-ATX	38003	FBgn0035092	Nplp1	8674026	FBgn0266136	Gyc76C	other	Stringent	PPI	FlyBase	receptor guanylyl cyclase signaling pathway	0.000450199	0.353	0.000199265	0.636	0	1	0	1	0	1	0	1	0	1	0	1	0	1	0	1	0	1	0	1	0	1	0	1	0	1	0	1	0	1	0	1	0
185	185-ATX	38350	FBgn0035379	spz5	34582	FBgn0015400	kek2	other	Stringent	PPI	FlyBase	regulation of synaptic plasticity	0.000374823	0.546	0.000527429	0.471	0.000329642	0.536	0.000142342	0.543	0.00051151	0.479	0.000337744	0.554	0.0006112	0.399	0.000338917	0.52	0.000264486	0.526	0.000341664	0.552	9.04539e-05	0.586	0.000113748	0.532	0.00042765	0.451	5.88671e-05	0.562	3.75932e-05	0.552	0.000569917	0.425	0.000263615	0.548	3.79188e-05	0.534	0.000701656
186	186-ATX	38350	FBgn0035379	spz5	32930	FBgn0031016	kek5	other	Stringent	PPI	FlyBase	regulation of synaptic plasticity	0.000160576	0.546	0.000136919	0.559	0.000186966	0.535	0.000200666	0.535	0.000258592	0.478	0.000216828	0.509	0.000342863	0.397	0.000176156	0.518	0.000346051	0.389	0.000434799	0.36	1.27504e-05	0.586	0.000514116	0.264	0.000254224	0.451	4.87966e-05	0.562	0.000322015	0.415	0.000315957	0.415	0.000281081	0.453	2.74882e-05	0.534	2.05103e-05
188	188-ATX	38350	FBgn0035379	spz5	43729	FBgn0039862	kek6	other	Stringent	PPI	FlyBase	regulation of synaptic plasticity	0.00021104	0.499	0.000219873	0.472	0.000241516	0.454	0.000197448	0.523	0.000190786	0.547	0.000179835	0.553	0.000226538	0.474	0.000111118	0.52	0.000205815	0.498	0.000184785	0.545	0.000215235	0.527	0.000306437	0.401	0.000227261	0.451	0.000286186	0.46	0.000324712	0.409	0.000235482	0.476	0.000151817	0.548	0.0001452	0.533	0.00012551
189	189-ATX	42737	FBgn0004644	hh	31229	FBgn0040388	boi	other	Stringent	PPI	FlyBase	smoothened signaling pathway	0	1	0	1	0	1	0	1	0	1	0	1	0	1	0	1	0	1	0	1	0	1	0	1	0	1	0	1	0	1	0	1	0	1	0	1	0
190	190-ATX	42737	FBgn0004644	hh	33972	FBgn0031872	ihog	other	Stringent	PPI	FlyBase	smoothened signaling pathway	0	1	0	1	0	1	0	1	0	1	0	1	0	1	0	1	0	1	0	1	0	1	0	1	0	1	0	1	0	1	0	1	0	1	0	1	0
191	191-ATX	33896	FBgn0011722	Tig	32661	FBgn0001250	if	other	Stringent	PPI	FlyBase	substrate adhesion-dependent cell spreading	7.60741e-06	0.445	8.71752e-06	0.445	4.31106e-06	0.494	0	1	0	1	5.33972e-06	0.447	0	1	3.45428e-06	0.481	0	1	0	1	0	1	0	1	2.86999e-06	0.58	0	1	0	1	9.11329e-06	0.321	0	1	0	1	0.000481562
192	192-ATX	33896	FBgn0011722	Tig	44885	FBgn0004657	mys	other	Stringent	other	FlyBase	substrate adhesion-dependent cell spreading	0.000383313	0.281	0.000369951	0.311	0.000367298	0.318	0.000403919	0.279	0.00038425	0.3	0.000374206	0.296	0.000333534	0.375	0.000364672	0.317	0.0003557	0.361	0.000283902	0.447	0.000533289	0.194	0.00030004	0.396	0.000420592	0.236	0.000221775	0.469	0.000547851	0.206	0.000462338	0.234	0.00047538	0.231	0.000364668	0.297	0.000354188
193	193-ATX	246538	FBgn0264273	Sema2b	43766	FBgn0025740	PlexB	other	Stringent	PPI	FlyBase	synaptic target attraction	1.36399	0	1.5311	0	1.59792	0	1.60384	0	1.50823	0	1.57353	0	1.25303	0.001	1.58368	0	1.63968	0	1.65045	0	1.41781	0	1.51476	0	1.49455	0	1.57569	0	1.41185	0	1.61534	0	1.30568	0.001	1.07173	0.469	1.54263
194	194-ATX	41456	FBgn0037976	Tk	41286	FBgn0004841	TkR86C	other	Stringent	other	FlyBase	tachykinin receptor signaling pathway	0.172713	0.169	0.249496	0	0.0315961	1	0.0278199	1	0.0326513	1	0.0161469	1	0.0269288	0.999	0.0247497	1	0.00641233	1	0.0123641	1	0.00288082	1	0.00487674	1	0.106108	1	0.24265	0.085	0	1	0.00641924	1	0.115725	0.683	0.022229	0.979	0.181867
195	195-ATX	41456	FBgn0037976	Tk	43551	FBgn0004622	TkR99D	other	Stringent	other	FlyBase	tachykinin receptor signaling pathway	0.0942921	1	0.141328	1	0.205126	0.933	0.322954	0.127	0.0238794	1	0.0122294	1	0.0476149	1	0.0223869	1	0.0528417	1	0.0116152	1	0.0163666	1	0.232736	0.687	0.194959	1	0.782365	0	0.284347	0.437	0.278814	0.426	0.339417	0.199	0.0210178	0.998	0.0650658
196	196-ATX	36295	FBgn0086677	jeb	53425	FBgn0040505	Alk	other	Stringent	PPI	FlyBase	transmembrane receptor protein tyrosine kinase signaling pathway	7.11676	0	6.41505	0	6.11823	0	6.09128	0	5.93449	0	5.1565	0	4.24671	0.993	4.6236	0.246	6.22154	0	6.45913	0	7.02106	0	6.57914	0	6.09799	0	5.72451	0	4.78183	0.03	6.53345	0	6.7812	0	5.03195	0.009	6.042
[truncated: 1,531 more columns]

## Sheet: control
	treatment	geneid_secreted	FBgn_secreted	Gene_secreted	geneid_receptor	FBgn_receptor	Gene_receptor	pathway_receptor	standard	interaction	Source	Additional_info_GO	0-ClusterA>0-ClusterA_score	0-ClusterA>0-ClusterA_pvalues	0-ClusterA>1-OL1_score	0-ClusterA>1-OL1_pvalues	0-ClusterA>10-PNs3_score	0-ClusterA>10-PNs3_pvalues	0-ClusterA>11-PNs4_score	0-ClusterA>11-PNs4_pvalues	0-ClusterA>12-EB2_score	0-ClusterA>12-EB2_pvalues	0-ClusterA>13-ClusterD_score	0-ClusterA>13-ClusterD_pvalues	0-ClusterA>14-ClusterE_score	0-ClusterA>14-ClusterE_pvalues	0-ClusterA>15-OL3_score	0-ClusterA>15-OL3_pvalues	0-ClusterA>16-PNs5_score	0-ClusterA>16-PNs5_pvalues	0-ClusterA>17-OL4_score	0-ClusterA>17-OL4_pvalues	0-ClusterA>18-MBKC_b_score	0-ClusterA>18-MBKC_b_pvalues	0-ClusterA>19-OL5_score	0-ClusterA>19-OL5_pvalues	0-ClusterA>2-EB1_score	0-ClusterA>2-EB1_pvalues	0-ClusterA>20-Monoamines_score	0-ClusterA>20-Monoamines_pvalues	0-ClusterA>21-OL6_score	0-ClusterA>21-OL6_pvalues	0-ClusterA>22-OL7_score	0-ClusterA>22-OL7_pvalues	0-ClusterA>23-OL8_score	0-ClusterA>23-OL8_pvalues	0-ClusterA>24-ClusterF_score	0-ClusterA>24-ClusterF_pvalues	0-ClusterA>25-PNs6_score
1	1-Control	39833	FBgn0004569	aos	37455	FBgn0003731	Egfr	EGFR signaling pathway	Stringent	PPI	Norbert		1.85908e-06	0.532	0	1	0	1	0	1	0	1	0	1	0	1	0	1	0	1	0	1	0	1	0	1	0	1	0	1	0	1	0	1	0	1	0	1	0
2	2-Control	34171	FBgn0001137	grk	37455	FBgn0003731	Egfr	EGFR signaling pathway	Stringent	PPI	Norbert		1.87078e-06	0.555	0	1	0	1	0	1	0	1	0	1	0	1	0	1	0	1	0	1	0	1	0	1	0	1	0	1	0	1	0	1	0	1	0	1	0
3	3-Control	326198	FBgn0052179	Krn	37455	FBgn0003731	Egfr	EGFR signaling pathway	Stringent	PPI	Norbert		4.03697e-05	0.717	0	1	0	1	0	1	0	1	0	1	0	1	0	1	0	1	0	1	0	1	0	1	0	1	0	1	0	1	0	1	0	1	0	1	0
4	4-Control	35253	FBgn0005672	spi	37455	FBgn0003731	Egfr	EGFR signaling pathway	Stringent	PPI	Norbert		0.000344906	0.693	0	1	0	1	0	1	0	1	0	1	0	1	0	1	0	1	0	1	0	1	0	1	0	1	0	1	0	1	0	1	0	1	0	1	0
5	5-Control	38657	FBgn0003984	vn	37455	FBgn0003731	Egfr	EGFR signaling pathway	Stringent	PPI	Norbert		6.15535e-05	0.673	0	1	0	1	0	1	0	1	0	1	0	1	0	1	0	1	0	1	0	1	0	1	0	1	0	1	0	1	0	1	0	1	0	1	0
6	6-Control	32876	FBgn0030964	Pvf1	34127	FBgn0032006	Pvr	PVR RTK signaling pathway	Stringent	PPI	Norbert		0.00203643	0	0.000679495	0.25	7.0781e-05	0.999	0.00462609	0	0	1	2.473e-05	1	7.3947e-05	0.998	3.46049e-05	1	0	1	0	1	0.000257985	0.866	0	1	0.00181372	0	0.000131632	0.969	0.000216924	0.836	0	1	0.000230732	0.835	0	1	0
7	7-Control	33994	FBgn0031888	Pvf2	34127	FBgn0032006	Pvr	PVR RTK signaling pathway	Stringent	other	Norbert		0	1	0	1	0	1	0	1	0	1	0	1	0	1	0	1	0	1	0	1	0	1	0	1	0	1	0	1	0	1	0	1	0	1	0	1	0
8	8-Control	33995	FBgn0085407	Pvf3	34127	FBgn0032006	Pvr	PVR RTK signaling pathway	Stringent	other	Norbert		0.275914	0	0.0920642	1	0.00959006	1	0.626785	0	0	1	0.00335065	1	0.010019	1	0.00468859	1	0	1	0	1	0.0349542	1	0	1	0.245739	0.018	0.0178348	0.999	0.0293908	0.976	0	1	0.0312616	0.986	0	1	0
9	9-Control	42356	FBgn0014135	bnl	39564	FBgn0285896	btl	FGFR signaling pathway	Stringent	PPI	Norbert		0.00106549	0	0.00057017	0.174	0.000628548	0.226	0	1	0	1	0	1	0.000308116	0.433	0.00278836	0.001	0	1	0.00080953	0.176	0.00160487	0.024	0.000872661	0.178	0.000363675	0.586	0.00184641	0.035	0.00539713	0	0	1	0.000706295	0.221	0.00100186	0.153	0.00273222
10	10-Control	39013	FBgn0263930	dally	39564	FBgn0285896	btl	FGFR signaling pathway	Stringent	PPI	Norbert		0.0135717	0.122	0.00726259	0.741	0.00800618	0.479	0	1	0	1	0	1	0.00392465	0.574	0.035517	0.036	0	1	0.0103114	0.367	0.0204422	0.146	0.0111156	0.35	0.00463234	0.957	0.0235188	0.132	0.0687463	0.011	0	1	0.00899649	0.336	0.0127613	0.23	0.0348018
11	11-Control	36255	FBgn0033649	pyr	39564	FBgn0285896	btl	FGFR signaling pathway	Stringent	other	Norbert		0.00273835	0.212	0.00146536	0.826	0.00161539	0.525	0	1	0	1	0	1	0.000791869	0.608	0.00716619	0.06	0	1	0.00208052	0.407	0.00412459	0.175	0.00224277	0.386	0.000934659	0.975	0.00474534	0.157	0.0138708	0.015	0	1	0.00181521	0.354	0.00257482	0.242	0.0070219
12	12-Control	36258	FBgn0033652	ths	39564	FBgn0285896	btl	FGFR signaling pathway	Stringent	other	Norbert		0.0120005	0.056	0.0064218	0.677	0.0070793	0.444	0	1	0	1	0	1	0.00347029	0.561	0.0314052	0.022	0	1	0.0091177	0.339	0.0180756	0.12	0.00982873	0.331	0.00409605	0.926	0.020796	0.114	0.0607876	0.008	0	1	0.00795497	0.317	0.0112839	0.214	0.0307728
13	13-Control	42356	FBgn0014135	bnl	42160	FBgn0010389	htl	FGFR signaling pathway	Stringent	other	Norbert		0.000285699	1	0.000350363	1	0.00104339	0.937	0	1	0	1	0	1	0.000420109	0.961	0.000323669	0.969	0	1	0	1	0.000753321	0.928	0	1	0.000230718	1	0.00131202	0.744	0	1	0.00316047	0.471	0.00152683	0.705	0	1	0
14	14-Control	36255	FBgn0033649	pyr	42160	FBgn0010389	htl	FGFR signaling pathway	Stringent	other	Norbert		0.000734256	1	0.000900447	1	0.00268155	0.988	0	1	0	1	0	1	0.0010797	0.978	0.00083184	0.979	0	1	0	1	0.00193606	0.969	0	1	0.000592955	1	0.00337193	0.846	0	1	0.00812252	0.729	0.003924	0.813	0	1	0
15	15-Control	36258	FBgn0033652	ths	42160	FBgn0010389	htl	FGFR signaling pathway	Stringent	other	Norbert		0.00321781	1	0.00394613	1	0.0117516	0.981	0	1	0	1	0	1	0.00473167	0.974	0.00364546	0.978	0	1	0	1	0.00848462	0.964	0	1	0.00259857	1	0.0147772	0.828	0	1	0.0355962	0.688	0.0171966	0.795	0	1	0
16	16-Control	33432	FBgn0000490	dpp	39013	FBgn0263930	dally	HEDGEHOG signaling pathway	Stringent	PPI	Norbert		0.000770304	0.696	0.000964648	0.651	0.000749136	0.711	0.000636282	0.745	0.00101217	0.59	0.0012354	0.532	0.00180398	0.413	0.00164114	0.425	0.000412797	0.82	0.000974322	0.586	0.000122816	0.866	0.0010019	0.605	0.000720804	0.72	0.000316357	0.834	0.000932521	0.635	0.000825317	0.671	0.00122628	0.507	0.00112443	0.589	0.000286554
17	17-Control	42737	FBgn0004644	hh	39013	FBgn0263930	dally	HEDGEHOG signaling pathway	Stringent	PPI	Norbert		0	1	0	1	0	1	0	1	0	1	0	1	0	1	0	1	0	1	0	1	0	1	0	1	0	1	0	1	0	1	0	1	0	1	0	1	0
20	20-Control	42737	FBgn0004644	hh	39596	FBgn0041604	dlp	HEDGEHOG signaling pathway	Stringent	PPI	Norbert		0	1	0	1	0	1	0	1	0	1	0	1	0	1	0	1	0	1	0	1	0	1	0	1	0	1	0	1	0	1	0	1	0	1	0	1	0
22	22-Control	42737	FBgn0004644	hh	35851	FBgn0003892	ptc	HEDGEHOG signaling pathway	Stringent	PPI	Norbert		0	1	0	1	0	1	0	1	0	1	0	1	0	1	0	1	0	1	0	1	0	1	0	1	0	1	0	1	0	1	0	1	0	1	0	1	0
23	23-Control	42737	FBgn0004644	hh	33196	FBgn0003444	smo	HEDGEHOG signaling pathway	Stringent	PPI	Norbert		0	1	0	1	0	1	0	1	0	1	0	1	0	1	0	1	0	1	0	1	0	1	0	1	0	1	0	1	0	1	0	1	0	1	0	1	0
26	26-Control	39149	FBgn0044051	Ilp1	42549	FBgn0283499	InR	INSULIN signaling pathway	Stringent	other	Norbert		0.00790741	0	0.00560588	0.027	0.0066117	0.011	0.00642957	0.01	0.00697665	0.004	0.00470322	0.096	0.00412053	0.196	0.0065392	0.005	0.0079071	0	0.00776378	0.001	0.00432606	0.139	0.00478825	0.087	0.00786645	0.001	0.00925917	0	0.00709113	0.004	0.00494769	0.062	0.00754538	0.001	0.00603598	0.021	0.00648031
27	27-Control	39150	FBgn0036046	Ilp2	42549	FBgn0283499	InR	INSULIN signaling pathway	Stringent	other	Norbert		0.816164	0	0.578612	0.026	0.682427	0.017	0.663629	0.014	0.720095	0.008	0.485443	0.036	0.4253	0.159	0.674944	0.01	0.816132	0	0.801339	0.001	0.446515	0.089	0.49422	0.045	0.811936	0	0.955685	0	0.731911	0.007	0.510676	0.028	0.778797	0	0.623004	0.026	0.668865
28	28-Control	39151	FBgn0044050	Ilp3	42549	FBgn0283499	InR	INSULIN signaling pathway	Stringent	other	Norbert		0.0466249	0	0.0330543	0.026	0.0389849	0.014	0.037911	0.01	0.0411368	0.005	0.0277318	0.017	0.0242961	0.024	0.0385574	0.007	0.046623	0	0.045778	0	0.025508	0.021	0.0282332	0.028	0.0463833	0	0.0545953	0	0.0418118	0.005	0.0291733	0.019	0.0444902	0	0.0355903	0.025	0.0382102
29	29-Control	39152	FBgn0044049	Ilp4	42549	FBgn0283499	InR	INSULIN signaling pathway	Stringent	other	Norbert		0.00124233	0.003	0.000880738	0.021	0.00103876	0.013	0.00101015	0.013	0.0010961	0.008	0.000738921	0.063	0.000647374	0.099	0.00102737	0.011	0.00124228	0.001	0.00121976	0.002	0.000679666	0.085	0.000752281	0.052	0.00123589	0.002	0.0014547	0	0.00111408	0.008	0.00077733	0.046	0.00118545	0.002	0.000948311	0.027	0.00101812
30	30-Control	2768992	FBgn0044048	Ilp5	42549	FBgn0283499	InR	INSULIN signaling pathway	Stringent	PPI	Norbert		0.269926	0	0.191361	0.026	0.225696	0.017	0.219479	0.014	0.238154	0.008	0.160548	0.017	0.140658	0.05	0.223221	0.01	0.269915	0	0.265023	0.001	0.147674	0.03	0.163451	0.028	0.268527	0	0.316069	0	0.242061	0.008	0.168893	0.021	0.257568	0	0.206043	0.026	0.221211
31	31-Control	31220	FBgn0044047	Ilp6	42549	FBgn0283499	InR	INSULIN signaling pathway	Stringent	other	Norbert		0.00828591	1	0.00587422	1	0.00692818	1	0.00673733	1	0.0073106	1	0.00492835	1	0.00431776	1	0.00685221	1	0.00828559	1	0.00813541	1	0.00453313	1	0.00501745	1	0.00824299	1	0.00970237	1	0.00743056	1	0.00518452	1	0.00790655	1	0.0063249	1	0.0067905
32	32-Control	31328	FBgn0044046	Ilp7	42549	FBgn0283499	InR	INSULIN signaling pathway	Stringent	other	Norbert		0.0329624	0	0.0233684	0.018	0.0275612	0.005	0.026802	0.005	0.0290825	0.005	0.0196056	0.074	0.0171766	0.139	0.027259	0.004	0.0329611	0	0.0323637	0	0.0180334	0.118	0.0199601	0.055	0.0327917	0	0.0385973	0	0.0295597	0.004	0.0206247	0.059	0.0314533	0	0.0251613	0.01	0.0270135
38	38-Control	42313	FBgn0000463	Dl	31293	FBgn0004647	N	NOTCH signaling pathway	Stringent	PPI	Norbert		0.000896013	1	0.00155942	1	0.00273426	0.991	0.00046999	1	0.00167277	0.988	0.0025239	0.959	0.00067418	1	0	1	0	1	0.00126565	0.992	0.00355985	0.928	0.00559311	0.762	0.000823131	1	0.00458303	0.783	0.000925153	0.955	0.00162139	0.96	0.00154365	0.942	0.00140916	0.843	0
40	40-Control	43826	FBgn0024913	Actbeta	35900	FBgn0011300	babo	TGF beta signaling pathway	Stringent	PPI	Norbert		0.595138	1	0.561762	1	0.557969	1	0.624781	0.988	0.540537	1	0.532243	1	1.07848	0	0.477648	1	0.694244	0.7	0.427506	1	0.765045	0.19	0.636092	0.942	0.62698	1	0.451712	1	0.593418	0.96	0.54683	0.998	0.440867	1	0.535724	0.966	0.529003
41	41-Control	33474	FBgn0031461	daw	35900	FBgn0011300	babo	TGF beta signaling pathway	Stringent	PPI	Norbert		0.00127734	0.989	0.00120571	0.99	0.00119756	0.988	0.00134096	0.985	0.00116015	0.988	0.00114235	0.99	0.00231472	0.943	0.00102517	0.995	0.00149005	0.985	0.000917553	0.996	0.00164201	0.976	0.00136524	0.99	0.00134568	0.99	0.000969506	0.998	0.00127365	0.985	0.00117366	0.99	0.000946229	0.997	0.00114982	0.995	0.00113539
42	42-Control	33432	FBgn0000490	dpp	35900	FBgn0011300	babo	TGF beta signaling pathway	Stringent	other	Norbert		0.000509105	0.613	0.000480554	0.669	0.000477309	0.647	0.000534463	0.592	0.000462397	0.657	0.000455302	0.678	0.000922572	0.414	0.000408599	0.695	0.000593884	0.562	0.000365706	0.687	0.00065445	0.537	0.000544139	0.587	0.000536345	0.607	0.000386413	0.71	0.000507634	0.61	0.000467781	0.639	0.000377136	0.684	0.00045828	0.679	0.000452531
43	43-Control	37778	FBgn0024234	gbb	35900	FBgn0011300	babo	TGF beta signaling pathway	Stringent	other	Norbert		0.0122839	1	0.011595	1	0.0115167	1	0.0128957	0.998	0.0111569	0.999	0.0109857	1	0.0222602	0.733	0.00985884	1	0.0143295	0.995	0.0088239	1	0.0157908	0.989	0.0131292	0.999	0.0129411	1	0.00932353	1	0.0122484	1	0.0112868	1	0.00909968	1	0.0110576	1	0.0109188
44	44-Control	43811	FBgn0026199	myo	35900	FBgn0011300	babo	TGF beta signaling pathway	Stringent	PPI	Norbert		0.16456	1	0.155331	1	0.154282	1	0.172756	1	0.149462	1	0.147169	1	0.298206	1	0.132073	1	0.191963	1	0.118208	1	0.21154	1	0.175884	1	0.173364	1	0.124901	1	0.164084	1	0.151202	1	0.121903	1	0.148131	1	0.146273
45	45-Control	43804	FBgn0039914	mav	35900	FBgn0011300	babo	TGF beta signaling pathway	Stringent	Other	Norbert		0.107409	1	0.101385	1	0.100701	1	0.112759	1	0.0975545	1	0.0960577	1	0.19464	1	0.0862045	1	0.125295	1	0.0771551	1	0.138073	1	0.1148	1	0.113156	1	0.0815237	1	0.107098	1	0.0986903	1	0.0795664	1	0.096686	1	0.0954729
46	46-Control	33474	FBgn0031461	daw	41772	FBgn0003169	put	TGF beta signaling pathway	Stringent	PPI	Norbert		0.000958149	0.993	0.00114465	0.988	0.00120755	0.985	0.000896135	0.994	0.00154588	0.962	0.0012315	0.984	0.0023895	0.918	0.00108721	0.991	0.00127003	0.988	0.000913423	0.994	0.00111628	0.986	0.00103748	0.994	0.00112255	0.992	0.00117366	0.99	0.00184164	0.967	0.000974995	0.992	0.00126199	0.992	0.00115405	0.993	0.00115326
47	47-Control	33432	FBgn0000490	dpp	41772	FBgn0003169	put	TGF beta signaling pathway	Stringent	PPI	Norbert		0.000381886	0.686	0.000456221	0.653	0.000481288	0.603	0.00035717	0.722	0.000616135	0.495	0.000490835	0.601	0.000952378	0.374	0.000433327	0.639	0.000506194	0.585	0.00036406	0.664	0.000444911	0.625	0.000413504	0.664	0.000447412	0.652	0.000467782	0.625	0.000734019	0.44	0.000388601	0.669	0.000502986	0.552	0.000459965	0.641	0.000459652
48	48-Control	37778	FBgn0024234	gbb	41772	FBgn0003169	put	TGF beta signaling pathway	Stringent	other	Norbert		0.00921431	1	0.0110079	0.999	0.0116127	1	0.00861793	1	0.0148664	0.973	0.0118431	1	0.0229793	0.517	0.0104555	0.999	0.0122136	0.996	0.00878419	1	0.010735	0.999	0.00997719	0.998	0.0107953	1	0.0112868	0.998	0.0177107	0.853	0.00937632	1	0.0121362	0.992	0.0110982	0.995	0.0110907
50	50-Control	33432	FBgn0000490	dpp	35731	FBgn0003317	sax	TGF beta signaling pathway	Stringent	PPI	Norbert		0.000147059	0.611	0.00015733	0.601	0.000181446	0.542	0.000130745	0.657	0.000147075	0.605	0.000145757	0.623	0.000191202	0.523	0.000170383	0.548	9.58895e-05	0.754	0.000138777	0.601	0.000104898	0.707	0.000164645	0.576	0.000156529	0.605	0.000156803	0.585	0.000160567	0.561	0.000188181	0.525	0.000127907	0.61	0.000181604	0.541	0.00015699
51	51-Control	37778	FBgn0024234	gbb	35731	FBgn0003317	sax	TGF beta signaling pathway	Stringent	PPI	Norbert		0.00354831	1	0.00379613	0.999	0.004378	0.98	0.00315466	0.999	0.00354868	0.994	0.00351687	0.994	0.0046134	0.942	0.00411107	0.983	0.00231366	1	0.00334848	0.998	0.00253102	1	0.00397263	0.989	0.0037768	1	0.00378341	0.979	0.00387422	0.944	0.0045405	0.924	0.00308618	0.992	0.00438182	0.852	0.00378791
53	53-Control	43826	FBgn0024913	Actbeta	33753	FBgn0003716	tkv	TGF beta signaling pathway	Stringent	Other	Norbert		0.319366	1	0.361487	0.962	0.336696	0.914	0.332461	0.934	0.296288	0.978	0.201455	1	0.225155	1	0.226093	1	0.354979	0.716	0.4861	0.018	0.234873	1	0.430446	0.19	0.319811	1	0.4432	0.142	0.155961	0.999	0.340764	0.768	0.35346	0.702	0.243199	0.958	0.369453
54	54-Control	33474	FBgn0031461	daw	33753	FBgn0003716	tkv	TGF beta signaling pathway	Stringent	Other	Norbert		0.000685453	0.99	0.000775857	0.981	0.000722648	0.985	0.000713558	0.984	0.000635921	0.989	0.000432381	0.998	0.000483248	0.993	0.000485261	0.997	0.000761888	0.988	0.00104331	0.963	0.000504105	0.992	0.000923863	0.975	0.000686407	0.992	0.000951237	0.965	0.000334738	0.999	0.000731378	0.983	0.000758629	0.984	0.000521977	0.995	0.000792954
55	55-Control	33432	FBgn0000490	dpp	33753	FBgn0003716	tkv	TGF beta signaling pathway	Stringent	PPI	Norbert		0.000273199	0.609	0.000309231	0.585	0.000288024	0.594	0.000284401	0.594	0.000253457	0.637	0.000172333	0.763	0.000192606	0.736	0.000193409	0.716	0.000303663	0.574	0.00041583	0.457	0.00020092	0.699	0.000368221	0.519	0.000273579	0.63	0.000379131	0.504	0.000133416	0.803	0.000291503	0.581	0.000302364	0.549	0.000208043	0.715	0.000316045
56	56-Control	37778	FBgn0024234	gbb	33753	FBgn0003716	tkv	TGF beta signaling pathway	Stringent	PPI	Norbert		0.00659185	1	0.00746124	0.997	0.00694955	1	0.00686213	0.997	0.00611551	0.999	0.00415811	1	0.00464729	1	0.00466665	1	0.00732691	0.995	0.0100333	0.902	0.00484787	1	0.00888458	0.954	0.00660102	1	0.00914783	0.937	0.0032191	1	0.0070335	0.99	0.00729557	0.983	0.00501973	0.997	0.00762567
57	57-Control	43811	FBgn0026199	myo	33753	FBgn0003716	tkv	TGF beta signaling pathway	Stringent	Other	Norbert		0.0883069	1	0.0999536	1	0.0930988	1	0.0919277	1	0.0819257	1	0.0557036	1	0.0622568	1	0.0625162	1	0.098154	1	0.13441	0.998	0.0649439	1	0.119021	0.999	0.0884298	1	0.122548	1	0.0431243	1	0.0942234	1	0.0977342	1	0.0672462	1	0.102156
60	60-Control	36054	FBgn0033483	egr	32849	FBgn0030941	wgn	TNF alpha signaling pathway	Stringent	PPI	Norbert		3.14135e-06	1	5.4604e-06	1	0	1	0	1	0	1	0	1	0	1	1.2502e-05	0.875	0	1	0	1	0	1	0	1	8.12171e-06	1	0	1	0	1	5.83249e-05	0.705	0	1	0	1	0
62	62-Control	34011	FBgn0031903	Wnt10	44279	FBgn0000119	arr	WNT signaling pathway	Stringent	other	Norbert		0.0118163	1	0.0177825	0.995	0.0111805	1	0.0158646	0.995	0.0188785	0.94	0.0148739	0.993	0.0133602	0.998	0.0222094	0.807	0.00487592	1	0.0131275	0.994	0.0289145	0.399	0.0140288	0.993	0.0144186	1	0.00421126	1	0.0040524	0.999	0.0125709	0.992	0.00887673	0.995	0.00497826	0.999	0.0150961
64	64-Control	34007	FBgn0010453	Wnt4	44279	FBgn0000119	arr	WNT signaling pathway	Stringent	other	Norbert		0.0869438	0.996	0.130843	0.005	0.0822653	0.921	0.116731	0.274	0.138907	0.071	0.109441	0.416	0.0983036	0.627	0.163415	0.009	0.0358768	1	0.0965915	0.649	0.212752	0	0.103223	0.546	0.106092	0.541	0.0309862	1	0.0298173	0.993	0.0924962	0.653	0.0653146	0.921	0.0366298	0.989	0.111077
65	65-Control	32838	FBgn0010194	Wnt5	44279	FBgn0000119	arr	WNT signaling pathway	Stringent	other	Norbert		0.0764305	0.183	0.115021	0	0.0723177	0.479	0.102616	0	0.122111	0	0.0962077	0.045	0.0864167	0.144	0.143655	0	0.0315385	1	0.0849116	0.196	0.187026	0	0.0907416	0.107	0.093263	0	0.0272394	0.998	0.0262118	0.986	0.0813115	0.274	0.0574167	0.749	0.0322005	0.96	0.0976451
66	66-Control	34010	FBgn0031902	Wnt6	44279	FBgn0000119	arr	WNT signaling pathway	Stringent	other	Norbert		6.02122e-05	0.458	9.06139e-05	0.215	5.69721e-05	0.416	8.08411e-05	0.213	9.61991e-05	0.166	7.57927e-05	0.264	6.80793e-05	0.311	0.000113172	0.114	2.48462e-05	0.468	6.68936e-05	0.334	0.000147339	0.053	7.14865e-05	0.271	7.34729e-05	0.234	2.14593e-05	0.47	2.06497e-05	0.485	6.40574e-05	0.339	4.5233e-05	0.399	2.53676e-05	0.463	7.69251e-05
67	67-Control	39596	FBgn0041604	dlp	39013	FBgn0263930	dally	WNT signaling pathway	Stringent	PPI	Norbert		0.206838	1	0.259022	1	0.201154	1	0.170851	1	0.271784	0.999	0.331722	0.685	0.484395	0	0.440671	0.002	0.110842	1	0.26162	1	0.0329778	1	0.269025	0.997	0.193547	1	0.0849466	1	0.250396	0.995	0.22161	1	0.329274	0.674	0.301925	0.851	0.0769441
68	68-Control	33432	FBgn0000490	dpp	39013	FBgn0263930	dally	WNT signaling pathway	Stringent	PPI	Norbert		0.000770304	0.696	0.000964648	0.651	0.000749136	0.711	0.000636282	0.745	0.00101217	0.59	0.0012354	0.532	0.00180398	0.413	0.00164114	0.425	0.000412797	0.82	0.000974322	0.586	0.000122816	0.866	0.0010019	0.605	0.000720804	0.72	0.000316357	0.834	0.000932521	0.635	0.000825317	0.671	0.00122628	0.507	0.00112443	0.589	0.000286554
69	69-Control	42737	FBgn0004644	hh	39013	FBgn0263930	dally	WNT signaling pathway	Stringent	PPI	Norbert		0	1	0	1	0	1	0	1	0	1	0	1	0	1	0	1	0	1	0	1	0	1	0	1	0	1	0	1	0	1	0	1	0	1	0	1	0
72	72-Control	42737	FBgn0004644	hh	39596	FBgn0041604	dlp	WNT signaling pathway	Stringent	PPI	Norbert		0	1	0	1	0	1	0	1	0	1	0	1	0	1	0	1	0	1	0	1	0	1	0	1	0	1	0	1	0	1	0	1	0	1	0	1	0
75	75-Control	34011	FBgn0031903	Wnt10	45307	FBgn0001085	fz	WNT signaling pathway	Stringent	other	Norbert		0.0623742	1	0.0732856	1	0.0579971	1	0.057968	1	0.0168301	1	0.00977553	1	0.0177317	1	0.00731514	1	0.0529861	1	0.145957	0.376	0.148097	0.346	0.0404928	1	0.0705586	1	0.00552424	1	0.015714	1	0.069127	1	0.0795235	1	0.00288251	1	0.012311
77	77-Control	34007	FBgn0010453	Wnt4	45307	FBgn0001085	fz	WNT signaling pathway	Stringent	PPI	Norbert		0.458947	0.991	0.539232	0.507	0.42674	0.998	0.426526	0.999	0.123835	1	0.0719278	1	0.130469	1	0.0538244	1	0.389869	1	1.07394	0	1.08969	0	0.297944	1	0.519167	0.75	0.0406471	1	0.115623	1	0.508633	0.707	0.58513	0.205	0.0212094	1	0.0905837
78	78-Control	32838	FBgn0010194	Wnt5	45307	FBgn0001085	fz	WNT signaling pathway	Stringent	other	Norbert		0.40345	0.01	0.474028	0	0.375138	0.334	0.37495	0.34	0.108861	1	0.0632303	1	0.114692	1	0.0473159	1	0.342726	0.799	0.944081	0	0.957921	0	0.261917	1	0.456389	0	0.035732	1	0.101642	1	0.447129	0.006	0.514375	0	0.0186447	1	0.0796303
79	79-Control	34010	FBgn0031902	Wnt6	45307	FBgn0001085	fz	WNT signaling pathway	Stringent	other	Norbert		0.00031784	0.411	0.000373441	0.224	0.000295535	0.456	0.000295387	0.471	8.57608e-05	0.489	4.9813e-05	0.498	9.03551e-05	0.485	3.72756e-05	0.489	0.00027	0.466	0.00074375	0.08	0.000754653	0.052	0.000206339	0.462	0.000359545	0.235	2.81498e-05	0.47	8.00738e-05	0.486	0.00035225	0.272	0.000405227	0.192	1.46884e-05	0.468	6.2733e-05
81	81-Control	34011	FBgn0031903	Wnt10	40090	FBgn0016797	fz2	WNT signaling pathway	Stringent	other	Norbert		0.0788805	1	0.100095	0.997	0.0642726	1	0.067008	1	0.0741893	1	0.0593587	1	0.0371006	1	0.0900999	1	0.0428341	1	0.0691658	1	0.037178	1	0.0647339	1	0.0719502	1	0.0298632	1	0.046609	1	0.0529449	1	0.0445591	1	0.0409201	1	0.0597428
83	83-Control	34007	FBgn0010453	Wnt4	40090	FBgn0016797	fz2	WNT signaling pathway	Stringent	PPI	Norbert		0.580399	0.601	0.736492	0.001	0.472914	0.996	0.493042	0.992	0.545881	0.824	0.436758	0.999	0.272984	1	0.66295	0.075	0.315171	1	0.508919	0.952	0.273554	1	0.476309	0.996	0.529406	0.938	0.219732	1	0.342946	1	0.389566	1	0.327864	1	0.301088	1	0.439584
84	84-Control	32838	FBgn0010194	Wnt5	40090	FBgn0016797	fz2	WNT signaling pathway	Stringent	other	Norbert		0.510217	0	0.647434	0	0.415729	0.227	0.433423	0.066	0.479873	0.001	0.383945	0.727	0.239975	1	0.582786	0	0.27706	1	0.44738	0.043	0.240475	1	0.418713	0.223	0.46539	0	0.193161	1	0.301477	0.994	0.342459	0.959	0.288218	1	0.26468	0.999	0.386429
85	85-Control	34010	FBgn0031902	Wnt6	40090	FBgn0016797	fz2	WNT signaling pathway	Stringent	other	Norbert		0.00040195	0.208	0.000510051	0.224	0.000327513	0.451	0.000341452	0.417	0.000378045	0.302	0.000302473	0.496	0.000189053	0.485	0.000459121	0.199	0.000218269	0.468	0.000352447	0.395	0.000189447	0.469	0.000329863	0.428	0.000366635	0.367	0.000152173	0.47	0.000237505	0.486	0.00026979	0.473	0.000227059	0.448	0.000208516	0.468	0.00030443
87	87-Control	34011	FBgn0031903	Wnt10	31023	FBgn0027343	fz3	WNT signaling pathway	Stringent	other	Norbert		0.00107717	0.929	0.00183304	0.437	0.000595901	0.844	0.000879045	0.753	0.00204145	0.371	0.000746806	0.69	0	1	0.000288431	0.829	0	1	0.00116728	0.565	0	1	0	1	0.000782276	0.98	0.00251283	0.266	0.00156658	0.368	0	1	0	1	0	1	0
89	89-Control	34007	FBgn0010453	Wnt4	31023	FBgn0027343	fz3	WNT signaling pathway	Stringent	other	Norbert		0.00792576	0.286	0.0134874	0.002	0.00438461	0.659	0.00646797	0.453	0.0150209	0.105	0.00549496	0.504	0	1	0.00212226	0.762	0	1	0.00858879	0.332	0	1	0	1	0.00575595	0.723	0.0184893	0.09	0.0115268	0.216	0	1	0	1	0	1	0
90	90-Control	32838	FBgn0010194	Wnt5	31023	FBgn0027343	fz3	WNT signaling pathway	Stringent	other	Norbert		0.00696737	0.052	0.0118565	0	0.00385442	0.551	0.00568586	0.324	0.0132046	0.05	0.00483051	0.382	0	1	0.00186564	0.7	0	1	0.00755023	0.238	0	1	0	1	0.00505994	0.379	0.0162535	0.042	0.010133	0.158	0	1	0	1	0	1	0
91	91-Control	34010	FBgn0031902	Wnt6	31023	FBgn0027343	fz3	WNT signaling pathway	Stringent	other	Norbert		5.48892e-06	0.218	9.3406e-06	0.073	3.03653e-06	0.339	4.47934e-06	0.243	1.04026e-05	0.09	3.80549e-06	0.283	0	1	1.46976e-06	0.365	0	1	5.94809e-06	0.198	0	1	0	1	3.98623e-06	0.344	1.28046e-05	0.069	7.98277e-06	0.12	0	1	0	1	0	1	0
93	93-Control	34011	FBgn0031903	Wnt10	31659	FBgn0027342	fz4	WNT signaling pathway	Stringent	other	Norbert		0.00781289	1	0.0104128	1	0.00835273	0.998	0.00972269	0.993	0.0122832	0.89	0.0120402	0.898	0.0119072	0.899	0.00872829	0.986	0.00871473	0.985	0.0108716	0.924	0.00881539	0.981	0.0130982	0.82	0.0124101	0.988	0.00374767	0.999	0.00238689	0.999	0.00513756	0.993	0.00629294	0.982	0.0067367	0.927	0.00878995
95	95-Control	34007	FBgn0010453	Wnt4	31659	FBgn0027342	fz4	WNT signaling pathway	Stringent	PPI	Norbert		0.0574868	0.982	0.0766171	0.24	0.061459	0.73	0.0715391	0.486	0.0903795	0.168	0.0885914	0.178	0.0876129	0.208	0.0642223	0.603	0.0641226	0.628	0.0799928	0.325	0.0648632	0.606	0.0963757	0.106	0.0913132	0.006	0.0275752	0.985	0.0175626	0.983	0.0378019	0.922	0.0463031	0.857	0.0495683	0.713	0.064676
96	96-Control	32838	FBgn0010194	Wnt5	31659	FBgn0027342	fz4	WNT signaling pathway	Stringent	other	Norbert		0.0505355	0.309	0.0673525	0	0.0540273	0.287	0.0628885	0.079	0.0794507	0.009	0.0778789	0.01	0.0770187	0.015	0.0564565	0.224	0.0563688	0.23	0.07032	0.051	0.0570199	0.22	0.0847219	0.008	0.0802715	0	0.0242408	0.946	0.015439	0.972	0.0332309	0.803	0.0407041	0.692	0.0435744	0.549	0.0568554
97	97-Control	34010	FBgn0031902	Wnt6	31659	FBgn0027342	fz4	WNT signaling pathway	Stringent	other	Norbert		3.9812e-05	0.46	5.30605e-05	0.225	4.25629e-05	0.345	4.95438e-05	0.275	6.25915e-05	0.177	6.13532e-05	0.182	6.06756e-05	0.18	4.44766e-05	0.33	4.44075e-05	0.311	5.53983e-05	0.249	4.49204e-05	0.314	6.67442e-05	0.151	6.32382e-05	0.179	1.9097e-05	0.459	1.21629e-05	0.479	2.61794e-05	0.447	3.20668e-05	0.393	3.43281e-05	0.338	4.47908e-05
99	99-Control	33361	FBgn0051665	wry	31293	FBgn0004647	N	NOTCH signaling pathway	Stringent	PPI	FlyBase		0.0142205	1	0.0247494	1	0.0433951	1	0.00745913	1	0.0265482	0.999	0.0400565	0.997	0.0106998	1	0	1	0	1	0.0200869	0.998	0.0564979	0.987	0.0887674	0.959	0.0130638	1	0.0727366	0.946	0.014683	0.969	0.0257328	0.986	0.024499	0.972	0.0223646	0.889	0
100	100-Control	43826	FBgn0024913	Actbeta	41772	FBgn0003169	put	TGF beta signaling pathway	Stringent	other	FlyBase		0.446421	1	0.533317	1	0.56262	0.985	0.417527	1	0.720255	0.112	0.573781	0.951	1.11332	0	0.506555	1	0.591735	0.917	0.425582	1	0.520096	0.998	0.483382	1	0.523019	1	0.546832	0.962	0.858059	0.006	0.45427	0.999	0.587985	0.837	0.537694	0.884	0.537328
101	101-Control	43811	FBgn0026199	myo	44096	FBgn0024179	wit	TGF beta signaling pathway	Stringent	other	FlyBase		0.101304	1	0.0973858	1	0.147597	1	0.0894016	1	0.0931303	1	0.120572	1	0.11163	1	0.134972	1	0.107583	1	0.141231	1	0.115793	1	0.129228	1	0.097432	1	0.0997393	1	0.143766	0.998	0.101166	1	0.120343	1	0.10402	1	0.091065
102	102-Control	37778	FBgn0024234	gbb	44096	FBgn0024179	wit	TGF beta signaling pathway	Stringent	other	FlyBase		0.00756204	1	0.00726956	1	0.0110177	0.938	0.00667357	1	0.0069519	0.998	0.00900038	0.995	0.00833283	0.994	0.0100753	0.975	0.00803073	0.997	0.0105425	0.965	0.00864361	0.993	0.00964646	0.973	0.00727301	1	0.00744524	1	0.0107317	0.925	0.00755175	0.996	0.00898324	0.985	0.00776477	0.987	0.00679773
103	103-Control	43811	FBgn0026199	myo	41772	FBgn0003169	put	TGF beta signaling pathway	Stringent	other	Norbert		0.123438	1	0.147466	1	0.155568	1	0.115449	1	0.199155	1	0.158654	1	0.30784	0.993	0.140066	1	0.163619	1	0.117676	1	0.14381	1	0.133658	1	0.144618	1	0.151203	1	0.237259	0.998	0.125609	1	0.162582	1	0.148676	1	0.148575
104	104-Control	43804	FBgn0039914	mav	41772	FBgn0003169	put	TGF beta signaling pathway	Stringent	other	Norbert		0.0805687	1	0.0962515	1	0.10154	1	0.0753541	1	0.12999	1	0.103554	1	0.200928	1	0.0914215	1	0.106795	1	0.0768079	1	0.0938654	1	0.0872393	1	0.094393	1	0.0986907	1	0.15486	1	0.0819853	1	0.106118	1	0.0970415	1	0.0969754
105	105-Control	43804	FBgn0039914	mav	35731	FBgn0003317	sax	TGF beta signaling pathway	Stringent	other	Norbert		0.031026	1	0.0331928	1	0.0382807	1	0.027584	1	0.0310292	1	0.0307511	1	0.040339	1	0.0359467	1	0.0202304	1	0.0292787	1	0.0221309	1	0.0347361	1	0.0330239	1	0.0330817	1	0.0338757	1	0.0397016	0.999	0.0269852	1	0.0383141	0.989	0.0331211
106	106-Control	43804	FBgn0039914	mav	33753	FBgn0003716	tkv	TGF beta signaling pathway	Stringent	other	Norbert		0.0576383	1	0.0652402	1	0.060766	1	0.0600016	1	0.0534733	1	0.036358	1	0.0406353	1	0.0408046	1	0.0640656	1	0.08773	1	0.0423892	1	0.0776857	1	0.0577185	1	0.0799875	1	0.0281474	1	0.0615001	1	0.0637915	1	0.0438919	1	0.0666779
107	107-Control	43804	FBgn0039914	mav	44096	FBgn0024179	wit	TGF beta signaling pathway	Stringent	other	Norbert		0.0661215	1	0.0635641	1	0.0963375	1	0.0583528	1	0.0607865	1	0.0786982	1	0.0728612	1	0.088097	1	0.0702197	1	0.0921821	1	0.0755787	1	0.0843474	1	0.0635943	1	0.0651003	1	0.0938369	1	0.0660315	1	0.0785483	1	0.0678942	1	0.0594385
108	108-Control	33474	FBgn0031461	daw	44096	FBgn0024179	wit	TGF beta signaling pathway	Stringent	other	Norbert		0.000786338	0.99	0.000755925	0.99	0.00114568	0.969	0.00069395	0.991	0.000722893	0.99	0.000935904	0.983	0.000866488	0.986	0.00104768	0.969	0.000835074	0.99	0.00109626	0.976	0.000898805	0.978	0.00100309	0.98	0.000756283	0.992	0.000774193	0.99	0.00111594	0.973	0.000785268	0.99	0.000934121	0.982	0.000807419	0.992	0.000706861
109	109-Control	43826	FBgn0024913	Actbeta	44096	FBgn0024179	wit	TGF beta signaling pathway	Stringent	other	Norbert		0.366371	1	0.352201	1	0.533793	0.014	0.323325	1	0.33681	0.996	0.436056	0.614	0.403714	0.86	0.488134	0.213	0.389078	0.911	0.510769	0.124	0.418771	0.77	0.467358	0.371	0.352367	1	0.360712	0.94	0.519938	0.174	0.365872	0.927	0.435226	0.572	0.376193	0.783	0.329341
111	111-Control	33432	FBgn0000490	dpp	44096	FBgn0024179	wit	TGF beta signaling pathway	Stringent	other	Norbert		0.000313408	0.628	0.000301287	0.668	0.000456628	0.505	0.000276586	0.682	0.000288121	0.645	0.00037302	0.558	0.000345354	0.591	0.00041757	0.516	0.000332833	0.612	0.000436932	0.491	0.000358234	0.578	0.000399797	0.551	0.000301429	0.657	0.000308568	0.622	0.000444776	0.477	0.000312982	0.608	0.00037231	0.512	0.000321811	0.634	0.000281732
112	112-Control	43146	FBgn0000206	boss	32039	FBgn0003366	sev	EGFR signaling pathway	Stringent	PPI	FlyBase		0	1	0	1	0	1	0	1	0	1	0	1	0	1	0	1	0	1	0	1	0	1	0	1	0	1	0	1	0	1	0	1	0	1	0	1	0
114	114-Control	43256	FBgn0003495	spz	43222	FBgn0262473	Tl	Toll signaling pathway	Stringent	PPI	FlyBase		0.0866582	0	0.0749857	0	0.213017	0	0.173819	0	0.0237037	1	0.206395	0	0.0326861	1	0.0237219	1	0.0730019	0.007	0.183847	0	0.107552	0	0.009199	1	0.111537	0	0.0576066	0.224	0.0455808	0.787	0.14184	0	0.0649241	0.078	0.00455737	1	0.0734301
115	115-Control	38350	FBgn0035379	spz5	43222	FBgn0262473	Tl	Toll signaling pathway	Stringent	PPI	FlyBase		0.00126455	0.01	0.00109422	0.024	0.00310842	0	0.00253643	0	0.000345892	0.435	0.00301179	0	0.000476967	0.311	0.000346158	0.426	0.00106527	0.029	0.00268276	0	0.00156943	0.002	0.000134235	0.669	0.00162758	0.001	0.000840615	0.088	0.000665131	0.137	0.00206978	0	0.000947395	0.043	6.65028e-05	0.815	0.00107152
117	117-Control	43256	FBgn0003495	spz	37272	FBgn0034476	Toll-7	Toll signaling pathway	Stringent	PPI	FlyBase		0.0592318	0	0.0587833	0	0.0167097	0.999	0.0972698	0	0.00606915	1	0.00162959	1	0.01079	1	0.00249917	1	0.00783602	1	0.0422385	0.002	0.0126938	1	0.0541285	0	0.0631229	0	0.0213739	0.87	0.00277407	1	0.0465918	0	0.00468925	1	0.00403232	1	0.0188953
118	118-Control	38350	FBgn0035379	spz5	37272	FBgn0034476	Toll-7	Toll signaling pathway	Stringent	PPI	FlyBase		0.000864331	0.001	0.000857787	0.001	0.000243834	0.309	0.0014194	0	8.85632e-05	0.654	2.37795e-05	0.775	0.000157451	0.459	3.64688e-05	0.769	0.000114346	0.601	0.00061636	0.011	0.000185233	0.437	0.000789862	0	0.000921112	0.001	0.000311895	0.198	4.04803e-05	0.777	0.000679884	0.007	6.84273e-05	0.707	5.88411e-05	0.73	0.000275727
123	123-Control	38495	FBgn0004552	Akh	2768688	FBgn0039396	CCAP-R	other	Stringent	PPI	FlyBase	G protein-coupled receptor signaling pathway	0.00126729	0.01	0.000579998	0.371	0	1	0.000940896	0.107	6.55408e-05	0.987	3.86835e-05	0.999	0.000280949	0.75	0.000238471	0.819	0.00123527	0.037	4.09656e-05	0.996	0.000632005	0.322	0	1	0.00023898	0.874	0.00030776	0.693	0	1	0	1	0.000477257	0.418	0	1	0
124	124-Control	41742	FBgn0013767	Crz	2768688	FBgn0039396	CCAP-R	other	Stringent	PPI	FlyBase	G protein-coupled receptor signaling pathway	0.149244	0	0.0683044	0.016	0	1	0.110806	0	0.00771853	0.935	0.00455563	0.994	0.0330864	0.306	0.0280839	0.359	0.145473	0	0.00482438	0.986	0.0744291	0.019	0	1	0.0281438	0.468	0.0362439	0.268	0	1	0	1	0.0562049	0.101	0	1	0
125	125-Control	38495	FBgn0004552	Akh	39409	FBgn0036278	CrzR	other	Stringent	PPI	FlyBase	G protein-coupled receptor signaling pathway	0.00161103	0.001	0.000220115	0.859	3.837e-05	0.998	0.00214654	0	0	1	6.29015e-05	0.984	4.73694e-05	0.992	0	1	0	1	0	1	2.62215e-05	1	0	1	0.00017757	0.923	0.00059006	0.262	0.00276558	0	0	1	0	1	0	1	0
126	126-Control	34181	FBgn0032048	Dh31	36475	FBgn0052843	Dh31-R	other	Stringent	other	FlyBase	G protein-coupled receptor signaling pathway	0.465138	0	0.327496	0	0.105955	0.999	0.137846	0.964	1.92043	0	0.63996	0	0.0654046	1	0.750835	0	0.0473613	1	0.0244082	1	0.0319157	1	0.0249678	1	0.399943	0	0.782726	0	0.0774864	0.981	0.427667	0	0.0403768	0.999	0.0171317	0.997	0.171796
127	127-Control	41170	FBgn0012344	Dh44	36601	FBgn0033932	Dh44-R1	other	Stringent	PPI	FlyBase	G protein-coupled receptor signaling pathway	0.149599	0	0.0824901	0	0.226238	0	0.0309119	0.926	0.00142183	1	0.0043387	1	0.00791511	1	0.003289	1	0.0511096	0.259	0.00952751	1	0.607088	0	0.00855519	1	0.0534781	0.081	0.810599	0	0	1	0.00337008	1	0.00397014	1	0.00722061	0.995	0.281852
128	128-Control	41170	FBgn0012344	Dh44	36368	FBgn0033744	Dh44-R2	other	Stringent	PPI	FlyBase	G protein-coupled receptor signaling pathway	0.118235	0	0.0377771	0.482	0.208569	0	0.109506	0	0.0141129	1	0.544118	0	0.0330804	0.653	0.14402	0	0.00506176	1	0	1	0.392286	0	0.00572658	1	0.067066	0	0.00434478	1	0	1	0.0216268	0.928	0	1	0.00275393	0.996	0.0148241
129	129-Control	44125	FBgn0028738	ETH	42523	FBgn0038874	ETHR	other	Stringent	other	FlyBase	G protein-coupled receptor signaling pathway	0.000124994	0.028	1.96474e-05	0.923	0	1	0	1	0	1	0	1	0.00491306	0	0	1	0	1	0	1	6.51452e-05	0.317	0	1	3.57468e-05	0.753	0	1	0	1	0	1	2.07082e-05	0.704	0	1	0
130	130-Control	5740142	FBgn0261386	Gpa2	42133	FBgn0016650	Lgr1	other	Stringent	other	FlyBase	G protein-coupled receptor signaling pathway	0.0297146	0.006	0	1	0.00466397	0.55	0	1	0	1	0	1	0	1	0	1	0	1	0	1	0.362318	0	0.0155178	0.14	0.000518631	0.999	0	1	0	1	0	1	0	1	0.00957493	0.236	0
131	131-Control	3355097	FBgn0063368	Gpb5	42133	FBgn0016650	Lgr1	other	Stringent	other	FlyBase	G protein-coupled receptor signaling pathway	0.0452332	0	0	1	0.00709975	0.932	0	1	0	1	0	1	0	1	0	1	0	1	0	1	0.551539	0	0.023622	0.194	0.000789488	1	0	1	0	1	0	1	0	1	0.0145755	0.419	0
132	132-Control	47746	FBgn0028418	Lk	38622	FBgn0035610	Lkr	other	Stringent	PPI	FlyBase	G protein-coupled receptor signaling pathway	0.000912941	0	9.82171e-05	0.152	0	1	0	1	2.92792e-05	0.256	0	1	0	1	0	1	0	1	0	1	2.98589e-05	0.269	0	1	4.06207e-05	0.189	0	1	0	1	0	1	0	1	0	1	0
133	133-Control	33148	FBgn0000719	fog	32637	FBgn0030766	mthl1	other	Stringent	other	FlyBase	G protein-coupled receptor signaling pathway	0.0066895	1	0.00592619	1	0.00574377	1	0.00858454	1	0.00469254	1	0.00408339	1	0.00290527	1	0.00284989	1	0.00669177	1	0.00629698	1	0.00556979	1	0.00685946	1	0.00758327	1	0.00781284	0.998	0.00921433	0.976	0.00953441	0.986	0.00385496	1	0.00424928	0.992	0.0085027
134	134-Control	36936	FBgn0034199	Gbp1	38057	FBgn0035132	mthl10	other	Stringent	PPI	FlyBase	G protein-coupled receptor signaling pathway	8.45952e-05	0.129	2.05931e-05	0.704	0	1	0	1	0	1	0	1	0	1	0	1	0	1	0	1	0	1	0	1	0.000142207	0.029	0	1	0	1	0	1	0	1	0	1	0.000238822
135	135-Control	43541	FBgn0039722	Capa	41638	FBgn0038139	PK2-R2	other	Stringent	PPI	FlyBase	G protein-coupled receptor signaling pathway	0.0311472	0	0.0104663	0.025	0	1	0.00380571	0.227	0.00389476	0.254	0.00106393	0.457	0.0096302	0.083	0.00279289	0.257	0.024337	0	0	1	0	1	0	1	0.00208763	0.265	0	1	0	1	0.00363105	0.225	0	1	0	1	0
136	136-Control	44125	FBgn0028738	ETH	41638	FBgn0038139	PK2-R2	other	Stringent	PPI	FlyBase	G protein-coupled receptor signaling pathway	0.000541305	0	0.000181893	0.02	0	1	6.61392e-05	0.523	6.76868e-05	0.51	1.84899e-05	0.928	0.000167363	0.088	4.85374e-05	0.651	0.000422952	0	0	1	0	1	0	1	3.62808e-05	0.875	0	1	0	1	6.31037e-05	0.491	0	1	0	1	0
137	137-Control	5740597	FBgn0085512	RYa	43253	FBgn0004842	RYa-R	other	Stringent	PPI	FlyBase	G protein-coupled receptor signaling pathway	5.18605e-05	0.087	2.53042e-06	0.934	9.45773e-07	0.933	2.37851e-05	0.415	0	1	0	1	0	1	0	1	0	1	0	1	1.53974e-05	0.494	0	1	1.39537e-06	0.944	0	1	0	1	0	1	0	1	0	1	0
139	139-Control	39933	FBgn0036713	Mip	31463	FBgn0029768	SPR	other	Stringent	PPI	FlyBase	G protein-coupled receptor signaling pathway	0.2506	0.009	0.284174	0	0.408651	0	0.421534	0	0.432946	0	0.646595	0	0.111475	0.557	0.210612	0.03	0.187131	0.097	0.468004	0	0.154786	0.226	0.452315	0	0.277161	0.002	0.0396603	0.98	0.0677174	0.865	0.476555	0	0.0185914	1	0.0165158	1	0.050463
141	141-Control	41890	FBgn0038343	Trissin	33812	FBgn0085410	TrissinR	other	Stringent	PPI	FlyBase	G protein-coupled receptor signaling pathway	0.000610903	0.293	0.000463998	0.289	8.60829e-05	0.674	5.62835e-05	0.691	7.74764e-05	0.669	5.47826e-05	0.708	0.000343709	0.341	2.66927e-05	0.71	0.00113929	0.156	7.79378e-05	0.652	2.91968e-05	0.732	1.61221e-05	0.735	0.000556624	0.267	0.00137436	0.166	2.91654e-05	0.73	0.000347927	0.332	7.3817e-05	0.666	7.06823e-06	0.711	6.76566e-05
142	142-Control	42947	FBgn0015591	AstA	44126	FBgn0266429	AstA-R1	other	Stringent	other	FlyBase	neuropeptide signaling pathway	0.258771	0.086	0.178284	0.383	0.248362	0.115	0.306673	0.017	0.201925	0.272	0.373776	0.004	0.0985216	0.825	0.777638	0	0.355481	0.003	0.469083	0	0.0262626	0.998	0.00839468	1	0.0889988	0.872	0.450849	0	0.968102	0	0.529117	0	0.0807397	0.879	0.00273763	1	0.143409
143	143-Control	42947	FBgn0015591	AstA	43393	FBgn0039595	AstA-R2	other	Stringent	PPI	FlyBase	neuropeptide signaling pathway	0.00162747	0.006	0	1	0	1	0	1	0.00183123	0.099	0	1	0	1	0	1	0	1	0	1	0	1	0	1	0.00111344	0.078	0	1	0	1	0	1	0	1	0	1	0
144	144-Control	43541	FBgn0039722	Capa	40393	FBgn0037100	CapaR	other	Stringent	PPI	FlyBase	neuropeptide signaling pathway	0.00687908	0	0.000176127	0.336	0	1	0	1	0	1	0	1	0	1	0	1	0	1	0	1	0	1	0	1	0.0010692	0.087	0	1	0	1	0	1	0	1	0	1	0
146	146-Control	45845	FBgn0000500	Dsk	32860	FBgn0259231	CCKLR-17D1	other	Stringent	PPI	FlyBase	neuropeptide signaling pathway	0.0713611	0.006	0.0799091	0	0.181695	0	0.116258	0	0.00173888	0.173	0.00482866	0.131	0.00545349	0.125	0.0112531	0.155	0	1	0	1	0.0966605	0.001	0.00910482	0.157	0.0550274	0.144	0.00945992	0.137	0	1	0.00334885	0.146	0.00478602	0.149	0.26226	0	0.0835827
147	147-Control	41742	FBgn0013767	Crz	39409	FBgn0036278	CrzR	other	Stringent	PPI	FlyBase	neuropeptide signaling pathway	0.189726	0	0.0259222	0.467	0.00451871	0.992	0.252791	0	0	1	0.0074077	0.893	0.00557853	0.954	0	1	0	1	0	1	0.00308802	0.991	0	1	0.0209118	0.477	0.0694894	0.03	0.325693	0	0	1	0	1	0	1	0
148	148-Control	36030	FBgn0000715	FMRFa	38357	FBgn0035385	FMRFaR	other	Stringent	other	FlyBase	neuropeptide signaling pathway	0.223388	0	0.266457	0	0.010075	0.871	0.0952094	0.135	0.00408845	0.993	0.424838	0	0.0275533	0.351	0.644479	0	0.00234445	0.999	0.0140733	0.72	0.152666	0.007	0.022567	0.492	0.130903	0.026	0.396649	0	0.313378	0	0.225617	0	0.249275	0	0.38344	0	0.036073
149	149-Control	44324	FBgn0011581	Ms	38298	FBgn0035331	MsR1	other	Stringent	other	FlyBase	neuropeptide signaling pathway	0.171985	0	0.247551	0	0.159704	0	0.0214277	0.884	0.0160056	0.947	0.185568	0.001	0.0534098	0.461	0.00794587	0.995	0.0494327	0.503	0.0455483	0.575	0.00521049	0.998	0.0962383	0.101	0.352334	0	0.0217538	0.844	0.137949	0.023	0.0503262	0.478	0.0104986	0.972	0.0456607	0.454	0.260603
150	150-Control	44324	FBgn0011581	Ms	38296	FBgn0264002	MsR2	other	Stringent	other	FlyBase	neuropeptide signaling pathway	0.141629	0	0.22323	0	0.0200973	0.86	0.00616162	0.997	0.0211934	0.851	0.0170373	0.897	0.0618129	0.24	0.286847	0	0.415985	0	0.008721	0.988	0	1	0.214043	0	0.138757	0	0.295036	0	0.579253	0	0.23892	0	0.261144	0	0.430624	0	0.137
151	151-Control	42018	FBgn0027109	NPF	40754	FBgn0037408	NPFR	other	Stringent	other	FlyBase	neuropeptide signaling pathway	0.20911	0	0.0927439	0	0.154748	0	0.0128193	0.74	0	1	0	1	0.00124395	1	0.0268246	0.247	0	1	0.0552365	0.009	0.002936	0.985	0.0715064	0.002	0.108078	0	0	1	0	1	0	1	0.0041427	0.951	0	1	0.0349021
152	152-Control	43193	FBgn0023178	Pdf	31234	FBgn0260753	Pdfr	other	Stringent	other	FlyBase	neuropeptide signaling pathway	0.341207	0.386	0.737972	0.004	1.44548	0	0.978167	0	0.225694	0.38	1.23516	0	0.265754	0.395	1.32987	0	0.919798	0	1.519	0	0.0735418	0.471	1.45089	0	0.975092	0	1.16031	0	2.14038	0	0.703655	0.009	0.889251	0	0.0319407	0.659	0.0898384
153	153-Control	43541	FBgn0039722	Capa	41713	FBgn0038201	PK1-R	other	Stringent	PPI	FlyBase	neuropeptide signaling pathway	0.00181268	0.001	0	1	0	1	0	1	0	1	0	1	0	1	0	1	0	1	0	1	0	1	0	1	0.00205695	0	0	1	0	1	0	1	0	1	0	1	0
154	154-Control	41547	FBgn0028374	Hug	41639	FBgn0038140	PK2-R1	other	Stringent	PPI	FlyBase	neuropeptide signaling pathway	0.0438519	0	0.00723448	0.166	0	1	0.00419723	0.269	0.00766846	0.16	0	1	0.0023653	0.335	0	1	0	1	0	1	0	1	0	1	0.00446128	0.337	0	1	0	1	0	1	0	1	0.0262103	0.016	0
155	155-Control	41547	FBgn0028374	Hug	41638	FBgn0038139	PK2-R2	other	Stringent	PPI	FlyBase	neuropeptide signaling pathway	0.0808617	0	0.0271717	0.032	0	1	0.00988006	0.322	0.0101112	0.321	0.00276208	0.438	0.0250011	0.098	0.00725066	0.344	0.0631817	0	0	1	0	1	0	1	0.00541974	0.371	0	1	0	1	0.00942662	0.29	0	1	0	1	0
156	156-Control	250710	FBgn0045038	Proc	31408	FBgn0029723	Proc-R	other	Stringent	other	FlyBase	neuropeptide signaling pathway	0.000921212	1	0.00249506	1	0.00559671	0.979	0	1	0.00898698	0.843	0	1	0.00308209	0.978	0	1	0	1	0	1	0.00187076	0.98	0	1	0.00254966	1	0	1	0	1	0.00233974	0.919	0.00325692	0.883	0	1	0
159	159-Control	3346202	FBgn0053527	SIFa	42530	FBgn0038880	SIFaR	other	Stringent	PPI	FlyBase	neuropeptide signaling pathway	0.020609	0.056	0.0639437	0	0.007565	0.353	0.0026497	0.702	0.031721	0.004	0.00486526	0.517	0.137113	0	0.00584779	0.494	0.090408	0	0.0298613	0.007	0.00316999	0.653	0.0647694	0	0.0635078	0	0.0148952	0.134	0.00255973	0.683	0.14506	0	0.00818781	0.359	0.177805	0	0
160	160-Control	35286	FBgn0032840	sNPF	40195	FBgn0036934	sNPF-R	other	Stringent	other	FlyBase	neuropeptide signaling pathway	0.925518	1	1.07265	0.997	0.496312	1	2.36306	0	2.00614	0	2.53931	0	0.437871	1	2.04053	0	0.905057	0.989	1.93096	0	0.0739042	1	0.0778772	1	0.824299	1	0.0851404	1	0.0781498	1	0.0719954	1	0.194787	1	0.222809	1	0
162	162-Control	38350	FBgn0035379	spz5	39663	FBgn0036494	Toll-6	other	Stringent	PPI	FlyBase	neurotrophin signaling pathway	0.00240529	0.001	0.00232991	0	0.00245692	0	0.00146634	0.017	0.000774669	0.23	0.000165219	0.697	0.000480123	0.431	0.00326793	0	0.00224835	0	0.0029959	0	0.00166766	0.008	0.00146562	0.021	0.00244857	0	0.000705008	0.264	0.00345725	0	0.00223557	0.001	0.00272698	0	3.36856e-05	0.822	0.000826465
163	163-Control	43799	FBgn0040324	Ephrin	43803	FBgn0025936	Eph	other	Stringent	PPI	Norbert	Ephrin pathway	1.14585	1	1.16816	1	1.19014	0.997	0.982614	1	1.25921	0.856	1.15884	0.999	1.35118	0.289	1.0737	1	1.30168	0.626	1.20689	0.964	1.1072	1	1.20079	0.977	1.24408	1	1.0335	1	1.17812	0.947	1.1768	0.978	1.04082	0.999	0.858695	1	1.00051
164	164-Control	34192	FBgn0011259	Sema1a	43832	FBgn0025741	PlexA	other	Stringent	PPI	FlyBase	axon guidance	3.61884	0	3.14439	0.99	2.93613	1	2.95337	0.999	2.90572	0.999	2.94135	0.999	3.20553	0.587	2.67305	1	2.95323	1	3.24196	0.45	3.76888	0	3.10092	0.878	3.03611	1	3.27493	0.372	3.10647	0.799	3.0145	0.954	3.13156	0.768	2.3647	1	3.03807
165	165-Control	36846	FBgn0011260	Sema2a	43832	FBgn0025741	PlexA	other	Stringent	other	FlyBase	axon guidance	1.14696	0	0.99659	0.009	0.930586	0.614	0.93605	0.528	0.920947	0.701	0.93224	0.566	1.01597	0.018	0.847203	0.998	0.936006	0.515	1.02752	0.009	1.19452	0	0.982812	0.12	0.962272	0.153	1.03797	0.004	0.984573	0.183	0.955422	0.323	0.992524	0.111	0.749473	0.999	0.962893
166	166-Control	36846	FBgn0011260	Sema2a	43766	FBgn0025740	PlexB	other	Stringent	PPI	FlyBase	axon guidance	0.764836	0.384	0.845602	0	0.941239	0	0.826721	0.022	0.872802	0	0.805564	0.092	0.737747	0.737	0.864705	0.002	1.04236	0	0.866044	0.004	0.851457	0.004	0.882381	0.001	0.817607	0.003	0.887553	0.001	0.788367	0.261	0.85098	0.014	0.761649	0.465	0.604805	0.996	0.687634
167	167-Control	37066	FBgn0284221	Sema5c	43832	FBgn0025741	PlexA	other	Stringent	PPI	FlyBase	cell migration	0	1	0	1	0	1	0	1	0	1	0	1	0	1	0	1	0	1	0	1	0	1	0	1	0	1	0	1	0	1	0	1	0	1	0	1	0
168	168-Control	34192	FBgn0011259	Sema1a	36283	FBgn0004839	otk	other	Stringent	PPI	FlyBase	cell-cell signaling	0.319204	0.015	0.462301	0	0.792841	0	0.0405175	1	0.179399	0.912	0.00932059	1	0.119773	0.987	0.00805215	1	0.0401062	1	0.237073	0.655	0.717935	0	1.11703	0	0.115338	1	0.156081	0.897	0.604198	0.011	0.101717	0.981	0.196476	0.741	1.46466	0	0.287557
169	169-Control	32838	FBgn0010194	Wnt5	44355	FBgn0015380	drl	other	Stringent	PPI	FlyBase	chemorepulsion of axon	0.17653	0	0.216097	0	0.0742509	1	0.177195	0.001	0.106852	0.892	0.180088	0.004	0.0366794	1	0.22965	0	0.0354358	1	0.020271	1	0.135254	0.363	0.0611629	1	0.155333	0	0.0730803	0.998	0.0871441	0.935	0.199493	0.003	0.0665774	0.995	0.0541077	0.994	0.0468385
170	170-Control	32838	FBgn0010194	Wnt5	36436	FBgn0033791	Drl-2	other	Stringent	PPI	FlyBase	chemorepulsion of axon	0.316743	0	0.148991	0.273	0.100433	0.999	0.120238	0.943	0.0230475	1	0.0142257	1	0.0348527	1	0.0263198	1	0.201507	0.002	0.0188702	1	0.138663	0.609	0.00349326	1	0.197776	0	0.0141345	1	0.0122557	1	0.00947842	1	0.0266906	1	0.00336603	1	0.165291
174	174-Control	35070	FBgn0015609	CadN	35070	FBgn0015609	CadN	other	Stringent	PPI	FlyBase	homophilic cell adhesion via plasma membrane adhesion molecules	3.52086	0	3.32425	0	3.28453	0	3.27795	0	3.16437	0	2.88526	0.532	3.63053	0	2.75645	0.948	3.57654	0	3.37454	0	2.0996	1	4.0992	0	3.02985	0	3.49929	0	2.72775	0.899	3.10345	0.018	2.71695	0.955	0.687108	1	2.87385
175	175-Control	38788	FBgn0265296	Dscam2	38788	FBgn0265296	Dscam2	other	Stringent	PPI	FlyBase	homophilic cell adhesion via plasma membrane adhesion molecules	5.84232	1	5.92402	0.977	6.73327	0	6.29228	0.002	5.94318	0.722	5.63474	0.999	6.59042	0	2.01692	1	5.70196	0.994	6.41984	0	6.28589	0.006	7.18391	0	6.41384	0	5.3717	1	7.0897	0	7.15357	0	6.22829	0.084	6.14375	0.265	4.69881
176	176-Control	42103	FBgn0261046	Dscam3	42103	FBgn0261046	Dscam3	other	Stringent	PPI	FlyBase	homophilic cell adhesion via plasma membrane adhesion molecules	1.03213	0	0.625236	1	1.86176	0	0.529998	1	2.10581	0	0.15647	1	0.211439	1	0.10929	1	0.0611136	1	0.746916	0.382	0.383672	1	1.14837	0	0.846154	0	0.0131335	1	0.129669	1	1.15052	0	0.539374	0.99	0.490025	0.985	1.00443
177	177-Control	37386	FBgn0003391	shg	37386	FBgn0003391	shg	other	Stringent	PPI	FlyBase	homophilic cell adhesion via plasma membrane adhesion molecules	0.00479226	0	0.00071318	1	0.00117747	0.743	0.00398179	0.013	0.00239142	0.211	0.00536168	0.005	0.000133362	0.993	0.000307908	0.972	0	1	0.00894842	0	0.00261099	0.163	0.00256786	0.162	0.00278952	0.018	0.00319186	0.11	0.00401143	0.084	0.00137381	0.533	0	1	0	1	0.00454554
178	178-Control	33220	FBgn0031256	shv	44885	FBgn0004657	mys	other	Stringent	PPI	FlyBase	integrin-mediated signaling pathway	0.0243799	0.999	0.0252559	0.999	0.027031	0.978	0.0267684	0.99	0.0277481	0.959	0.0269661	0.973	0.0206299	1	0.0288884	0.91	0.0301623	0.859	0.0281633	0.951	0.0382124	0.365	0.0309825	0.842	0.0279718	0.988	0.0186158	1	0.0390758	0.334	0.023362	0.989	0.0347075	0.61	0.0244083	0.917	0.0224332
181	181-Control	34007	FBgn0010453	Wnt4	36283	FBgn0004839	otk	other	Stringent	PPI	FlyBase	negative regulation of canonical Wnt signaling pathway	0.0738617	0.086	0.106973	0	0.183458	0	0.00937548	1	0.0415117	0.919	0.00215672	1	0.0277148	0.99	0.00186321	1	0.00928031	1	0.0548571	0.675	0.166125	0	0.258474	0	0.0266885	1	0.0361161	0.911	0.139807	0.011	0.0235366	0.981	0.0454632	0.763	0.338912	0	0.0665388
183	183-Control	43832	FBgn0025741	PlexA	8674026	FBgn0266136	Gyc76C	other	Stringent	PPI	FlyBase	positive regulation of guanylate cyclase activity	0.00122843	0.5	0.00134789	0.422	0	1	0	1	0	1	0	1	0	1	0	1	0	1	0	1	0	1	0	1	0	1	0	1	0	1	0	1	0	1	0	1	0
184	184-Control	38003	FBgn0035092	Nplp1	8674026	FBgn0266136	Gyc76C	other	Stringent	PPI	FlyBase	receptor guanylyl cyclase signaling pathway	0.000220513	0.832	0.000241957	0.81	0	1	0	1	0	1	0	1	0	1	0	1	0	1	0	1	0	1	0	1	0	1	0	1	0	1	0	1	0	1	0	1	0
185	185-Control	38350	FBgn0035379	spz5	34582	FBgn0015400	kek2	other	Stringent	PPI	FlyBase	regulation of synaptic plasticity	0.00255372	0.003	0.00358868	0	0.00213909	0.007	0.00131286	0.128	0.00342855	0	0.00249048	0.003	0.00441347	0	0.00249672	0.004	0.00157142	0.068	0.00237982	0.005	0.0004941	0.509	0.000573568	0.427	0.00300573	0.001	0.000304919	0.65	0.000420051	0.553	0.00396241	0	0.00189743	0.023	0.000152866	0.785	0.00499013
186	186-Control	38350	FBgn0035379	spz5	32930	FBgn0031016	kek5	other	Stringent	PPI	FlyBase	regulation of synaptic plasticity	0.00102153	0.022	0.000948318	0.031	0.0012366	0.003	0.0014589	0.003	0.00171109	0	0.00117102	0.013	0.0026303	0	0.00118046	0.011	0.00255693	0	0.0027202	0	0.000112344	0.726	0.0031861	0	0.00167735	0.001	0.000226228	0.535	0.00181037	0	0.00237276	0	0.0018969	0.001	0.000257047	0.474	0.000235289
188	188-Control	38350	FBgn0035379	spz5	43729	FBgn0039862	kek6	other	Stringent	PPI	FlyBase	regulation of synaptic plasticity	0.00138707	0.003	0.00147282	0.001	0.00155188	0	0.00131794	0.003	0.00107746	0.009	0.00114536	0.009	0.00166846	0	0.00105635	0.016	0.00153138	0	0.00136402	0.001	0.00119377	0.004	0.0023804	0	0.00153349	0.001	0.00193181	0	0.0019058	0	0.00153796	0	0.00137445	0.002	0.00114618	0.011	0.000783923
189	189-Control	42737	FBgn0004644	hh	31229	FBgn0040388	boi	other	Stringent	PPI	FlyBase	smoothened signaling pathway	0	1	0	1	0	1	0	1	0	1	0	1	0	1	0	1	0	1	0	1	0	1	0	1	0	1	0	1	0	1	0	1	0	1	0	1	0
190	190-Control	42737	FBgn0004644	hh	33972	FBgn0031872	ihog	other	Stringent	PPI	FlyBase	smoothened signaling pathway	0	1	0	1	0	1	0	1	0	1	0	1	0	1	0	1	0	1	0	1	0	1	0	1	0	1	0	1	0	1	0	1	0	1	0	1	0
191	191-Control	33896	FBgn0011722	Tig	32661	FBgn0001250	if	other	Stringent	PPI	FlyBase	substrate adhesion-dependent cell spreading	0	1	0	1	0	1	0	1	0	1	0	1	0	1	0	1	0	1	0	1	0	1	0	1	0	1	0	1	0	1	0	1	0	1	0	1	0
192	192-Control	33896	FBgn0011722	Tig	44885	FBgn0004657	mys	other	Stringent	other	FlyBase	substrate adhesion-dependent cell spreading	0	1	0	1	0	1	0	1	0	1	0	1	0	1	0	1	0	1	0	1	0	1	0	1	0	1	0	1	0	1	0	1	0	1	0	1	0
193	193-Control	246538	FBgn0264273	Sema2b	43766	FBgn0025740	PlexB	other	Stringent	PPI	FlyBase	synaptic target attraction	1.36811	0	1.51258	0	1.68365	0	1.47881	0	1.56124	0	1.44096	0	1.31966	0	1.54675	0	1.86454	0	1.54915	0	1.52306	0	1.57837	0	1.46251	0	1.58762	0	1.4102	0	1.5222	0	1.36241	0	1.08185	0.327	1.23002
194	194-Control	41456	FBgn0037976	Tk	41286	FBgn0004841	TkR86C	other	Stringent	other	FlyBase	tachykinin receptor signaling pathway	0.195595	0.031	0.289469	0	0.0216185	1	0.0290965	1	0.0195195	1	0.0100498	1	0.00435057	1	0	1	0	1	0.0200455	1	0.0133303	1	0	1	0.120377	1	0.342942	0.005	0.0191734	0.995	0.020943	0.999	0.200084	0.27	0	1	0.134997
195	195-Control	41456	FBgn0037976	Tk	43551	FBgn0004622	TkR99D	other	Stringent	other	FlyBase	tachykinin receptor signaling pathway	0.0959823	1	0.155726	1	0.221238	0.935	0.340717	0.137	0.0324792	1	0.024594	1	0.0438826	1	0.0169434	1	0.0482425	1	0.00935066	1	0.00219464	1	0.363487	0.107	0.222974	0.999	0.977703	0	0.297948	0.416	0.251861	0.682	0.513247	0.016	0	1	0.0789668
196	196-Control	36295	FBgn0086677	jeb	53425	FBgn0040505	Alk	other	Stringent	PPI	FlyBase	transmembrane receptor protein tyrosine kinase signaling pathway	7.42915	0	6.51493	0	6.61289	0	6.57586	0	5.98611	0	5.31095	0	4.45107	1	4.55343	0.986	6.19877	0	6.87796	0	7.47753	0	7.04111	0	6.34309	0	5.84113	0	5.35171	0	6.79079	0	6.93764	0	5.19637	0.017	6.60163
[truncated: 1,531 more columns]
