# Supplementary material for: The effects of methylphenidate and atomoxetine on Drosophila brain at single-cell resolution and potential drug repurposing for ADHD treatment
Source: Mol Psychiatry. 2023 Nov 13;29(1):165–85. doi: 10.1038/s41380-023-02314-6 (PMC11078728; doi:10.1038/s41380-023-02314-6)
Supplement: Supplementary file 7 — Supplementary Table 6 [file 41380_2023_2314_MOESM7_ESM.xlsx]

## Sheet: MPH_694genes
	Fly Symbol	FlyBaseID	Human Gene	Ensmbl ID (link HPA)	DIOPT Score	Weighted Score	Rank	Best Score	Best Score Reverse	druggability_tier	chr_b37	start_b37	end_b37	strand	description	no_of_gwas_regions	small_mol_druggable	bio_druggable	adme_gene
	Ugt35B1	FBgn0026314	UGT2B15	ENSG00000196620	10	9.77	high	Yes	Yes	Tier 1	4	69512348	69536346	-1	UDP glucuronosyltransferase 2 family, polypeptide B15 [Source:HGNC Symbol;Acc:12546]	1	N	N	Y
	Oatp58Dc	FBgn0034716	SLCO1A2	ENSG00000084453	6	5.78	high	Yes	Yes	Tier 1	12	21417534	21572528	-1	solute carrier organic anion transporter family, member 1A2 [Source:HGNC Symbol;Acc:10956]	15	N	N	Y
	GstE1	FBgn0034335	GSTT2B	ENSG00000133433	4	3.73	moderate	Yes	No	Tier 1	22	24299601	24303373	-1	glutathione S-transferase theta 2B (gene/pseudogene) [Source:HGNC Symbol;Acc:33437]	0	N	N	Y
	GstE2	FBgn0063498	GSTT2B	ENSG00000133433	4	3.73	moderate	Yes	No	Tier 1	22	24299601	24303373	-1	glutathione S-transferase theta 2B (gene/pseudogene) [Source:HGNC Symbol;Acc:33437]	0	N	N	Y
	GstD9	FBgn0038020	GSTT2B	ENSG00000133433	3	2.83	moderate	Yes	No	Tier 1	22	24299601	24303373	-1	glutathione S-transferase theta 2B (gene/pseudogene) [Source:HGNC Symbol;Acc:33437]	0	N	N	Y
	Snap25	FBgn0011288	SNAP25	ENSG00000132639	12	11.79	moderate	Yes	No	Tier 1	20	10199478	10288066	1	synaptosomal-associated protein, 25kDa [Source:HGNC Symbol;Acc:11132]	0	N	Y	N
	nSyb	FBgn0013342	VAMP2	ENSG00000220205	11	10.96	high	Yes	Yes	Tier 1	17	8062467	8066864	-1	vesicle-associated membrane protein 2 (synaptobrevin 2) [Source:HGNC Symbol;Acc:12643]	1	N	Y	N
	Actbeta	FBgn0024913	INHBA	ENSG00000122641	10	10	high	Yes	Yes	Tier 1	7	41724712	41742706	-1	inhibin, beta A [Source:HGNC Symbol;Acc:6066]	0	N	Y	N
	Rtnl1	FBgn0053113	RTN4	ENSG00000115310	9	8.97	high	Yes	Yes	Tier 1	2	55199325	55339757	-1	reticulon 4 [Source:HGNC Symbol;Acc:14085]	0	N	Y	N
	myo	FBgn0026199	MSTN	ENSG00000138379	8	7.88	high	Yes	Yes	Tier 1	2	190920423	190927455	-1	myostatin [Source:HGNC Symbol;Acc:4223]	0	N	Y	N
	Sdc	FBgn0010415	SDC1	ENSG00000115884	6	5.9	high	Yes	Yes	Tier 1	2	20400558	20425194	-1	syndecan 1 [Source:HGNC Symbol;Acc:10658]	0	N	Y	N
	fipi	FBgn0031627	NCAM1	ENSG00000149294	4	3.96	moderate	Yes	No	Tier 1	11	112831997	113149158	1	neural cell adhesion molecule 1 [Source:HGNC Symbol;Acc:7656]	1	N	Y	N
	Sod3	FBgn0033631	SOD1	ENSG00000142168	4	3.9	moderate	Yes	No	Tier 1	21	33031935	33041244	1	superoxide dismutase 1, soluble [Source:HGNC Symbol;Acc:11179]	0	N	Y	Y
	CG33543	FBgn0053543	NCAM1	ENSG00000149294	3	3	moderate	Yes	No	Tier 1	11	112831997	113149158	1	neural cell adhesion molecule 1 [Source:HGNC Symbol;Acc:7656]	1	N	Y	N
	Aldh	FBgn0012036	ALDH2	ENSG00000111275	15	14.75	high	Yes	Yes	Tier 1	12	112204691	112247782	1	aldehyde dehydrogenase 2 family (mitochondrial) [Source:HGNC Symbol;Acc:404]	74	Y	N	Y
	mGluR	FBgn0019985	GRM3	ENSG00000198822	15	14.75	high	Yes	Yes	Tier 1	7	86273230	86494200	1	glutamate receptor, metabotropic 3 [Source:HGNC Symbol;Acc:4595]	1	Y	N	N
	Gabat	FBgn0036927	ABAT	ENSG00000183044	15	14.75	high	Yes	Yes	Tier 1	16	8768422	8878432	1	4-aminobutyrate aminotransferase [Source:HGNC Symbol;Acc:23]	0	Y	N	N
	Pkc53E	FBgn0003091	PRKCA	ENSG00000154229	15	14.75	high	Yes	Yes	Tier 1	17	64298754	64806861	1	protein kinase C, alpha [Source:HGNC Symbol;Acc:9393]	3	Y	N	N
	CkIalpha	FBgn0015024	CSNK1A1	ENSG00000113712	15	14.75	high	Yes	Yes	Tier 1	5	148871760	148931007	-1	casein kinase 1, alpha 1 [Source:HGNC Symbol;Acc:2451]	1	Y	N	N
	Hsp83	FBgn0001233	HSP90AB1	ENSG00000096384	14	13.8	high	Yes	Yes	Tier 1	6	44214824	44221620	1	heat shock protein 90kDa alpha (cytosolic), class B member 1 [Source:HGNC Symbol;Acc:5258]	0	Y	N	N
	Hsp83	FBgn0001233	HSP90AA1	ENSG00000080824	14	13.75	high	Yes	Yes	Tier 1	14	102547075	102606036	-1	heat shock protein 90kDa alpha (cytosolic), class A member 1 [Source:HGNC Symbol;Acc:5253]	0	Y	N	N
	HDAC6	FBgn0026428	HDAC6	ENSG00000094631	14	13.8	high	Yes	Yes	Tier 1	X	48659784	48683392	1	histone deacetylase 6 [Source:HGNC Symbol;Acc:14064]	0	Y	N	N
	Gs2	FBgn0001145	GLUL	ENSG00000135821	14	13.75	high	Yes	Yes	Tier 1	1	182350839	182361341	-1	glutamate-ammonia ligase [Source:HGNC Symbol;Acc:4341]	0	Y	N	N
	Pkc98E	FBgn0003093	PRKCE	ENSG00000171132	14	13.82	high	Yes	Yes	Tier 1	2	45878484	46415129	1	protein kinase C, epsilon [Source:HGNC Symbol;Acc:9401]	5	Y	N	N
	Pka-C3	FBgn0000489	PRKX	ENSG00000183943	14	13.74	high	Yes	Yes	Tier 1	X	3522411	3631649	-1	protein kinase, X-linked [Source:HGNC Symbol;Acc:9441]	0	Y	N	N
	rl	FBgn0003256	MAPK1	ENSG00000100030	14	13.74	high	Yes	Yes	Tier 1	22	22108789	22221970	-1	mitogen-activated protein kinase 1 [Source:HGNC Symbol;Acc:6871]	1	Y	N	N
	Pka-C1	FBgn0000273	PRKACA	ENSG00000072062	13	12.82	high	Yes	Yes	Tier 1	19	14202500	14228896	-1	protein kinase, cAMP-dependent, catalytic, alpha [Source:HGNC Symbol;Acc:9380]	0	Y	N	N
	Atpalpha	FBgn0002921	ATP1A1	ENSG00000163399	13	12.82	high	Yes	Yes	Tier 1	1	116915290	116952883	1	ATPase, Na+/K+ transporting, alpha 1 polypeptide [Source:HGNC Symbol;Acc:799]	0	Y	N	N
	CanA-14F	FBgn0267912	PPP3CA	ENSG00000138814	13	12.87	moderate	Yes	No	Tier 1	4	101944566	102269435	-1	protein phosphatase 3, catalytic subunit, alpha isozyme [Source:HGNC Symbol;Acc:9314]	0	Y	N	N
	P5CDh1	FBgn0037138	ALDH4A1	ENSG00000159423	13	12.62	high	Yes	Yes	Tier 1	1	19197926	19229275	-1	aldehyde dehydrogenase 4 family, member A1 [Source:HGNC Symbol;Acc:406]	0	Y	N	Y
	PyK	FBgn0267385	PKM	ENSG00000067225	13	12.79	high	Yes	Yes	Tier 1	15	72491370	72524164	-1	pyruvate kinase, muscle [Source:HGNC Symbol;Acc:9021]	1	Y	N	N
	ClC-a	FBgn0051116	CLCN2	ENSG00000114859	13	12.81	high	Yes	Yes	Tier 1	3	184063973	184079439	-1	chloride channel, voltage-sensitive 2 [Source:HGNC Symbol;Acc:2020]	1	Y	N	N
	Pkn	FBgn0020621	PKN2	ENSG00000065243	13	12.87	high	Yes	Yes	Tier 1	1	89149905	89301938	1	protein kinase N2 [Source:HGNC Symbol;Acc:9406]	2	Y	N	N
	msn	FBgn0010909	TNIK	ENSG00000154310	13	12.8	high	Yes	Yes	Tier 1	3	170779128	171178197	-1	TRAF2 and NCK interacting kinase [Source:HGNC Symbol;Acc:30765]	0	Y	N	N
	CaMKI	FBgn0016126	CAMK1D	ENSG00000183049	13	12.75	high	Yes	Yes	Tier 1	10	12391481	12877545	1	calcium/calmodulin-dependent protein kinase ID [Source:HGNC Symbol;Acc:19341]	0	Y	N	N
	CaMKII	FBgn0264607	CAMK2D	ENSG00000145349	13	12.82	high	Yes	Yes	Tier 1	4	114372188	114683083	-1	calcium/calmodulin-dependent protein kinase II delta [Source:HGNC Symbol;Acc:1462]	1	Y	N	N
	para	FBgn0285944	SCN8A	ENSG00000196876	12	11.86	high	Yes	Yes	Tier 1	12	51984050	52206648	1	sodium channel, voltage gated, type VIII, alpha subunit [Source:HGNC Symbol;Acc:10596]	0	Y	N	N
	dnc	FBgn0000479	PDE4B	ENSG00000184588	12	11.69	high	Yes	Yes	Tier 1	1	66258197	66840259	1	phosphodiesterase 4B, cAMP-specific [Source:HGNC Symbol;Acc:8781]	0	Y	N	N
	sgg	FBgn0003371	GSK3B	ENSG00000082701	12	11.8	high	Yes	Yes	Tier 1	3	119540170	119813264	-1	glycogen synthase kinase 3 beta [Source:HGNC Symbol;Acc:4617]	1	Y	N	N
	par-1	FBgn0260934	MARK3	ENSG00000075413	12	11.81	high	Yes	Yes	Tier 1	14	103851729	103970168	1	MAP/microtubule affinity-regulating kinase 3 [Source:HGNC Symbol;Acc:6897]	2	Y	N	N
	rut	FBgn0003301	ADCY1	ENSG00000164742	12	11.81	high	Yes	Yes	Tier 1	7	45613739	45762715	1	adenylate cyclase 1 (brain) [Source:HGNC Symbol;Acc:232]	0	Y	N	N
	Hipk	FBgn0035142	HIPK2	ENSG00000064393	12	11.81	high	Yes	Yes	Tier 1	7	139246316	139477577	-1	homeodomain interacting protein kinase 2 [Source:HGNC Symbol;Acc:14402]	0	Y	N	N
	Hipk	FBgn0035142	HIPK3	ENSG00000110422	12	11.79	high	Yes	Yes	Tier 1	11	33278218	33378569	1	homeodomain interacting protein kinase 3 [Source:HGNC Symbol;Acc:4915]	0	Y	N	N
	Ca-alpha1T	FBgn0264386	CACNA1I	ENSG00000100346	11	10.9	high	Yes	Yes	Tier 1	22	39966758	40085742	1	calcium channel, voltage-dependent, T type, alpha 1I subunit [Source:HGNC Symbol;Acc:1396]	0	Y	N	N
	CG17698	FBgn0040056	CAMKK1	ENSG00000004660	11	10.63	high	Yes	Yes	Tier 1	17	3763609	3798185	-1	calcium/calmodulin-dependent protein kinase kinase 1, alpha [Source:HGNC Symbol;Acc:1469]	0	Y	N	N
	mbl	FBgn0265487	MBNL1	ENSG00000152601	10	9.78	high	Yes	Yes	Tier 1	3	151961617	152183569	1	muscleblind-like splicing regulator 1 [Source:HGNC Symbol;Acc:6923]	0	Y	N	N
	KaiR1D	FBgn0038837	GRIK2	ENSG00000164418	10	9.91	high	Yes	Yes	Tier 1	6	101846664	102517958	1	glutamate receptor, ionotropic, kainate 2 [Source:HGNC Symbol;Acc:4580]	0	Y	N	N
	Lk6	FBgn0017581	MKNK1	ENSG00000079277	9	8.84	high	Yes	Yes	Tier 1	1	47023090	47082515	-1	MAP kinase interacting serine/threonine kinase 1 [Source:HGNC Symbol;Acc:7110]	0	Y	N	N
	CG11155	FBgn0039927	GRIK1	ENSG00000171189	8	7.75	moderate	Yes	No	Tier 1	21	30909254	31312351	-1	glutamate receptor, ionotropic, kainate 1 [Source:HGNC Symbol;Acc:4579]	1	Y	N	N
	Pde6	FBgn0038237	PDE11A	ENSG00000128655	7	6.76	high	Yes	Yes	Tier 1	2	178487980	178973066	-1	phosphodiesterase 11A [Source:HGNC Symbol;Acc:8773]	1	Y	N	N
	tau	FBgn0266579	MAPT	ENSG00000186868	7	6.84	high	Yes	Yes	Tier 1	17	43971748	44105700	1	microtubule-associated protein tau [Source:HGNC Symbol;Acc:6893]	19	Y	N	N
	CAH7	FBgn0037788	CA14	ENSG00000118298	5	4.94	high	Yes	Yes	Tier 1	1	150229554	150237478	1	carbonic anhydrase XIV [Source:HGNC Symbol;Acc:1372]	1	Y	N	N
	CG42594	FBgn0260971	KCNK18	ENSG00000186795	5	4.94	moderate	Yes	No	Tier 1	10	118957000	118969810	1	potassium channel, subfamily K, member 18 [Source:HGNC Symbol;Acc:19439]	0	Y	N	N
	CAH7	FBgn0037788	CA12	ENSG00000074410	5	4.94	high	Yes	Yes	Tier 1	15	63613577	63674360	-1	carbonic anhydrase XII [Source:HGNC Symbol;Acc:1371]	0	Y	N	N
	CG1688	FBgn0027589	KCNK18	ENSG00000186795	5	4.97	moderate	Yes	No	Tier 1	10	118957000	118969810	1	potassium channel, subfamily K, member 18 [Source:HGNC Symbol;Acc:19439]	0	Y	N	N
	Mmp2	FBgn0033438	MMP15	ENSG00000102996	5	5.08	moderate	Yes	No	Tier 1	16	58059470	58080805	1	matrix metallopeptidase 15 (membrane-inserted) [Source:HGNC Symbol;Acc:7161]	2	Y	N	N
	nAChRbeta1	FBgn0000038	CHRNB4	ENSG00000117971	5	4.88	high	Yes	Yes	Tier 1	15	78916461	79020096	-1	cholinergic receptor, nicotinic, beta 4 (neuronal) [Source:HGNC Symbol;Acc:1964]	30	Y	N	N
	nAChRbeta1	FBgn0000038	CHRNA4	ENSG00000101204	5	4.92	moderate	Yes	No	Tier 1	20	61975420	62009753	-1	cholinergic receptor, nicotinic, alpha 4 (neuronal) [Source:HGNC Symbol;Acc:1958]	0	Y	N	N
	Eip75B	FBgn0000568	PPARD	ENSG00000112033	4	4.05	high	Yes	Yes	Tier 1	6	35310335	35395968	1	peroxisome proliferator-activated receptor delta [Source:HGNC Symbol;Acc:9235]	3	Y	N	Y
	CG7084	FBgn0038938	SLC22A5	ENSG00000197375	4	4.01	moderate	Yes	No	Tier 1	5	131705444	131731306	1	solute carrier family 22 (organic cation/carnitine transporter), member 5 [Source:HGNC Symbol;Acc:10969]	21	Y	N	Y
	NaCP60E	FBgn0085434	SCN8A	ENSG00000196876	4	3.84	moderate	Yes	No	Tier 1	12	51984050	52206648	1	sodium channel, voltage gated, type VIII, alpha subunit [Source:HGNC Symbol;Acc:10596]	0	Y	N	N
	Eip75B	FBgn0000568	PPARG	ENSG00000132170	4	4.13	high	Yes	Yes	Tier 1	3	12328867	12475855	1	peroxisome proliferator-activated receptor gamma [Source:HGNC Symbol;Acc:9236]	2	Y	N	Y
	Eip75B	FBgn0000568	PPARA	ENSG00000186951	4	4.13	high	Yes	Yes	Tier 1	22	46546424	46639653	1	peroxisome proliferator-activated receptor alpha [Source:HGNC Symbol;Acc:9232]	2	Y	N	Y
	NaCP60E	FBgn0085434	SCN11A	ENSG00000168356	4	3.82	moderate	Yes	No	Tier 1	3	38887260	38992052	-1	sodium channel, voltage-gated, type XI, alpha subunit [Source:HGNC Symbol;Acc:10583]	1	Y	N	N
	CG7084	FBgn0038938	SLC22A4	ENSG00000197208	4	4.01	moderate	Yes	No	Tier 1	5	131630136	131679899	1	solute carrier family 22 (organic cation/zwitterion transporter), member 4 [Source:HGNC Symbol;Acc:10968]	21	Y	N	Y
	GluRIA	FBgn0004619	GRIA3	ENSG00000125675	14	13.74	high	Yes	Yes	Tier 1	X	122318006	122624766	1	glutamate receptor, ionotropic, AMPA 3 [Source:HGNC Symbol;Acc:4573]	0	Y	Y	N
	babo	FBgn0011300	TGFBR1	ENSG00000106799	14	13.82	high	Yes	Yes	Tier 1	9	101866320	101916474	1	transforming growth factor, beta receptor 1 [Source:HGNC Symbol;Acc:11772]	1	Y	Y	N
	Appl	FBgn0000108	APP	ENSG00000142192	13	12.8	high	Yes	Yes	Tier 1	21	27252861	27543446	-1	amyloid beta (A4) precursor protein [Source:HGNC Symbol;Acc:620]	0	Y	Y	N
	CG2852	FBgn0034753	PPIB	ENSG00000166794	13	12.87	high	Yes	Yes	Tier 1	15	64448011	64455404	-1	peptidylprolyl isomerase B (cyclophilin B) [Source:HGNC Symbol;Acc:9255]	0	Y	Y	N
	GABA-B-R1	FBgn0260446	GABBR1	ENSG00000204681	13	12.89	high	Yes	Yes	Tier 1	6	29523406	29601753	-1	gamma-aminobutyric acid (GABA) B receptor, 1 [Source:HGNC Symbol;Acc:4070]	4	Y	Y	N
	GluClalpha	FBgn0024963	GLRA1	ENSG00000145888	12	11.85	high	Yes	Yes	Tier 1	5	151202074	151304403	-1	glycine receptor, alpha 1 [Source:HGNC Symbol;Acc:4326]	0	Y	Y	N
	InR	FBgn0283499	IGF1R	ENSG00000140443	12	11.9	high	Yes	Yes	Tier 1	15	99192200	99507759	1	insulin-like growth factor 1 receptor [Source:HGNC Symbol;Acc:5465]	4	Y	Y	N
	Alk	FBgn0040505	ALK	ENSG00000171094	12	11.87	high	Yes	Yes	Tier 1	2	29415640	30144432	-1	anaplastic lymphoma receptor tyrosine kinase [Source:HGNC Symbol;Acc:427]	0	Y	Y	N
	betaTub56D	FBgn0284243	TUBB4B	ENSG00000188229	12	11.78	high	Yes	Yes	Tier 1	9	140135665	140138159	1	tubulin, beta 4B class IVb [Source:HGNC Symbol;Acc:20771]	0	Y	Y	N
	N	FBgn0004647	NOTCH1	ENSG00000148400	12	11.77	high	Yes	Yes	Tier 1	9	139388896	139440314	-1	notch 1 [Source:HGNC Symbol;Acc:7881]	0	Y	Y	N
	GluRIB	FBgn0264000	GRIA4	ENSG00000152578	12	11.81	high	Yes	Yes	Tier 1	11	105480721	105852819	1	glutamate receptor, ionotropic, AMPA 4 [Source:HGNC Symbol;Acc:4574]	1	Y	Y	N
	GluRIB	FBgn0264000	GRIA3	ENSG00000125675	12	11.86	moderate	Yes	No	Tier 1	X	122318006	122624766	1	glutamate receptor, ionotropic, AMPA 3 [Source:HGNC Symbol;Acc:4573]	0	Y	Y	N
	nAChRalpha1	FBgn0000036	CHRNA2	ENSG00000120903	11	10.91	high	Yes	Yes	Tier 1	8	27317279	27337400	-1	cholinergic receptor, nicotinic, alpha 2 (neuronal) [Source:HGNC Symbol;Acc:1956]	0	Y	Y	N
	Ace	FBgn0000024	BCHE	ENSG00000114200	10	9.76	high	Yes	Yes	Tier 1	3	165490692	165555260	-1	butyrylcholinesterase [Source:HGNC Symbol;Acc:983]	3	Y	Y	N
	cac	FBgn0263111	CACNA1B	ENSG00000148408	10	9.84	high	Yes	Yes	Tier 1	9	140772241	141019076	1	calcium channel, voltage-dependent, N type, alpha 1B subunit [Source:HGNC Symbol;Acc:1389]	0	Y	Y	N
	ome	FBgn0259175	FAP	ENSG00000078098	10	9.86	high	Yes	Yes	Tier 1	2	163027194	163101661	-1	fibroblast activation protein, alpha [Source:HGNC Symbol;Acc:3590]	0	Y	Y	N
	Dop2R	FBgn0053517	DRD2	ENSG00000149295	9	8.95	high	Yes	Yes	Tier 1	11	113280318	113346413	-1	dopamine receptor D2 [Source:HGNC Symbol;Acc:3023]	1	Y	Y	N
	AstC-R1	FBgn0036790	SSTR2	ENSG00000180616	9	8.98	high	Yes	Yes	Tier 1	17	71161151	71167185	1	somatostatin receptor 2 [Source:HGNC Symbol;Acc:11331]	0	Y	Y	N
	Octalpha2R	FBgn0038653	ADRA2A	ENSG00000150594	7	7	high	Yes	Yes	Tier 1	10	112836790	112840658	1	adrenoceptor alpha 2A [Source:HGNC Symbol;Acc:281]	0	Y	Y	N
	5-HT1A	FBgn0004168	HTR1A	ENSG00000178394	7	6.91	high	Yes	Yes	Tier 1	5	63256183	63258334	-1	5-hydroxytryptamine (serotonin) receptor 1A, G protein-coupled [Source:HGNC Symbol;Acc:5286]	0	Y	Y	N
	5-HT1B	FBgn0263116	HTR1A	ENSG00000178394	7	7	high	Yes	Yes	Tier 1	5	63256183	63258334	-1	5-hydroxytryptamine (serotonin) receptor 1A, G protein-coupled [Source:HGNC Symbol;Acc:5286]	0	Y	Y	N
	Octbeta1R	FBgn0038980	HTR4	ENSG00000164270	7	6.85	high	Yes	Yes	Tier 1	5	147830595	148056798	-1	5-hydroxytryptamine (serotonin) receptor 4, G protein-coupled [Source:HGNC Symbol;Acc:5299]	4	Y	Y	N
	nAChRbeta1	FBgn0000038	CHRNB2	ENSG00000160716	5	4.88	high	Yes	Yes	Tier 1	1	154540257	154552502	1	cholinergic receptor, nicotinic, beta 2 (neuronal) [Source:HGNC Symbol;Acc:1962]	0	Y	Y	N
	CAH7	FBgn0037788	CA6	ENSG00000131686	5	4.94	moderate	Yes	No	Tier 1	1	9005926	9035151	1	carbonic anhydrase VI [Source:HGNC Symbol;Acc:1380]	0	Y	Y	N
	CAH7	FBgn0037788	CA9	ENSG00000107159	5	4.94	moderate	Yes	No	Tier 1	9	35673853	35681156	1	carbonic anhydrase IX [Source:HGNC Symbol;Acc:1383]	0	Y	Y	N
	Octbeta2R	FBgn0038063	ADRB2	ENSG00000169252	5	5.13	high	Yes	Yes	Tier 1	5	148206156	148208196	1	adrenoceptor beta 2, surface [Source:HGNC Symbol;Acc:286]	0	Y	Y	N
	Octbeta2R	FBgn0038063	HTR4	ENSG00000164270	5	4.82	moderate	Yes	No	Tier 1	5	147830595	148056798	-1	5-hydroxytryptamine (serotonin) receptor 4, G protein-coupled [Source:HGNC Symbol;Acc:5299]	4	Y	Y	N
	nAChRbeta1	FBgn0000038	CHRNA1	ENSG00000138435	5	4.88	high	Yes	Yes	Tier 1	2	175612320	175629200	-1	cholinergic receptor, nicotinic, alpha 1 (muscle) [Source:HGNC Symbol;Acc:1955]	0	Y	Y	N
	nAChRbeta1	FBgn0000038	CHRNB1	ENSG00000170175	5	4.82	high	Yes	Yes	Tier 1	17	7348380	7361026	1	cholinergic receptor, nicotinic, beta 1 (muscle) [Source:HGNC Symbol;Acc:1961]	0	Y	Y	N
	apolpp	FBgn0087002	APOB	ENSG00000084674	4	3.79	high	Yes	Yes	Tier 1	2	21224301	21266945	-1	apolipoprotein B [Source:HGNC Symbol;Acc:603]	36	Y	Y	N
	Cyp1	FBgn0004432	PPIF	ENSG00000108179	11	10.96	moderate	Yes	No	Tier 2	10	81107225	81115093	1	peptidylprolyl isomerase F [Source:HGNC Symbol;Acc:9259]	1	N	Y	N
	CG5830	FBgn0036556	CTDSP1	ENSG00000144579	15	14.75	high	Yes	Yes	Tier 2	2	219262979	219270664	1	CTD (carboxy-terminal domain, RNA polymerase II, polypeptide A) small phosphatase 1 [Source:HGNC Symbol;Acc:21614]	0	Y	N	N
	gish	FBgn0250823	CSNK1G2	ENSG00000133275	14	13.75	high	Yes	Yes	Tier 2	19	1941188	1981337	1	casein kinase 1, gamma 2 [Source:HGNC Symbol;Acc:2455]	0	Y	N	N
	RpS27	FBgn0039300	RPS27	ENSG00000177954	14	13.82	high	Yes	Yes	Tier 2	1	153963235	153964626	1	ribosomal protein S27 [Source:HGNC Symbol;Acc:10416]	0	Y	N	N
	VAChT	FBgn0270928	SLC18A3	ENSG00000187714	14	13.74	high	Yes	Yes	Tier 2	10	50818347	50820765	1	solute carrier family 18 (vesicular acetylcholine transporter), member 3 [Source:HGNC Symbol;Acc:10936]	0	Y	N	N
	ben	FBgn0000173	UBE2N	ENSG00000177889	14	13.75	high	Yes	Yes	Tier 2	12	93799449	93836038	-1	ubiquitin-conjugating enzyme E2N [Source:HGNC Symbol;Acc:12492]	0	Y	N	N
	Desat1	FBgn0086687	SCD5	ENSG00000145284	14	13.8	high	Yes	Yes	Tier 2	4	83550692	83720010	-1	stearoyl-CoA desaturase 5 [Source:HGNC Symbol;Acc:21088]	0	Y	N	N
	Epac	FBgn0085421	RAPGEF4	ENSG00000091428	14	13.82	high	Yes	Yes	Tier 2	2	173600002	173917621	1	Rap guanine nucleotide exchange factor (GEF) 4 [Source:HGNC Symbol;Acc:16626]	0	Y	N	N
	qm	FBgn0019662	GGPS1	ENSG00000152904	14	13.72	high	Yes	Yes	Tier 2	1	235490665	235507847	1	geranylgeranyl diphosphate synthase 1 [Source:HGNC Symbol;Acc:4249]	0	Y	N	N
	AMPdeam	FBgn0052626	AMPD2	ENSG00000116337	13	12.9	high	Yes	Yes	Tier 2	1	110158726	110174673	1	adenosine monophosphate deaminase 2 [Source:HGNC Symbol;Acc:469]	1	Y	N	N
	slo	FBgn0003429	KCNMA1	ENSG00000156113	13	12.79	high	Yes	Yes	Tier 2	10	78629359	79398353	-1	potassium large conductance calcium-activated channel, subfamily M, alpha member 1 [Source:HGNC Symbol;Acc:6284]	4	Y	N	N
	heph	FBgn0011224	PTBP1	ENSG00000011304	13	12.81	high	Yes	Yes	Tier 2	19	797075	812327	1	polypyrimidine tract binding protein 1 [Source:HGNC Symbol;Acc:9583]	0	Y	N	N
	Hr38	FBgn0014859	NR4A2	ENSG00000153234	13	12.74	high	Yes	Yes	Tier 2	2	157180944	157198860	-1	nuclear receptor subfamily 4, group A, member 2 [Source:HGNC Symbol;Acc:7981]	2	Y	N	N
	Pka-C1	FBgn0000273	PRKACB	ENSG00000142875	13	12.87	high	Yes	Yes	Tier 2	1	84543745	84704181	1	protein kinase, cAMP-dependent, catalytic, beta [Source:HGNC Symbol;Acc:9381]	0	Y	N	N
	Hex-A	FBgn0001186	GCK	ENSG00000106633	13	12.74	high	Yes	Yes	Tier 2	7	44183872	44237769	-1	glucokinase (hexokinase 4) [Source:HGNC Symbol;Acc:4195]	13	Y	N	N
	csw	FBgn0000382	PTPN11	ENSG00000179295	12	11.77	high	Yes	Yes	Tier 2	12	112856155	112947717	1	protein tyrosine phosphatase, non-receptor type 11 [Source:HGNC Symbol;Acc:9644]	66	Y	N	N
	eIF4A	FBgn0001942	EIF4A1	ENSG00000161960	12	11.78	high	Yes	Yes	Tier 2	17	7476024	7482323	1	eukaryotic translation initiation factor 4A1 [Source:HGNC Symbol;Acc:3282]	20	Y	N	N
	ND-MLRQ	FBgn0052230	NDUFA4	ENSG00000189043	12	11.87	high	Yes	Yes	Tier 2	7	10971578	10979883	-1	NADH dehydrogenase (ubiquinone) 1 alpha subcomplex, 4, 9kDa [Source:HGNC Symbol;Acc:7687]	0	Y	N	N
	nej	FBgn0261617	EP300	ENSG00000100393	12	11.81	high	Yes	Yes	Tier 2	22	41487790	41576081	1	E1A binding protein p300 [Source:HGNC Symbol;Acc:3373]	1	Y	N	N
	nej	FBgn0261617	CREBBP	ENSG00000005339	12	11.79	high	Yes	Yes	Tier 2	16	3775055	3930727	-1	CREB binding protein [Source:HGNC Symbol;Acc:2348]	1	Y	N	N
	gpp	FBgn0264495	DOT1L	ENSG00000104885	12	11.73	high	Yes	Yes	Tier 2	19	2164148	2232577	1	DOT1-like histone H3K79 methyltransferase [Source:HGNC Symbol;Acc:24948]	5	Y	N	N
	put	FBgn0003169	ACVR2A	ENSG00000121989	12	11.81	high	Yes	Yes	Tier 2	2	148602086	148688393	1	activin A receptor, type IIA [Source:HGNC Symbol;Acc:173]	1	Y	N	N
	put	FBgn0003169	ACVR2B	ENSG00000114739	12	11.78	high	Yes	Yes	Tier 2	3	38495342	38534633	1	activin A receptor, type IIB [Source:HGNC Symbol;Acc:174]	0	Y	N	N
	ftz-f1	FBgn0001078	NR5A1	ENSG00000136931	11	10.84	high	Yes	Yes	Tier 2	9	127243516	127269709	-1	nuclear receptor subfamily 5, group A, member 1 [Source:HGNC Symbol;Acc:7983]	0	Y	N	N
	SK	FBgn0029761	KCNN1	ENSG00000105642	11	10.89	high	Yes	Yes	Tier 2	19	18062102	18110889	1	potassium intermediate/small conductance calcium-activated channel, subfamily N, member 1 [Source:HGNC Symbol;Acc:6290]	0	Y	N	N
	Pitslre	FBgn0016696	CDK11B	ENSG00000248333	11	10.88	high	Yes	Yes	Tier 2	1	1570603	1590473	-1	cyclin-dependent kinase 11B [Source:HGNC Symbol;Acc:1729]	0	Y	N	N
	Ptp10D	FBgn0004370	PTPRB	ENSG00000127329	11	10.7	moderate	Yes	No	Tier 2	12	70910630	71031220	-1	protein tyrosine phosphatase, receptor type, B [Source:HGNC Symbol;Acc:9665]	1	Y	N	N
	Pde1c	FBgn0264815	PDE1A	ENSG00000115252	10	9.85	high	Yes	Yes	Tier 2	2	183004763	183387919	-1	phosphodiesterase 1A, calmodulin-dependent [Source:HGNC Symbol;Acc:8774]	0	Y	N	N
	EcR	FBgn0000546	NR1H3	ENSG00000025434	10	9.82	high	Yes	Yes	Tier 2	11	47269851	47290396	1	nuclear receptor subfamily 1, group H, member 3 [Source:HGNC Symbol;Acc:7966]	11	Y	N	N
	Eaat1	FBgn0026439	SLC1A3	ENSG00000079215	10	9.85	high	Yes	Yes	Tier 2	5	36606457	36688436	1	solute carrier family 1 (glial high affinity glutamate transporter), member 3 [Source:HGNC Symbol;Acc:10941]	0	Y	N	N
	Glut1	FBgn0264574	SLC2A1	ENSG00000117394	10	9.96	high	Yes	Yes	Tier 2	1	43391052	43424530	-1	solute carrier family 2 (facilitated glucose transporter), member 1 [Source:HGNC Symbol;Acc:11005]	0	Y	N	N
	fs(1)h	FBgn0004656	BRD4	ENSG00000141867	9	8.82	high	Yes	Yes	Tier 2	19	15347647	15443356	-1	bromodomain containing 4 [Source:HGNC Symbol;Acc:13575]	0	Y	N	N
	fs(1)h	FBgn0004656	BRD2	ENSG00000204256	9	8.8	high	Yes	Yes	Tier 2	6	32936437	32949282	1	bromodomain containing 2 [Source:HGNC Symbol;Acc:1103]	3	Y	N	N
	fs(1)h	FBgn0004656	BRDT	ENSG00000137948	9	8.8	high	Yes	Yes	Tier 2	1	92414928	92479983	1	bromodomain, testis-specific [Source:HGNC Symbol;Acc:1105]	0	Y	N	N
	CG42750	FBgn0261804	DPEP2	ENSG00000167261	8	8.01	moderate	Yes	No	Tier 2	16	68021297	68034489	-1	dipeptidase 2 [Source:HGNC Symbol;Acc:23028]	11	Y	N	N
	Shab	FBgn0262593	KCNB2	ENSG00000182674	8	7.99	high	Yes	Yes	Tier 2	8	73449626	73850584	1	potassium voltage-gated channel, Shab-related subfamily, member 2 [Source:HGNC Symbol;Acc:6232]	0	Y	N	N
	Ets65A	FBgn0005658	ERG	ENSG00000157554	8	7.85	high	Yes	Yes	Tier 2	21	39751949	40033704	-1	v-ets avian erythroblastosis virus E26 oncogene homolog [Source:HGNC Symbol;Acc:3446]	1	Y	N	N
	kay	FBgn0001297	FOS	ENSG00000170345	6	5.99	high	Yes	Yes	Tier 2	14	75745477	75748933	1	FBJ murine osteosarcoma viral oncogene homolog [Source:HGNC Symbol;Acc:3796]	0	Y	N	N
	Hsp68	FBgn0001230	HSPA1B	ENSG00000204388	6	5.91	moderate	Yes	No	Tier 2	6	31795512	31798031	1	heat shock 70kDa protein 1B [Source:HGNC Symbol;Acc:5233]	60	Y	N	N
	Pde9	FBgn0259171	PDE9A	ENSG00000160191	6	5.84	high	Yes	Yes	Tier 2	21	44073746	44195619	1	phosphodiesterase 9A [Source:HGNC Symbol;Acc:8795]	0	Y	N	N
	tai	FBgn0041092	NCOA3	ENSG00000124151	5	4.98	high	Yes	Yes	Tier 2	20	46130601	46285621	1	nuclear receptor coactivator 3 [Source:HGNC Symbol;Acc:7670]	1	Y	N	N
	Rdl	FBgn0004244	GLRA4		4	3.8	moderate	Yes	No	Tier 2	X	102962152	102983583	-1	glycine receptor, alpha 4 [Source:HGNC Symbol;Acc:31715]	0	Y	N	N
	pHCl-1	FBgn0264908	GLRA4		4	3.96	moderate	Yes	No	Tier 2	X	102962152	102983583	-1	glycine receptor, alpha 4 [Source:HGNC Symbol;Acc:31715]	0	Y	N	N
	Eip75B	FBgn0000568	NR1D2	ENSG00000174738	4	4	moderate	Yes	No	Tier 2	3	23986751	24022109	1	nuclear receptor subfamily 1, group D, member 2 [Source:HGNC Symbol;Acc:7963]	0	Y	N	N
	Hsc70-3	FBgn0001218	HSPA5	ENSG00000044574	15	14.75	high	Yes	Yes	Tier 2	9	127997132	128003609	-1	heat shock 70kDa protein 5 (glucose-regulated protein, 78kDa) [Source:HGNC Symbol;Acc:5238]	0	Y	Y	N
	tok	FBgn0004885	BMP1	ENSG00000168487	11	10.85	high	Yes	Yes	Tier 2	8	22022249	22069839	1	bone morphogenetic protein 1 [Source:HGNC Symbol;Acc:1067]	0	Y	Y	N
	CASK	FBgn0013759	CASK	ENSG00000147044	11	10.86	high	Yes	Yes	Tier 2	X	41374187	41782716	-1	calcium/calmodulin-dependent serine protein kinase (MAGUK family) [Source:HGNC Symbol;Acc:1497]	0	Y	Y	N
	Cam	FBgn0000253	CALM1	ENSG00000198668	10	9.86	high	Yes	Yes	Tier 2	14	90862846	90874605	1	calmodulin 1 (phosphorylase kinase, delta) [Source:HGNC Symbol;Acc:1442]	0	Y	Y	N
	Cam	FBgn0000253	CALM3	ENSG00000160014	10	9.86	high	Yes	Yes	Tier 2	19	47104331	47114050	1	calmodulin 3 (phosphorylase kinase, delta) [Source:HGNC Symbol;Acc:1449]	0	Y	Y	N
	Irk2	FBgn0039081	KCNJ12	ENSG00000184185	9	8.97	high	Yes	Yes	Tier 2	17	21279509	21323179	1	potassium inwardly-rectifying channel, subfamily J, member 12 [Source:HGNC Symbol;Acc:6258]	1	Y	Y	N
	Irk2	FBgn0039081	KCNJ2	ENSG00000123700	9	8.88	high	Yes	Yes	Tier 2	17	68164814	68176189	1	potassium inwardly-rectifying channel, subfamily J, member 2 [Source:HGNC Symbol;Acc:6263]	0	Y	Y	N
	CG4467	FBgn0039064	LNPEP	ENSG00000113441	4	3.92	moderate	Yes	No	Tier 2	5	96271098	96373219	1	leucyl/cystinyl aminopeptidase [Source:HGNC Symbol;Acc:6656]	3	Y	Y	N
	dally	FBgn0263930	GPC5	ENSG00000179399	14	13.72	high	Yes	Yes	Tier 3A	13	92050929	93519490	1	glypican 5 [Source:HGNC Symbol;Acc:4453]	3	N	Y	N
	Tctp	FBgn0037874	TPT1	ENSG00000133112	14	13.8	high	Yes	Yes	Tier 3A	13	45911008	45915505	-1	tumor protein, translationally-controlled 1 [Source:HGNC Symbol;Acc:12022]	1	N	Y	N
	Ten-m	FBgn0004449	TENM1	ENSG00000009694	13	12.74	high	Yes	Yes	Tier 3A	X	123509753	124097666	-1	teneurin transmembrane protein 1 [Source:HGNC Symbol;Acc:8117]	0	N	Y	N
	Gel	FBgn0010225	GSN	ENSG00000148180	13	12.79	high	Yes	Yes	Tier 3A	9	123970072	124095121	1	gelsolin [Source:HGNC Symbol;Acc:4620]	2	N	Y	N
	Cow	FBgn0039054	SPOCK3	ENSG00000196104	11	10.74	high	Yes	Yes	Tier 3A	4	167654535	168155947	-1	sparc/osteonectin, cwcv and kazal-like domains proteoglycan (testican) 3 [Source:HGNC Symbol;Acc:13565]	0	N	Y	N
	NetB	FBgn0015774	NTN1	ENSG00000065320	11	10.79	moderate	Yes	No	Tier 3A	17	8924859	9147317	1	netrin 1 [Source:HGNC Symbol;Acc:8029]	0	N	Y	N
	Fur1	FBgn0004509	FURIN	ENSG00000140564	10	9.76	high	Yes	Yes	Tier 3A	15	91411822	91426688	1	furin (paired basic amino acid cleaving enzyme) [Source:HGNC Symbol;Acc:8568]	4	N	Y	N
	CG4829	FBgn0030796	GGT1	ENSG00000100031	10	9.81	moderate	Yes	No	Tier 3A	22	24979718	25024972	1	gamma-glutamyltransferase 1 [Source:HGNC Symbol;Acc:4250]	5	N	Y	N
	nolo	FBgn0051619	ADAMTSL3	ENSG00000156218	10	9.87	high	Yes	Yes	Tier 3A	15	84322838	84708594	1	ADAMTS-like 3 [Source:HGNC Symbol;Acc:14633]	6	N	Y	N
	Dscam2	FBgn0265296	DSCAM	ENSG00000171587	10	9.83	moderate	Yes	No	Tier 3A	21	41382926	42219065	-1	Down syndrome cell adhesion molecule [Source:HGNC Symbol;Acc:3039]	0	N	Y	N
	Actbeta	FBgn0024913	INHBB	ENSG00000163083	10	9.9	high	Yes	Yes	Tier 3A	2	121103719	121109384	1	inhibin, beta B [Source:HGNC Symbol;Acc:6067]	0	N	Y	N
	SP2353	FBgn0034070	EGFLAM	ENSG00000164318	10	9.9	high	Yes	Yes	Tier 3A	5	38258511	38465123	1	EGF-like, fibronectin type III and laminin G domains [Source:HGNC Symbol;Acc:26810]	0	N	Y	N
	Lac	FBgn0010238	NEGR1	ENSG00000172260	9	8.93	high	Yes	Yes	Tier 3A	1	71861623	72748417	-1	neuronal growth regulator 1 [Source:HGNC Symbol;Acc:17302]	10	N	Y	N
	Col4a1	FBgn0000299	COL4A1	ENSG00000187498	9	8.9	high	Yes	Yes	Tier 3A	13	110801318	110959496	-1	collagen, type IV, alpha 1 [Source:HGNC Symbol;Acc:2202]	1	N	Y	N
	crb	FBgn0259685	CRB1	ENSG00000134376	9	8.75	high	Yes	Yes	Tier 3A	1	197170592	197447585	1	crumbs homolog 1 (Drosophila) [Source:HGNC Symbol;Acc:2343]	4	N	Y	N
	DIP-eta	FBgn0031725	OPCML	ENSG00000183715	8	7.76	moderate	Yes	No	Tier 3A	11	132284871	133402414	-1	opioid binding protein/cell adhesion molecule-like [Source:HGNC Symbol;Acc:8143]	1	N	Y	N
	vkg	FBgn0016075	COL4A1	ENSG00000187498	8	7.78	moderate	Yes	No	Tier 3A	13	110801318	110959496	-1	collagen, type IV, alpha 1 [Source:HGNC Symbol;Acc:2202]	1	N	Y	N
	vsg	FBgn0045823	CD164	ENSG00000135535	8	7.91	high	Yes	Yes	Tier 3A	6	109687717	109703762	-1	CD164 molecule, sialomucin [Source:HGNC Symbol;Acc:1632]	1	N	Y	N
	DIP-delta	FBgn0085420	NTM	ENSG00000182667	7	6.97	moderate	Yes	No	Tier 3A	11	131240373	132206716	1	neurotrimin [Source:HGNC Symbol;Acc:17941]	0	N	Y	N
	Sdc	FBgn0010415	SDC4	ENSG00000124145	6	5.94	high	Yes	Yes	Tier 3A	20	43953928	43977064	-1	syndecan 4 [Source:HGNC Symbol;Acc:10661]	0	N	Y	N
	His4r	FBgn0013981	HIST1H4F	ENSG00000274618	5	4.74	moderate	Yes	No	Tier 3A	6	26240561	26240976	1	histone cluster 1, H4f [Source:HGNC Symbol;Acc:4783]	6	N	Y	N
	His4r	FBgn0013981	HIST1H4D	ENSG00000277157	5	4.74	moderate	Yes	No	Tier 3A	6	26188938	26189304	-1	histone cluster 1, H4d [Source:HGNC Symbol;Acc:4782]	6	N	Y	N
	CG4467	FBgn0039064	ERAP1	ENSG00000164307	4	3.92	moderate	Yes	No	Tier 3A	5	96096521	96143803	-1	endoplasmic reticulum aminopeptidase 1 [Source:HGNC Symbol;Acc:18173]	5	N	Y	N
	Idgf3	FBgn0020414	CHIT1	ENSG00000133063	4	3.93	moderate	Yes	No	Tier 3A	1	203181955	203242769	-1	chitinase 1 (chitotriosidase) [Source:HGNC Symbol;Acc:1936]	0	N	Y	N
	Idgf3	FBgn0020414	CHI3L1	ENSG00000133048	4	3.93	moderate	Yes	No	Tier 3A	1	203148059	203155877	-1	chitinase 3-like 1 (cartilage glycoprotein-39) [Source:HGNC Symbol;Acc:1932]	0	N	Y	N
	wry	FBgn0051665	NOTCH4	ENSG00000204301	4	4.04	moderate	Yes	No	Tier 3A	6	32162620	32191844	-1	notch 4 [Source:HGNC Symbol;Acc:7884]	61	N	Y	N
	klg	FBgn0017590	NEGR1	ENSG00000172260	3	2.83	moderate	Yes	No	Tier 3A	1	71861623	72748417	-1	neuronal growth regulator 1 [Source:HGNC Symbol;Acc:17302]	10	N	Y	N
	klg	FBgn0017590	OPCML	ENSG00000183715	3	2.83	moderate	Yes	No	Tier 3A	11	132284871	133402414	-1	opioid binding protein/cell adhesion molecule-like [Source:HGNC Symbol;Acc:8143]	1	N	Y	N
	CG33543	FBgn0053543	OPCML	ENSG00000183715	3	2.79	moderate	Yes	No	Tier 3A	11	132284871	133402414	-1	opioid binding protein/cell adhesion molecule-like [Source:HGNC Symbol;Acc:8143]	1	N	Y	N
	klg	FBgn0017590	NTM	ENSG00000182667	3	2.83	moderate	Yes	No	Tier 3A	11	131240373	132206716	1	neurotrimin [Source:HGNC Symbol;Acc:17941]	0	N	Y	N
	CG33543	FBgn0053543	NTM	ENSG00000182667	3	2.79	moderate	Yes	No	Tier 3A	11	131240373	132206716	1	neurotrimin [Source:HGNC Symbol;Acc:17941]	0	N	Y	N
	CG42342	FBgn0259244	COL13A1	ENSG00000197467	3	2.86	high	Yes	Yes	Tier 3A	10	71561644	71724031	1	collagen, type XIII, alpha 1 [Source:HGNC Symbol;Acc:2190]	0	N	Y	N
	kcc	FBgn0261794	SLC12A4	ENSG00000124067	15	14.75	high	Yes	Yes	Tier 3A	16	67977377	68003504	-1	solute carrier family 12 (potassium/chloride transporter), member 4 [Source:HGNC Symbol;Acc:10913]	11	Y	N	N
	ftz-f1	FBgn0001078	NR5A2	ENSG00000116833	11	10.79	high	Yes	Yes	Tier 3A	1	199996730	200146552	1	nuclear receptor subfamily 5, group A, member 2 [Source:HGNC Symbol;Acc:7984]	3	Y	N	N
	List	FBgn0034381	SLC6A7	ENSG00000011083	5	4.89	high	Yes	Yes	Tier 3A	5	149569520	149602351	1	solute carrier family 6 (neurotransmitter transporter), member 7 [Source:HGNC Symbol;Acc:11054]	0	Y	N	N
	Ptp99A	FBgn0004369	PTPRG	ENSG00000144724	9	9	high	Yes	Yes	Tier 3A	3	61547243	62283288	1	protein tyrosine phosphatase, receptor type, G [Source:HGNC Symbol;Acc:9671]	0	Y	Y	N
	Syx1A	FBgn0013343	STX1A	ENSG00000106089	15	14.75	high	Yes	Yes	Tier 3B	7	73113536	73134002	-1	syntaxin 1A (brain) [Source:HGNC Symbol;Acc:11433]	1	N	Y	N
	SPARC	FBgn0026562	SPARC	ENSG00000113140	14	13.75	high	Yes	Yes	Tier 3B	5	151040657	151066726	-1	secreted protein, acidic, cysteine-rich (osteonectin) [Source:HGNC Symbol;Acc:11219]	0	N	Y	N
	Timp	FBgn0025879	TIMP3	ENSG00000100234	13	12.8	high	Yes	Yes	Tier 3B	22	33197687	33259030	1	TIMP metallopeptidase inhibitor 3 [Source:HGNC Symbol;Acc:11822]	0	N	Y	N
	kug	FBgn0261574	FAT3	ENSG00000165323	13	12.82	high	Yes	Yes	Tier 3B	11	92085262	92629618	1	FAT atypical cadherin 3 [Source:HGNC Symbol;Acc:23112]	1	N	Y	N
	Ald1	FBgn0000064	ALDOA	ENSG00000149925	13	12.74	high	Yes	Yes	Tier 3B	16	30064411	30081778	1	aldolase A, fructose-bisphosphate [Source:HGNC Symbol;Acc:414]	2	N	Y	N
	IA-2	FBgn0031294	PTPRN	ENSG00000054356	11	10.91	high	Yes	Yes	Tier 3B	2	220154345	220174370	-1	protein tyrosine phosphatase, receptor type, N [Source:HGNC Symbol;Acc:9676]	0	N	Y	N
	trol	FBgn0284408	HSPG2	ENSG00000142798	11	10.65	high	Yes	Yes	Tier 3B	1	22148738	22263790	-1	heparan sulfate proteoglycan 2 [Source:HGNC Symbol;Acc:5273]	0	N	Y	N
	tok	FBgn0004885	TLL1	ENSG00000038295	11	10.9	high	Yes	Yes	Tier 3B	4	166794410	167025047	1	tolloid-like 1 [Source:HGNC Symbol;Acc:11843]	1	N	Y	N
	CG3662	FBgn0031285	ITM2B	ENSG00000136156	11	10.89	high	Yes	Yes	Tier 3B	13	48807294	48837063	1	integral membrane protein 2B [Source:HGNC Symbol;Acc:6174]	0	N	Y	N
	mspo	FBgn0020269	SPON2	ENSG00000159674	11	10.86	high	Yes	Yes	Tier 3B	4	1160720	1202750	-1	spondin 2, extracellular matrix protein [Source:HGNC Symbol;Acc:11253]	0	N	Y	N
	Lsd-2	FBgn0030608	PLIN2	ENSG00000147872	10	9.83	high	Yes	Yes	Tier 3B	9	19108373	19149288	-1	perilipin 2 [Source:HGNC Symbol;Acc:248]	0	N	Y	N
	Rtnl1	FBgn0053113	RTN3	ENSG00000133318	9	8.84	high	Yes	Yes	Tier 3B	11	63448918	63527363	1	reticulon 3 [Source:HGNC Symbol;Acc:10469]	0	N	Y	N
	OtopLa	FBgn0259994	OTOP1	ENSG00000163982	9	8.96	high	Yes	Yes	Tier 3B	4	4190530	4228616	-1	otopetrin 1 [Source:HGNC Symbol;Acc:19656]	0	N	Y	N
	Bsg	FBgn0261822	NPTN	ENSG00000156642	8	7.73	high	Yes	Yes	Tier 3B	15	73852355	73926475	-1	neuroplastin [Source:HGNC Symbol;Acc:17867]	0	N	Y	N
	Fas1	FBgn0285925	POSTN	ENSG00000133110	7	6.93	moderate	Yes	No	Tier 3B	13	38136720	38172981	-1	periostin, osteoblast specific factor [Source:HGNC Symbol;Acc:16953]	0	N	Y	N
	His3.3B	FBgn0004828	H3F3A	ENSG00000163041	6	5.87	high	Yes	Yes	Tier 3B	1	226249552	226259702	1	H3 histone, family 3A [Source:HGNC Symbol;Acc:4764]	0	N	Y	N
	Sdc	FBgn0010415	SDC2	ENSG00000169439	6	5.83	high	Yes	Yes	Tier 3B	8	97505579	97624000	1	syndecan 2 [Source:HGNC Symbol;Acc:10659]	0	N	Y	N
	HmgZ	FBgn0010228	HMGB2	ENSG00000164104	5	4.91	moderate	Yes	No	Tier 3B	4	174252846	174256276	-1	high mobility group box 2 [Source:HGNC Symbol;Acc:5000]	0	N	Y	N
	His4r	FBgn0013981	HIST1H4L	ENSG00000275126	5	4.81	high	Yes	Yes	Tier 3B	6	27840926	27841289	-1	histone cluster 1, H4l [Source:HGNC Symbol;Acc:4791]	7	N	Y	N
	His4r	FBgn0013981	HIST2H4A	ENSG00000270882	5	4.74	moderate	Yes	No	Tier 3B	1	149804221	149811339	1	histone cluster 2, H4a [Source:HGNC Symbol;Acc:4794]	0	N	Y	N
	His4r	FBgn0013981	HIST4H4	ENSG00000197837	5	4.74	moderate	Yes	No	Tier 3B	12	14920933	14924065	-1	histone cluster 4, H4 [Source:HGNC Symbol;Acc:20510]	0	N	Y	N
	Nepl5	FBgn0031808	KEL	ENSG00000197993	5	4.9	moderate	Yes	No	Tier 3B	7	142638201	142659768	-1	Kell blood group, metallo-endopeptidase [Source:HGNC Symbol;Acc:6308]	0	N	Y	N
	Spn43Ab	FBgn0024293	SERPINI1	ENSG00000163536	4	3.92	moderate	Yes	No	Tier 3B	3	167453031	167543356	1	serpin peptidase inhibitor, clade I (neuroserpin), member 1 [Source:HGNC Symbol;Acc:8943]	0	N	Y	N
	Spn43Ab	FBgn0024293	SERPINB1	ENSG00000021355	4	3.92	moderate	Yes	No	Tier 3B	6	2832566	2842240	-1	serpin peptidase inhibitor, clade B (ovalbumin), member 1 [Source:HGNC Symbol;Acc:3311]	0	N	Y	N
	Idgf3	FBgn0020414	OVGP1	ENSG00000085465	4	3.93	moderate	Yes	No	Tier 3B	1	111956936	111970399	-1	oviductal glycoprotein 1, 120kDa [Source:HGNC Symbol;Acc:8524]	0	N	Y	N
	nrv3	FBgn0032946	ATP1B1	ENSG00000143153	14	13.8	high	Yes	Yes	Tier 3B	1	169074935	169101960	1	ATPase, Na+/K+ transporting, beta 1 polypeptide [Source:HGNC Symbol;Acc:804]	6	Y	N	N
	eag	FBgn0000535	KCNH1	ENSG00000143473	13	12.8	high	Yes	Yes	Tier 3B	1	210856555	211307457	-1	potassium voltage-gated channel, subfamily H (eag-related), member 1 [Source:HGNC Symbol;Acc:6250]	0	Y	N	N
	nrv2	FBgn0015777	ATP1B1	ENSG00000143153	12	11.82	moderate	Yes	No	Tier 3B	1	169074935	169101960	1	ATPase, Na+/K+ transporting, beta 1 polypeptide [Source:HGNC Symbol;Acc:804]	6	Y	N	N
	nAChRalpha7	FBgn0086778	CHRFAM7A	ENSG00000166664	12	11.81	high	Yes	Yes	Tier 3B	15	30653443	30686052	-1	CHRNA7 (cholinergic receptor, nicotinic, alpha 7, exons 5-10) and FAM7A (family with sequence similarity 7A, exons A-E) fusion [Source:HGNC Symbol;Acc:15781]	0	Y	N	N
	trio	FBgn0024277	TRIO	ENSG00000038382	12	11.88	high	Yes	Yes	Tier 3B	5	14143811	14532235	1	trio Rho guanine nucleotide exchange factor [Source:HGNC Symbol;Acc:12303]	0	Y	N	N
	Sh	FBgn0003380	KCNA1	ENSG00000111262	11	10.85	high	Yes	Yes	Tier 3B	12	5019071	5040527	1	potassium voltage-gated channel, shaker-related subfamily, member 1 (episodic ataxia with myokymia) [Source:HGNC Symbol;Acc:6218]	0	Y	N	N
	nAChRalpha5	FBgn0028875	CHRFAM7A	ENSG00000166664	11	10.8	moderate	Yes	No	Tier 3B	15	30653443	30686052	-1	CHRNA7 (cholinergic receptor, nicotinic, alpha 7, exons 5-10) and FAM7A (family with sequence similarity 7A, exons A-E) fusion [Source:HGNC Symbol;Acc:15781]	0	Y	N	N
	nAChRalpha6	FBgn0032151	CHRFAM7A	ENSG00000166664	11	10.9	moderate	Yes	No	Tier 3B	15	30653443	30686052	-1	CHRNA7 (cholinergic receptor, nicotinic, alpha 7, exons 5-10) and FAM7A (family with sequence similarity 7A, exons A-E) fusion [Source:HGNC Symbol;Acc:15781]	0	Y	N	N
	alphaTub84B	FBgn0003884	TUBA3D	ENSG00000075886	11	10.79	high	Yes	Yes	Tier 3B	2	132233666	132240507	1	tubulin, alpha 3d [Source:HGNC Symbol;Acc:24071]	0	Y	N	N
	CG4587	FBgn0028863	CACNA2D4	ENSG00000151062	11	10.83	moderate	Yes	No	Tier 3B	12	1901123	2028002	-1	calcium channel, voltage-dependent, alpha 2/delta subunit 4 [Source:HGNC Symbol;Acc:20202]	0	Y	N	N
	CG11319	FBgn0031835	DPP10	ENSG00000175497	9	8.88	high	Yes	Yes	Tier 3B	2	115199876	116603328	1	dipeptidyl-peptidase 10 (non-functional) [Source:HGNC Symbol;Acc:20823]	0	Y	N	N
	Ih	FBgn0263397	HCN3	ENSG00000143630	9	8.78	high	Yes	Yes	Tier 3B	1	155247374	155259639	1	hyperpolarization activated cyclic nucleotide-gated potassium channel 3 [Source:HGNC Symbol;Acc:19183]	5	Y	N	N
	CG34357	FBgn0085386	GUCY2F	ENSG00000101890	9	8.81	high	Yes	Yes	Tier 3B	X	108616135	108725301	-1	guanylate cyclase 2F, retinal [Source:HGNC Symbol;Acc:4691]	0	Y	N	N
	Shab	FBgn0262593	KCNB1	ENSG00000158445	8	7.94	high	Yes	Yes	Tier 3B	20	47980414	48099184	-1	potassium voltage-gated channel, Shab-related subfamily, member 1 [Source:HGNC Symbol;Acc:6231]	0	Y	N	N
	Asator	FBgn0039908	TTBK2	ENSG00000128881	7	6.86	high	Yes	Yes	Tier 3B	15	43030932	43213007	-1	tau tubulin kinase 2 [Source:HGNC Symbol;Acc:19141]	0	Y	N	N
	kek3	FBgn0028370	LRRC4C	ENSG00000148948	5	4.83	high	Yes	Yes	Tier 3B	11	40135753	41481323	-1	leucine rich repeat containing 4C [Source:HGNC Symbol;Acc:29317]	0	Y	N	N
	Rdl	FBgn0004244	GABRP	ENSG00000094755	4	3.96	high	Yes	Yes	Tier 3B	5	170190354	170241051	1	gamma-aminobutyric acid (GABA) A receptor, pi [Source:HGNC Symbol;Acc:4089]	0	Y	N	N
	DopEcR	FBgn0035538	GPR52	ENSG00000203737	4	3.91	high	Yes	Yes	Tier 3B	1	174417212	174418683	1	G protein-coupled receptor 52 [Source:HGNC Symbol;Acc:4508]	0	Y	N	N
	DopEcR	FBgn0035538	GPR21	ENSG00000188394	4	3.86	high	Yes	Yes	Tier 3B	9	125796806	125797975	1	G protein-coupled receptor 21 [Source:HGNC Symbol;Acc:4476]	0	Y	N	N
	Cngl	FBgn0263257	CNGA4	ENSG00000132259	3	2.84	moderate	Yes	No	Tier 3B	11	6255995	6265659	1	cyclic nucleotide gated channel alpha 4 [Source:HGNC Symbol;Acc:2152]	0	Y	N	N
	Cngl	FBgn0263257	CNGA1	ENSG00000198515	3	2.84	moderate	Yes	No	Tier 3B	4	47937994	48018689	-1	cyclic nucleotide gated channel alpha 1 [Source:HGNC Symbol;Acc:2148]	0	Y	N	N
	Cngl	FBgn0263257	CNGA3	ENSG00000144191	3	2.84	moderate	Yes	No	Tier 3B	2	98962618	99015064	1	cyclic nucleotide gated channel alpha 3 [Source:HGNC Symbol;Acc:2150]	0	Y	N	N
	AstA-R1	FBgn0266429	GALR2	ENSG00000182687	11	10.77	high	Yes	Yes	Tier 3B	17	74070875	74073622	1	galanin receptor 2 [Source:HGNC Symbol;Acc:4133]	0	Y	Y	N
	Irk2	FBgn0039081	KCNJ4	ENSG00000168135	9	8.93	high	Yes	Yes	Tier 3B	22	38822332	38851205	-1	potassium inwardly-rectifying channel, subfamily J, member 4 [Source:HGNC Symbol;Acc:6265]	0	Y	Y	N
	Unr	FBgn0263352	CSDE1	ENSG00000009307	15	14.75	high	Yes	Yes
	Gbeta13F	FBgn0001105	GNB1	ENSG00000078369	15	14.75	high	Yes	Yes
	Cals	FBgn0039928	CLSTN2	ENSG00000158258	15	14.75	high	Yes	Yes
	Vha55	FBgn0005671	ATP6V1B2	ENSG00000147416	15	14.75	high	Yes	Yes
	Hydr1	FBgn0033382	ABHD3	ENSG00000158201	15	14.75	high	Yes	Yes
	CG9471	FBgn0037749	BLVRB	ENSG00000090013	15	14.75	high	Yes	Yes
	Invadolysin	FBgn0086359	LMLN	ENSG00000185621	15	14.75	high	Yes	Yes
	blw	FBgn0011211	ATP5F1A	ENSG00000152234	15	14.75	high	Yes	Yes
	Vha26	FBgn0283535	ATP6V1E1	ENSG00000131100	15	14.75	high	Yes	Yes
	Gprk1	FBgn0260798	GRK3	ENSG00000100077	15	14.75	high	Yes	Yes
	CG40045	FBgn0058045	UBE2G1	ENSG00000132388	15	14.75	high	Yes	Yes
	Rab3-GEF	FBgn0030613	MADD	ENSG00000110514	15	14.75	high	Yes	Yes
	beta-Spec	FBgn0250788	SPTBN1	ENSG00000115306	15	14.75	high	Yes	Yes
	Gycbeta100B	FBgn0013973	GUCY1B1	ENSG00000061918	15	14.75	high	Yes	Yes
	UbcE2H	FBgn0029996	UBE2H	ENSG00000186591	15	14.75	high	Yes	Yes
	ATPsynG	FBgn0010612	ATP5MG	ENSG00000167283	15	14.75	high	Yes	Yes
	UQCR-Q	FBgn0036728	UQCRQ	ENSG00000164405	15	14.75	high	Yes	Yes
	EndoA	FBgn0038659	SH3GL3	ENSG00000140600	15	14.75	high	Yes	Yes
	fne	FBgn0086675	ELAVL2	ENSG00000107105	14	13.8	high	Yes	Yes
	14-3-3epsilon	FBgn0020238	YWHAE	ENSG00000108953	14	13.74	high	Yes	Yes
	RpL38	FBgn0040007	RPL38	ENSG00000172809	14	13.8	high	Yes	Yes
	AcCoAS	FBgn0012034	ACSS2	ENSG00000131069	14	13.8	high	Yes	Yes
	Galphao	FBgn0001122	GNAO1	ENSG00000087258	14	13.74	high	Yes	Yes
	RpL24	FBgn0032518	RPL24	ENSG00000114391	14	13.8	high	Yes	Yes
	dtn	FBgn0262730	TMEM132E	ENSG00000181291	14	13.8	high	Yes	Yes
	Rox8	FBgn0005649	TIAL1	ENSG00000151923	14	13.82	high	Yes	Yes
	Mpcp2	FBgn0026409	SLC25A3	ENSG00000075415	14	13.75	moderate	Yes	No
	AGO1	FBgn0262739	AGO2	ENSG00000123908	14	13.8	high	Yes	Yes
	Lis-1	FBgn0015754	PAFAH1B1	ENSG00000007168	14	13.75	high	Yes	Yes
	Nckx30C	FBgn0028704	SLC24A2	ENSG00000155886	14	13.85	high	Yes	Yes
	Frq1	FBgn0030897	NCS1	ENSG00000107130	14	13.82	high	Yes	Yes
	Ssdp	FBgn0011481	SSBP3	ENSG00000157216	14	13.72	high	Yes	Yes
	RpS9	FBgn0010408	RPS9	ENSG00000170889	14	13.8	high	Yes	Yes
	sky	FBgn0032901	TBC1D24	ENSG00000162065	14	13.74	high	Yes	Yes
	Gad1	FBgn0004516	GAD1	ENSG00000128683	14	13.8	high	Yes	Yes
	CG11030	FBgn0031736	NGDN	ENSG00000129460	14	13.8	high	Yes	Yes
	CG31140	FBgn0051140	DGKQ	ENSG00000145214	14	13.72	high	Yes	Yes
	kdn	FBgn0261955	CS	ENSG00000062485	14	13.72	high	Yes	Yes
	Fim	FBgn0024238	LCP1	ENSG00000136167	14	13.8	high	Yes	Yes
	Fim	FBgn0024238	PLS3	ENSG00000102024	14	13.75	high	Yes	Yes
	norpA	FBgn0262738	PLCB4	ENSG00000101333	14	13.79	high	Yes	Yes
	lap	FBgn0086372	PICALM	ENSG00000073921	14	13.74	high	Yes	Yes
	unc79	FBgn0038693	UNC79	ENSG00000133958	14	13.85	high	Yes	Yes
	CG9360	FBgn0030332	DHRS11	ENSG00000278535	14	13.75	moderate	Yes	No
	Pcyt2	FBgn0035231	PCYT1A	ENSG00000161217	14	13.8	high	Yes	Yes
	CG6287	FBgn0032350	PHGDH	ENSG00000092621	14	13.74	high	Yes	Yes
	Moe	FBgn0011661	MSN	ENSG00000147065	14	13.8	high	Yes	Yes
	CG6218	FBgn0038321	NAGK	ENSG00000124357	14	13.8	high	Yes	Yes
	RpS23	FBgn0033912	RPS23	ENSG00000186468	14	13.8	high	Yes	Yes
	RpS3	FBgn0002622	RPS3	ENSG00000149273	14	13.8	high	Yes	Yes
	RpS21	FBgn0015521	RPS21	ENSG00000171858	14	13.8	high	Yes	Yes
	RpS20	FBgn0019936	RPS20	ENSG00000008988	14	13.8	high	Yes	Yes
	RpL13	FBgn0011272	RPL13	ENSG00000167526	14	13.8	high	Yes	Yes
	RpS13	FBgn0010265	RPS13	ENSG00000110700	14	13.8	high	Yes	Yes
	UQCR-14	FBgn0030733	UQCRB	ENSG00000156467	14	13.74	high	Yes	Yes
	CG9467	FBgn0037758	KCTD3	ENSG00000136636	14	13.8	high	Yes	Yes
	Mdh1	FBgn0262782	MDH1	ENSG00000014641	14	13.8	high	Yes	Yes
	Pdk	FBgn0017558	PDK3	ENSG00000067992	14	13.82	high	Yes	Yes
	RpL21	FBgn0032987	RPL21	ENSG00000122026	14	13.8	high	Yes	Yes
	Spred	FBgn0020767	SPRED2	ENSG00000198369	14	13.8	high	Yes	Yes
	Pka-R1	FBgn0259243	PRKAR1A	ENSG00000108946	14	13.82	high	Yes	Yes
	Pka-R1	FBgn0259243	PRKAR1B	ENSG00000188191	14	13.75	high	Yes	Yes
	Cadps	FBgn0053653	CADPS	ENSG00000163618	14	13.82	high	Yes	Yes
	Gdap2	FBgn0042135	GDAP2	ENSG00000196505	14	13.8	high	Yes	Yes
	Mdh2	FBgn0262559	MDH2	ENSG00000146701	14	13.8	high	Yes	Yes
	rdgA	FBgn0261549	DGKZ	ENSG00000149091	14	13.85	high	Yes	Yes
	Mapmodulin	FBgn0034282	ANP32B	ENSG00000136938	14	13.75	high	Yes	Yes
	CG4341	FBgn0028481	TMTC2	ENSG00000179104	14	13.82	high	Yes	Yes
	CtBP	FBgn0020496	CTBP2	ENSG00000175029	14	13.8	high	Yes	Yes
	mts	FBgn0004177	PPP2CA	ENSG00000113575	14	13.82	high	Yes	Yes
	RSG7	FBgn0024941	RGS7	ENSG00000182901	14	13.8	high	Yes	Yes
	SelR	FBgn0267376	MSRB3	ENSG00000174099	14	13.8	high	Yes	Yes
	Rap1	FBgn0004636	RAP1A	ENSG00000116473	14	13.82	high	Yes	Yes
	CG12531	FBgn0031064	SLC7A14	ENSG00000013293	14	13.75	high	Yes	Yes
	RpL9	FBgn0015756	RPL9	ENSG00000163682	14	13.8	high	Yes	Yes
	RpS7	FBgn0039757	RPS7	ENSG00000171863	14	13.8	high	Yes	Yes
	RpS6	FBgn0261592	RPS6	ENSG00000137154	14	13.8	high	Yes	Yes
	CG34384	FBgn0085413	DGKH	ENSG00000102780	14	13.8	high	Yes	Yes
	eff	FBgn0011217	UBE2D2	ENSG00000131508	13	12.87	high	Yes	Yes
	eff	FBgn0011217	UBE2D3	ENSG00000109332	13	12.82	high	Yes	Yes
	eIF4EHP	FBgn0053100	EIF4E2	ENSG00000135930	13	12.8	high	Yes	Yes
	Nca	FBgn0013303	HPCAL1	ENSG00000115756	13	12.87	high	Yes	Yes
	pAbp	FBgn0265297	PABPC4	ENSG00000090621	13	12.79	high	Yes	Yes
	Cyt-c-p	FBgn0284248	CYCS	ENSG00000172115	13	12.87	high	Yes	Yes
	Syn	FBgn0004575	SYN3	ENSG00000185666	13	12.81	high	Yes	Yes
	flw	FBgn0000711	PPP1CB	ENSG00000213639	13	12.8	high	Yes	Yes
	Rbp6	FBgn0260943	MSI2	ENSG00000153944	13	12.74	high	Yes	Yes
	mub	FBgn0262737	PCBP3	ENSG00000183570	13	12.79	high	Yes	Yes
	Ggamma30A	FBgn0267252	GNG13	ENSG00000127588	13	12.82	high	Yes	Yes
	heph	FBgn0011224	PTBP2	ENSG00000117569	13	12.8	high	Yes	Yes
	heph	FBgn0011224	PTBP3	ENSG00000119314	13	12.8	high	Yes	Yes
	RpL5	FBgn0064225	RPL5	ENSG00000122406	13	12.9	high	Yes	Yes
	dlg1	FBgn0001624	DLG1	ENSG00000075711	13	12.79	high	Yes	Yes
	Pur-alpha	FBgn0022361	PURA	ENSG00000185129	13	12.72	high	Yes	Yes
	CG34401	FBgn0085430	ZSWIM8	ENSG00000214655	13	12.8	high	Yes	Yes
	ctp	FBgn0011760	DYNLL2	ENSG00000264364	13	12.89	high	Yes	Yes
	14-3-3zeta	FBgn0004907	YWHAZ	ENSG00000164924	13	12.81	high	Yes	Yes
	Ald1	FBgn0000064	ALDOC	ENSG00000109107	13	12.8	high	Yes	Yes
	Ten-m	FBgn0004449	TENM2	ENSG00000145934	13	12.79	high	Yes	Yes
	shi	FBgn0003392	DNM1	ENSG00000106976	13	12.87	high	Yes	Yes
	wdb	FBgn0027492	PPP2R5E	ENSG00000154001	13	12.71	high	Yes	Yes
	Vap33	FBgn0029687	VAPB	ENSG00000124164	13	12.79	high	Yes	Yes
	jef	FBgn0033958	MFSD6	ENSG00000151690	13	12.77	high	Yes	Yes
	RpL36A	FBgn0031980	RPL36A	ENSG00000241343	13	12.87	high	Yes	Yes
	RpL28	FBgn0035422	RPL28	ENSG00000108107	13	12.87	high	Yes	Yes
	MESK2	FBgn0043070	NDRG3	ENSG00000101079	13	12.84	high	Yes	Yes
	RpS29	FBgn0261599	RPS29	ENSG00000213741	13	12.8	high	Yes	Yes
	Eno	FBgn0000579	ENO1	ENSG00000074800	13	12.79	high	Yes	Yes
	CG1640	FBgn0030478	GPT	ENSG00000167701	13	12.8	high	Yes	Yes
	CG1640	FBgn0030478	GPT2	ENSG00000166123	13	12.77	high	Yes	Yes
	CG6115	FBgn0040985	ETFRF1	ENSG00000205707	13	12.8	high	Yes	Yes
	CG31751	FBgn0086909	HYKK	ENSG00000188266	13	12.9	high	Yes	Yes
	CG2277	FBgn0035204	NT5DC1	ENSG00000178425	13	12.75	high	Yes	Yes
	RpLP1	FBgn0002593	RPLP1	ENSG00000137818	13	12.8	high	Yes	Yes
	Sin3A	FBgn0022764	SIN3A	ENSG00000169375	13	12.79	high	Yes	Yes
	Sin3A	FBgn0022764	SIN3B	ENSG00000127511	13	12.74	high	Yes	Yes
	Got1	FBgn0001124	GOT1	ENSG00000120053	13	12.89	high	Yes	Yes
	Npc2a	FBgn0031381	NPC2	ENSG00000119655	13	12.87	high	Yes	Yes
	ATPsynCF6	FBgn0016119	ATP5PF	ENSG00000154723	13	12.85	high	Yes	Yes
	RpL31	FBgn0285949	RPL31	ENSG00000071082	13	12.8	high	Yes	Yes
	Pka-R2	FBgn0022382	PRKAR2A	ENSG00000114302	13	12.79	high	Yes	Yes
	rdgB	FBgn0003218	PITPNM2	ENSG00000090975	13	12.87	high	Yes	Yes
	Imp	FBgn0285926	IGF2BP2	ENSG00000073792	13	12.8	high	Yes	Yes
	Imp	FBgn0285926	IGF2BP3	ENSG00000136231	13	12.8	high	Yes	Yes
	Imp	FBgn0285926	IGF2BP1	ENSG00000159217	13	12.77	high	Yes	Yes
	Frl	FBgn0267795	FMNL3	ENSG00000161791	13	12.8	high	Yes	Yes
	Frl	FBgn0267795	FMNL1	ENSG00000184922	13	12.75	high	Yes	Yes
	RhoGAPp190	FBgn0026375	ARHGAP5	ENSG00000100852	13	12.82	high	Yes	Yes
	RpL8	FBgn0261602	RPL8	ENSG00000161016	13	12.87	high	Yes	Yes
	VhaM9.7-a	FBgn0035521	ATP6V0E1	ENSG00000113732	13	12.74	moderate	Yes	No
	ND-B12	FBgn0034645	NDUFB3	ENSG00000119013	13	12.74	high	Yes	Yes
	tna	FBgn0026160	ZMIZ2	ENSG00000122515	13	12.74	high	Yes	Yes
	Calx	FBgn0013995	SLC8A3	ENSG00000100678	13	12.87	high	Yes	Yes
	Calx	FBgn0013995	SLC8A1	ENSG00000183023	13	12.82	high	Yes	Yes
	Rala	FBgn0015286	RALA	ENSG00000006451	13	12.87	high	Yes	Yes
	alph	FBgn0086361	PPM1A	ENSG00000100614	13	12.82	high	Yes	Yes
	Khc-73	FBgn0019968	KIF13A	ENSG00000137177	13	12.82	high	Yes	Yes
	Flo1	FBgn0024754	FLOT1	ENSG00000137312	13	12.79	high	Yes	Yes
	dnr1	FBgn0260866	MYLIP	ENSG00000007944	13	12.7	high	Yes	Yes
	Pi3K21B	FBgn0020622	PIK3R3	ENSG00000117461	13	12.8	high	Yes	Yes
	RFeSP	FBgn0021906	UQCRFS1	ENSG00000169021	13	12.79	high	Yes	Yes
	CG5890	FBgn0039380	KCNIP1	ENSG00000182132	13	12.74	high	Yes	Yes
	Dyb	FBgn0033739	DTNB	ENSG00000138101	13	12.86	high	Yes	Yes
	Liprin-gamma	FBgn0034720	KAZN	ENSG00000189337	13	12.84	high	Yes	Yes
	anne	FBgn0052000	ATP13A3	ENSG00000133657	13	12.81	high	Yes	Yes
	tty	FBgn0015558	TTYH3	ENSG00000136295	13	12.77	high	Yes	Yes
	pyd	FBgn0262614	TJP2	ENSG00000119139	13	12.8	high	Yes	Yes
	COX6B	FBgn0031066	COX6B1	ENSG00000126267	13	12.81	high	Yes	Yes
	Rab5	FBgn0014010	RAB5B	ENSG00000111540	13	12.82	high	Yes	Yes
	Rab5	FBgn0014010	RAB5C	ENSG00000108774	13	12.7	high	Yes	Yes
	CG1358	FBgn0033196	FLVCR2	ENSG00000119686	13	12.8	high	Yes	Yes
	Rbp9	FBgn0010263	ELAVL2	ENSG00000107105	12	11.77	moderate	Yes	No
	Sap47	FBgn0013334	SYAP1	ENSG00000169895	12	11.78	high	Yes	Yes
	Hrb27C	FBgn0004838	DAZAP1	ENSG00000071626	12	11.74	high	Yes	Yes
	pum	FBgn0003165	PUM2	ENSG00000055917	12	11.73	high	Yes	Yes
	ps	FBgn0261552	NOVA1	ENSG00000139910	12	11.89	high	Yes	Yes
	eIF4A	FBgn0001942	EIF4A2	ENSG00000156976	12	11.91	high	Yes	Yes
	mt:ND2	FBgn0013680	ND2	ENSG00000198763	12	11.9	high	Yes	Yes
	CG1275	FBgn0035321	CYBRD1	ENSG00000071967	12	11.8	high	Yes	Yes
	Syt1	FBgn0004242	SYT2	ENSG00000143858	12	11.87	high	Yes	Yes
	Syt1	FBgn0004242	SYT1	ENSG00000067715	12	11.86	high	Yes	Yes
	CG45050	FBgn0266410	ZFAND6	ENSG00000086666	12	11.74	high	Yes	Yes
	bol	FBgn0011206	BOLL	ENSG00000152430	12	11.79	high	Yes	Yes
	sm	FBgn0003435	HNRNPL	ENSG00000104824	12	11.8	high	Yes	Yes
	Rbp9	FBgn0010263	ELAVL4	ENSG00000162374	12	11.84	moderate	Yes	No
	Dhit	FBgn0028743	RGS17	ENSG00000091844	12	11.89	high	Yes	Yes
	CG9425	FBgn0036451	HELZ	ENSG00000198265	12	11.71	high	Yes	Yes
	ATPsynbeta	FBgn0010217	ATP5F1B	ENSG00000110955	12	11.84	high	Yes	Yes
	Syp	FBgn0038826	SYNCRIP	ENSG00000135316	12	11.87	high	Yes	Yes
	Syp	FBgn0038826	HNRNPR	ENSG00000125944	12	11.87	high	Yes	Yes
	chrb	FBgn0036165	DDIT4L	ENSG00000145358	12	11.79	high	Yes	Yes
	tutl	FBgn0010473	IGSF9	ENSG00000085552	12	11.87	high	Yes	Yes
	CG10077	FBgn0035720	DDX17	ENSG00000100201	12	11.73	high	Yes	Yes
	sesB	FBgn0003360	SLC25A4	ENSG00000151729	12	11.85	high	Yes	Yes
	PAN3	FBgn0035397	PAN3	ENSG00000152520	12	11.79	high	Yes	Yes
	hdc	FBgn0010113	HECA	ENSG00000112406	12	11.79	high	Yes	Yes
	RapGAP1	FBgn0264895	RAP1GAP	ENSG00000076864	12	11.79	high	Yes	Yes
	mt:CoIII	FBgn0013676	COX3	ENSG00000198938	12	11.9	high	Yes	Yes
	sdt	FBgn0261873	MPP5	ENSG00000072415	12	11.69	high	Yes	Yes
	CG10082	FBgn0034644	IP6K1	ENSG00000176095	12	11.74	high	Yes	Yes
	Ten-a	FBgn0267001	TENM3	ENSG00000218336	12	11.77	high	Yes	Yes
	vig	FBgn0024183	SERBP1	ENSG00000142864	12	11.79	high	Yes	Yes
	Arf79F	FBgn0010348	ARF1	ENSG00000143761	12	11.91	high	Yes	Yes
	RpS3A	FBgn0017545	RPS3A	ENSG00000145425	12	11.79	high	Yes	Yes
	Sirup	FBgn0031971	SDHAF4	ENSG00000154079	12	11.79	high	Yes	Yes
	rin	FBgn0015778	G3BP1	ENSG00000145907	12	11.7	high	Yes	Yes
	hoe1	FBgn0041150	OCA2	ENSG00000104044	12	11.79	high	Yes	Yes
	COX7C	FBgn0040773	COX7C	ENSG00000127184	12	11.87	high	Yes	Yes
	RpS27A	FBgn0003942	RPS27A	ENSG00000143947	12	11.96	high	Yes	Yes
	CG17841	FBgn0028480	TLCD3B	ENSG00000149926	12	11.83	high	Yes	Yes
	RpS10b	FBgn0285947	RPS10	ENSG00000124614	12	11.87	moderate	Yes	No
	zfh2	FBgn0004607	ZFHX4	ENSG00000091656	12	11.87	high	Yes	Yes
	zfh2	FBgn0004607	ZFHX3	ENSG00000140836	12	11.81	high	Yes	Yes
	LpR2	FBgn0051092	VLDLR	ENSG00000147852	12	11.91	high	Yes	Yes
	wun2	FBgn0041087	PLPP3	ENSG00000162407	12	11.79	high	Yes	Yes
	wun2	FBgn0041087	PLPP1	ENSG00000067113	12	11.79	moderate	Yes	No
	Mkp3	FBgn0036844	DUSP7	ENSG00000164086	12	11.96	high	Yes	Yes
	cic	FBgn0262582	CIC	ENSG00000079432	12	11.79	high	Yes	Yes
	Ktl	FBgn0038839	KCTD12	ENSG00000178695	12	11.9	high	Yes	Yes
	Ktl	FBgn0038839	KCTD16	ENSG00000183775	12	11.81	high	Yes	Yes
	NfI	FBgn0042696	NFIA	ENSG00000162599	12	11.79	high	Yes	Yes
	ATPsynC	FBgn0039830	ATP5MC2	ENSG00000135390	12	11.82	high	Yes	Yes
	Nipped-B	FBgn0026401	NIPBL	ENSG00000164190	12	11.78	high	Yes	Yes
	Fis1	FBgn0039969	FIS1	ENSG00000214253	12	11.89	high	Yes	Yes
	RhoGAP93B	FBgn0038853	ARHGAP39	ENSG00000147799	12	11.79	high	Yes	Yes
	Nrg	FBgn0264975	NRCAM	ENSG00000091129	12	11.69	high	Yes	Yes
	Awh	FBgn0013751	LHX8	ENSG00000162624	12	11.83	high	Yes	Yes
	Ac3	FBgn0023416	ADCY3	ENSG00000138031	12	11.89	high	Yes	Yes
	FucTA	FBgn0036485	FUT9	ENSG00000172461	12	11.81	high	Yes	Yes
	FucTA	FBgn0036485	FUT3	ENSG00000171124	12	11.81	high	Yes	Yes
	jp	FBgn0032129	JPH1	ENSG00000104369	12	11.79	high	Yes	Yes
	jp	FBgn0032129	JPH2	ENSG00000149596	12	11.79	high	Yes	Yes
	jp	FBgn0032129	JPH3	ENSG00000154118	12	11.79	high	Yes	Yes
	unk	FBgn0004395	UNK	ENSG00000132478	12	11.74	high	Yes	Yes
	mtd	FBgn0013576	OXR1	ENSG00000164830	12	11.87	high	Yes	Yes
	mtd	FBgn0013576	NCOA7	ENSG00000111912	12	11.87	high	Yes	Yes
	Lar	FBgn0000464	PTPRD	ENSG00000153707	12	11.86	high	Yes	Yes
	dac	FBgn0005677	DACH1	ENSG00000276644	12	11.79	high	Yes	Yes
	toy	FBgn0019650	PAX6	ENSG00000007372	12	11.81	high	Yes	Yes
	RpL10	FBgn0024733	RPL10L	ENSG00000165496	12	11.77	high	Yes	Yes
	CG31687	FBgn0051687	CDC23	ENSG00000094880	12	11.76	moderate	Yes	No
	Pdp1	FBgn0016694	HLF	ENSG00000108924	11	10.72	high	Yes	Yes
	spen	FBgn0016977	SPEN	ENSG00000065526	11	10.8	high	Yes	Yes
	dysc	FBgn0264006	WHRN	ENSG00000095397	11	10.91	high	Yes	Yes
	shep	FBgn0052423	RBMS3	ENSG00000144642	11	10.78	high	Yes	Yes
	Dsp1	FBgn0278608	HMGB3	ENSG00000029993	11	10.78	high	Yes	Yes
	bru3	FBgn0264001	CELF5	ENSG00000161082	11	10.76	high	Yes	Yes
	Argk	FBgn0000116	CKM	ENSG00000104879	11	10.73	high	Yes	Yes
	Hk	FBgn0263220	KCNAB1	ENSG00000169282	11	10.86	high	Yes	Yes
	Hk	FBgn0263220	KCNAB2	ENSG00000069424	11	10.81	high	Yes	Yes
	RpL39	FBgn0023170	RPL39	ENSG00000198918	11	10.97	high	Yes	Yes
	RpL39	FBgn0023170	RPL39L	ENSG00000163923	11	10.84	high	Yes	Yes
	sty	FBgn0014388	SPRY2	ENSG00000136158	11	10.88	high	Yes	Yes
	Cbp53E	FBgn0004580	CALB2	ENSG00000172137	11	10.89	high	Yes	Yes
	hth	FBgn0001235	MEIS2	ENSG00000134138	11	10.78	high	Yes	Yes
	hth	FBgn0001235	MEIS1	ENSG00000143995	11	10.78	high	Yes	Yes
	mt:ND3	FBgn0013681	ND3	ENSG00000198840	11	10.89	high	Yes	Yes
	sif	FBgn0085447	TIAM1	ENSG00000156299	11	10.7	high	Yes	Yes
	scyl	FBgn0041094	DDIT4L	ENSG00000145358	11	10.76	moderate	Yes	No
	COX5B	FBgn0031830	COX5B	ENSG00000135940	11	10.88	high	Yes	Yes
	rudhira	FBgn0266019	BCAS3	ENSG00000141376	11	10.88	high	Yes	Yes
	sqd	FBgn0263396	HNRNPAB	ENSG00000197451	11	10.92	high	Yes	Yes
	kirre	FBgn0028369	KIRREL3	ENSG00000149571	11	10.88	moderate	Yes	No
	kirre	FBgn0028369	KIRREL1	ENSG00000183853	11	10.88	moderate	Yes	No
	Sox102F	FBgn0039938	SOX5	ENSG00000134532	11	10.82	high	Yes	Yes
	Act5C	FBgn0000042	ACTB	ENSG00000075624	11	10.79	high	Yes	Yes
	Spn	FBgn0010905	PPP1R9A	ENSG00000158528	11	10.78	high	Yes	Yes
	jdp	FBgn0027654	DNAJC12	ENSG00000108176	11	10.85	high	Yes	Yes
	Caper	FBgn0031883	RBM39	ENSG00000131051	11	10.86	high	Yes	Yes
	ct	FBgn0004198	CUX2	ENSG00000111249	11	10.83	high	Yes	Yes
	eEF1alpha1	FBgn0284245	EEF1A2	ENSG00000101210	11	10.71	high	Yes	Yes
	mgl	FBgn0261260	LRP2	ENSG00000081479	11	11.06	high	Yes	Yes
	CG10960	FBgn0036316	SLC2A8	ENSG00000136856	11	10.84	moderate	Yes	No
	RpL17	FBgn0029897	RPL17-C18orf32	ENSG00000215472	11	11.01	high	Yes	Yes
	fabp	FBgn0037913	FABP7	ENSG00000164434	11	10.9	high	Yes	Yes
	fabp	FBgn0037913	FABP3	ENSG00000121769	11	10.83	high	Yes	Yes
	fabp	FBgn0037913	PMP2	ENSG00000147588	11	10.76	high	Yes	Yes
	nuf	FBgn0013718	RAB11FIP4	ENSG00000131242	11	10.85	high	Yes	Yes
	Nop17l	FBgn0033224	DNAAF2	ENSG00000165506	11	10.83	high	Yes	Yes
	MsrA	FBgn0000565	MSRA	ENSG00000175806	11	10.68	high	Yes	Yes
	ox	FBgn0011227	UQCR10	ENSG00000184076	11	10.97	high	Yes	Yes
	Rbp	FBgn0262483	RIMBP2	ENSG00000060709	11	10.89	high	Yes	Yes
	Rbp	FBgn0262483	TSPOAP1	ENSG00000005379	11	10.89	high	Yes	Yes
	Pits	FBgn0030400	IRF2BPL	ENSG00000119669	11	10.9	high	Yes	Yes
	Pits	FBgn0030400	IRF2BP1	ENSG00000170604	11	10.9	high	Yes	Yes
	Pits	FBgn0030400	IRF2BP2	ENSG00000168264	11	10.74	high	Yes	Yes
	scro	FBgn0028993	NKX2-4	ENSG00000125816	11	10.89	high	Yes	Yes
	CG1677	FBgn0029941	ZC3H18	ENSG00000158545	11	10.8	high	Yes	Yes
	CG13784	FBgn0031897	SLC66A2	ENSG00000122490	11	10.79	high	Yes	Yes
	Prosap	FBgn0040752	SHANK1	ENSG00000161681	11	10.88	high	Yes	Yes
	CG11360	FBgn0039920	MEX3C	ENSG00000176624	11	10.84	high	Yes	Yes
	CG11360	FBgn0039920	MEX3B	ENSG00000183496	11	10.79	high	Yes	Yes
	Ptpmeg2	FBgn0028341	PTPN9	ENSG00000169410	11	10.87	high	Yes	Yes
	scyl	FBgn0041094	DDIT4	ENSG00000168209	11	10.9	high	Yes	Yes
	CG3662	FBgn0031285	ITM2A	ENSG00000078596	11	10.89	high	Yes	Yes
	CG3662	FBgn0031285	ITM2C	ENSG00000135916	11	10.88	high	Yes	Yes
	unc-104	FBgn0267002	KIF1A	ENSG00000130294	11	10.78	high	Yes	Yes
	Syt7	FBgn0039900	SYT7	ENSG00000011347	11	10.79	high	Yes	Yes
	cindr	FBgn0027598	SH3KBP1	ENSG00000147010	11	10.74	high	Yes	Yes
	CG31712	FBgn0051712	ARGLU1	ENSG00000134884	11	10.83	high	Yes	Yes
	bi	FBgn0000179	TBX2	ENSG00000121068	11	10.8	high	Yes	Yes
	unc-13	FBgn0025726	UNC13A	ENSG00000130477	10	9.73	high	Yes	Yes
	bun	FBgn0259176	TSC22D1	ENSG00000102804	10	9.88	high	Yes	Yes
	mt:ND5	FBgn0013684	ND5	ENSG00000198786	10	10.04	high	Yes	Yes
	mt:ND1	FBgn0013679	ND1	ENSG00000198888	10	10.04	high	Yes	Yes
	mt:ND4	FBgn0262952	ND4	ENSG00000198886	10	10.04	high	Yes	Yes
	mbl	FBgn0265487	MBNL2	ENSG00000139793	10	9.83	high	Yes	Yes
	pros	FBgn0004595	PROX1	ENSG00000117707	10	9.78	high	Yes	Yes
	cype	FBgn0015031	COX6C	ENSG00000164919	10	9.85	high	Yes	Yes
	Rim	FBgn0053547	RIMS1	ENSG00000079841	10	9.99	high	Yes	Yes
	Rim	FBgn0053547	RIMS2	ENSG00000176406	10	9.89	high	Yes	Yes
	RpS30	FBgn0038834	FAU	ENSG00000149806	10	9.83	high	Yes	Yes
	Tob	FBgn0028397	TOB1	ENSG00000141232	10	9.73	high	Yes	Yes
	kis	FBgn0266557	CHD7	ENSG00000171316	10	9.8	high	Yes	Yes
	Smr	FBgn0265523	NCOR1	ENSG00000141027	10	9.89	high	Yes	Yes
	cdc14	FBgn0031952	CDC14B	ENSG00000081377	10	9.8	high	Yes	Yes
	p120ctn	FBgn0260799	CTNND2	ENSG00000169862	10	9.99	high	Yes	Yes
	Ugt35B1	FBgn0026314	UGT2A3	ENSG00000135220	10	9.82	high	Yes	Yes
	Csas	FBgn0052220	CMAS	ENSG00000111726	10	9.65	high	Yes	Yes
	UQCR-11	FBgn0260008	UQCRH	ENSG00000173660	10	9.86	moderate	Yes	No
	Glut4EF	FBgn0267336	ZNF704	ENSG00000164684	10	9.93	high	Yes	Yes
	Ccn	FBgn0052183	CCN2	ENSG00000118523	10	9.73	high	Yes	Yes
	CG9328	FBgn0032886	FAM107B	ENSG00000065809	10	9.88	high	Yes	Yes
	RpL36	FBgn0002579	RPL36	ENSG00000130255	10	10.01	high	Yes	Yes
	CG42673	FBgn0261555	NOS1AP	ENSG00000198929	10	9.96	high	Yes	Yes
	Glut1	FBgn0264574	SLC2A3	ENSG00000059804	10	10.01	high	Yes	Yes
	Dscam2	FBgn0265296	DSCAML1	ENSG00000177103	10	9.83	moderate	Yes	No
	olf413	FBgn0037153	MOXD1	ENSG00000079931	10	9.79	moderate	Yes	No
	RpL29	FBgn0016726	RPL29	ENSG00000162244	9	8.8	high	Yes	Yes
	cpo	FBgn0263995	RBPMS	ENSG00000157110	9	8.75	high	Yes	Yes
	mmd	FBgn0259110	ADAM11	ENSG00000073670	9	8.9	high	Yes	Yes
	fax	FBgn0014163	FAXC	ENSG00000146267	9	8.78	high	Yes	Yes
	orb2	FBgn0264307	CPEB2	ENSG00000137449	9	8.92	high	Yes	Yes
	orb2	FBgn0264307	CPEB4	ENSG00000113742	9	8.88	high	Yes	Yes
	mt:ATPase6	FBgn0013672	ATP6	ENSG00000198899	9	9.11	high	Yes	Yes
	cpx	FBgn0041605	CPLX1	ENSG00000168993	9	8.97	high	Yes	Yes
	Yeti	FBgn0267398	CFDP1	ENSG00000153774	9	8.8	high	Yes	Yes
	CG16779	FBgn0037698	ZNF541	ENSG00000118156	9	8.92	high	Yes	Yes
	Rtnl1	FBgn0053113	RTN1	ENSG00000139970	9	8.73	high	Yes	Yes
	Oda	FBgn0014184	OAZ2	ENSG00000180304	9	8.96	high	Yes	Yes
	Hs3st-A	FBgn0053147	HS3ST5	ENSG00000249853	9	8.89	high	Yes	Yes
	ced-6	FBgn0029092	GULP1	ENSG00000144366	9	8.73	high	Yes	Yes
	chic	FBgn0000308	PFN4	ENSG00000176732	9	8.67	high	Yes	Yes
	zyd	FBgn0265767	SLC24A3	ENSG00000185052	9	9.02	high	Yes	Yes
	CDase	FBgn0039774	ASAH2B	ENSG00000204147	9	8.91	high	Yes	Yes
	CDase	FBgn0039774	ASAH2	ENSG00000188611	9	8.75	high	Yes	Yes
	Rbfox1	FBgn0052062	RBFOX1	ENSG00000078328	9	8.87	high	Yes	Yes
	OtopLa	FBgn0259994	OTOP2	ENSG00000183034	9	8.96	high	Yes	Yes
	OtopLc	FBgn0259150	OTOP2	ENSG00000183034	9	8.8	high	Yes	Yes
	X11Lbeta	FBgn0052677	APBA2	ENSG00000034053	9	8.73	high	Yes	Yes
	X11Lbeta	FBgn0052677	APBA1	ENSG00000107282	9	8.68	high	Yes	Yes
	lilli	FBgn0041111	AFF4	ENSG00000072364	9	8.91	high	Yes	Yes
	lilli	FBgn0041111	AFF2	ENSG00000155966	9	8.91	high	Yes	Yes
	Taf3	FBgn0026262	TAF3	ENSG00000165632	9	8.87	high	Yes	Yes
	sbb	FBgn0285917	ZNF609	ENSG00000180357	9	8.92	high	Yes	Yes
	Ank	FBgn0011747	ANK1	ENSG00000029534	9	8.87	high	Yes	Yes
	CycG	FBgn0039858	CCNG1	ENSG00000113328	9	8.95	high	Yes	Yes
	futsch	FBgn0259108	MAP1B	ENSG00000131711	8	7.91	high	Yes	Yes
	futsch	FBgn0259108	MAP1A	ENSG00000166963	8	7.91	high	Yes	Yes
	pan	FBgn0085432	TCF7L2	ENSG00000148737	8	7.84	high	Yes	Yes
	CG6770	FBgn0032400	NUPR1	ENSG00000176046	8	7.73	high	Yes	Yes
	scrt	FBgn0004880	SCRT1	ENSG00000261678	8	7.67	high	Yes	Yes
	CG12605	FBgn0035481	SCRT1	ENSG00000261678	8	7.66	high	Yes	Yes
	Tet	FBgn0263392	TET3	ENSG00000187605	8	7.93	high	Yes	Yes
	Tet	FBgn0263392	TET1	ENSG00000138336	8	7.75	high	Yes	Yes
	stai	FBgn0266521	STMN4	ENSG00000015592	8	7.83	high	Yes	Yes
	stai	FBgn0266521	STMN3	ENSG00000197457	8	7.83	high	Yes	Yes
	DIP-eta	FBgn0031725	IGLON5	ENSG00000142549	8	7.76	moderate	Yes	No
	CG32264	FBgn0052264	PHACTR1	ENSG00000112137	8	8.01	high	Yes	Yes
	CG32264	FBgn0052264	PHACTR2	ENSG00000112419	8	7.83	high	Yes	Yes
	CG42402	FBgn0259821	EVA1C	ENSG00000166979	8	7.91	high	Yes	Yes
	Sema1a	FBgn0011259	SEMA6D	ENSG00000137872	8	7.97	high	Yes	Yes
	Sema1a	FBgn0011259	SEMA6A	ENSG00000092421	8	7.97	high	Yes	Yes
	Acbp2	FBgn0010387	DBI	ENSG00000155368	8	7.88	moderate	Yes	No
	pcs	FBgn0033988	SH3BP5L	ENSG00000175137	8	8.09	moderate	Yes	No
	CG7888	FBgn0036116	SLC36A2	ENSG00000186335	8	7.85	moderate	Yes	No
	CG7888	FBgn0036116	SLC36A1	ENSG00000123643	8	7.85	moderate	Yes	No
	CG7888	FBgn0036116	SLC36A4	ENSG00000180773	8	7.85	moderate	Yes	No
	CG7888	FBgn0036116	SLC36A3	ENSG00000186334	8	7.85	moderate	Yes	No
	upSET	FBgn0036398	KMT2E	ENSG00000005483	8	7.86	high	Yes	Yes
	upSET	FBgn0036398	SETD5	ENSG00000168137	8	7.86	high	Yes	Yes
	orb	FBgn0004882	CPEB1	ENSG00000214575	8	7.82	high	Yes	Yes
	Ets65A	FBgn0005658	FLI1	ENSG00000151702	8	7.85	high	Yes	Yes
	Mob2	FBgn0259481	MOB2	ENSG00000182208	8	7.85	high	Yes	Yes
	RhoGAP19D	FBgn0031118	ARHGAP23	ENSG00000275832	8	7.77	high	Yes	Yes
	Larp4B	FBgn0035424	LARP4	ENSG00000161813	8	7.82	high	Yes	Yes
	elav	FBgn0260400	ELAVL2	ENSG00000107105	7	6.88	moderate	Yes	No
	Rbp1-like	FBgn0030479	SRSF7	ENSG00000115875	7	6.9	moderate	Yes	No
	Rbp1-like	FBgn0030479	SRSF3	ENSG00000112081	7	6.61	moderate	Yes	No
	elav	FBgn0260400	ELAVL4	ENSG00000162374	7	6.88	moderate	Yes	No
	brat	FBgn0010300	TRIM3	ENSG00000110171	7	6.85	high	Yes	Yes
	mura	FBgn0037705	RNF38	ENSG00000137075	7	6.89	high	Yes	Yes
	Hsp23	FBgn0001224	CRYAB	ENSG00000109846	7	6.85	moderate	Yes	No
	DIP-delta	FBgn0085420	IGLON5	ENSG00000142549	7	6.87	moderate	Yes	No
	Neb-cGP	FBgn0083167	ATP5MD	ENSG00000173915	7	6.92	high	Yes	Yes
	Rgk1	FBgn0264753	RRAD	ENSG00000166592	7	6.96	high	Yes	Yes
	CG9657	FBgn0029950	SLC5A8	ENSG00000256870	7	6.84	moderate	Yes	No
	CG9657	FBgn0029950	SLC5A12	ENSG00000148942	7	6.84	moderate	Yes	No
	CAP	FBgn0033504	SORBS3	ENSG00000120896	7	6.9	high	Yes	Yes
	CG41128	FBgn0069923	MICOS10	ENSG00000173436	7	6.92	moderate	Yes	No
	CG44422	FBgn0265595	KCNIP4	ENSG00000185774	7	6.95	moderate	Yes	No
	CG44422	FBgn0265595	KCNIP3	ENSG00000115041	7	6.9	moderate	Yes	No
	brp	FBgn0259246	ERC2	ENSG00000187672	7	6.84	high	Yes	Yes
	CG43795	FBgn0264339	GPR158	ENSG00000151025	7	6.84	high	Yes	Yes
	smog	FBgn0051660	GPR158	ENSG00000151025	7	6.89	high	Yes	Yes
	oc	FBgn0004102	OTX1	ENSG00000115507	7	6.89	high	Yes	Yes
	CG42450	FBgn0259927	RGS9	ENSG00000108370	7	6.78	high	Yes	Yes
	Drep1	FBgn0024732	CIDEA	ENSG00000176194	7	6.92	high	Yes	Yes
	Drep3	FBgn0028407	CIDEA	ENSG00000176194	7	6.89	high	Yes	Yes
	Drep1	FBgn0024732	CIDEC	ENSG00000187288	7	6.92	high	Yes	Yes
	Drep3	FBgn0028407	CIDEC	ENSG00000187288	7	6.89	high	Yes	Yes
	SoxN	FBgn0029123	SOX2	ENSG00000181449	7	6.89	high	Yes	Yes
	SoxN	FBgn0029123	SOX1	ENSG00000182968	7	6.79	high	Yes	Yes
	ey	FBgn0005558	PAX6	ENSG00000007372	7	6.81	moderate	Yes	No
	Ank2	FBgn0261788	ANK2	ENSG00000145362	6	5.99	moderate	Yes	No
	trv	FBgn0085391	TIA1	ENSG00000116001	6	5.78	moderate	Yes	No
	trv	FBgn0085391	TIAL1	ENSG00000151923	6	5.78	moderate	Yes	No
	Eip93F	FBgn0264490	LCOR	ENSG00000196233	6	5.99	high	Yes	Yes
	Eip93F	FBgn0264490	LCORL	ENSG00000178177	6	5.92	high	Yes	Yes
	Hsp26	FBgn0001225	CRYAB	ENSG00000109846	6	5.97	moderate	Yes	No
	Gfrl	FBgn0262869	GFRAL	ENSG00000187871	6	5.97	high	Yes	Yes
	CG32647	FBgn0052647	DGCR2	ENSG00000070413	6	6.02	high	Yes	Yes
	CG7646	FBgn0036926	RCVRN	ENSG00000109047	6	5.81	high	Yes	Yes
	Hsp26	FBgn0001225	CRYAA	ENSG00000160202	6	5.97	moderate	Yes	No
	CG42795	FBgn0261928	TBC1D30	ENSG00000111490	6	6.04	high	Yes	Yes
	Hers	FBgn0052529	BAHD1	ENSG00000140320	6	5.99	high	Yes	Yes
	hwt	FBgn0264542	SHF	ENSG00000138606	6	5.99	high	Yes	Yes
	kay	FBgn0001297	FOSL2	ENSG00000075426	6	5.99	high	Yes	Yes
	kay	FBgn0001297	FOSL1	ENSG00000175592	6	5.99	high	Yes	Yes
	hrm	FBgn0033028	SLC16A12	ENSG00000152779	6	5.92	moderate	Yes	No
	CG14853	FBgn0038246	ERICH2	ENSG00000204334	6	5.96	high	Yes	Yes
	sr	FBgn0003499	EGR2	ENSG00000122877	6	5.94	high	Yes	Yes
	HmgZ	FBgn0010228	HMGB3	ENSG00000029993	5	4.91	moderate	Yes	No
	Msp300	FBgn0261836	SYNE1	ENSG00000131018	5	4.95	high	Yes	Yes
	msi	FBgn0011666	MSI2	ENSG00000153944	5	4.68	moderate	Yes	No
	nocte	FBgn0261710	PRRC2A	ENSG00000204469	5	4.98	high	Yes	Yes
	CG34351	FBgn0085380	RGS7BP	ENSG00000186479	5	4.94	high	Yes	Yes
	Rgk3	FBgn0085426	RRAD	ENSG00000166592	5	5.03	moderate	Yes	No
	CG5895	FBgn0036560	PLCXD1	ENSG00000182378	5	4.88	moderate	Yes	No
	Picot	FBgn0024315	SLC17A5	ENSG00000119899	5	4.94	moderate	Yes	No
	Picot	FBgn0024315	SLC17A4	ENSG00000146039	5	4.88	moderate	Yes	No
	axo	FBgn0262870	CNTNAP2	ENSG00000174469	5	4.82	moderate	Yes	No
	Tsf1	FBgn0022355	MELTF	ENSG00000163975	5	4.92	moderate	Yes	No
	MFS17	FBgn0058263	SLC17A3	ENSG00000124564	5	5.02	moderate	Yes	No
	ND-MWFE	FBgn0085468	NDUFA1	ENSG00000125356	5	5	high	Yes	Yes
	tai	FBgn0041092	NCOA1	ENSG00000084676	5	4.98	high	Yes	Yes
	tai	FBgn0041092	NCOA2	ENSG00000140396	5	4.98	high	Yes	Yes
	Drep2	FBgn0028408	CIDEA	ENSG00000176194	5	5.06	moderate	Yes	No
	Drep2	FBgn0028408	CIDEC	ENSG00000187288	5	5.06	moderate	Yes	No
	trn	FBgn0010452	LRRN2	ENSG00000170382	5	5.15	high	Yes	Yes
	CG7990	FBgn0030997	PGAP2	ENSG00000148985	5	4.96	moderate	Yes	No
	Drep2	FBgn0028408	CIDEB	ENSG00000136305	5	5.06	moderate	Yes	No
	RhoGAP71E	FBgn0036518	ARHGAP20	ENSG00000137727	5	4.96	high	Yes	Yes
	mei-P26	FBgn0026206	TRIM56	ENSG00000169871	4	3.96	high	Yes	Yes
	Sytalpha	FBgn0261089	SYT2	ENSG00000143858	4	4.01	moderate	Yes	No
	Sytalpha	FBgn0261089	SYT1	ENSG00000067715	4	4.01	moderate	Yes	No
	DOR	FBgn0035542	TP53INP1	ENSG00000164938	4	4	high	Yes	Yes
	CG4467	FBgn0039064	ERAP2	ENSG00000164308	4	3.92	moderate	Yes	No
	CG14340	FBgn0031302	RGS7BP	ENSG00000186479	4	4.03	moderate	Yes	No
	fipi	FBgn0031627	NCAM2	ENSG00000154654	4	3.96	moderate	Yes	No
	CG14945	FBgn0032402	PLCXD1	ENSG00000182378	4	3.97	moderate	Yes	No
	GstE1	FBgn0034335	GSTT2	ENSG00000099984	4	3.84	moderate	Yes	No
	GstE2	FBgn0063498	GSTT2	ENSG00000099984	4	3.84	moderate	Yes	No
	GlcAT-P	FBgn0036144	B3GAT1	ENSG00000109956	4	4.04	moderate	Yes	No
	CG14945	FBgn0032402	PLCXD3	ENSG00000182836	4	3.97	moderate	Yes	No
	CG14945	FBgn0032402	PLCXD2	ENSG00000240891	4	3.97	moderate	Yes	No
	apolpp	FBgn0087002	LOC400499	ENSG00000188897	4	4.01	high	Yes	Yes
	CG31030	FBgn0051030	ATP6AP1L		4	3.97	moderate	Yes	No
	CG31030	FBgn0051030	ATP6AP1	ENSG00000071553	4	3.97	moderate	Yes	No
	CG13917	FBgn0035237	BTBD8	ENSG00000189195	4	4.13	high	Yes	Yes
	ckn	FBgn0033987	CASKIN1	ENSG00000167971	4	3.99	high	Yes	Yes
	ckn	FBgn0033987	CASKIN2	ENSG00000177303	4	3.86	high	Yes	Yes
	Sytalpha	FBgn0261089	SYT5	ENSG00000129990	4	4.01	moderate	Yes	No
	Sytalpha	FBgn0261089	SYT8	ENSG00000149043	4	4.01	moderate	Yes	No
	Sytalpha	FBgn0261089	SYT3	ENSG00000213023	4	3.87	moderate	Yes	No
	Sytalpha	FBgn0261089	SYT10	ENSG00000110975	4	3.87	moderate	Yes	No
	Sytalpha	FBgn0261089	SYT9	ENSG00000170743	4	3.87	moderate	Yes	No
	CG4612	FBgn0035016	PABPC4	ENSG00000090621	3	3.02	moderate	Yes	No
	COX8	FBgn0263911	COX8A	ENSG00000176340	3	3.07	high	Yes	Yes
	igl	FBgn0013467	SPA17	ENSG00000064199	3	3.06	high	Yes	Yes
	Fife	FBgn0264606	RIMS1	ENSG00000079841	3	2.95	moderate	Yes	No
	klg	FBgn0017590	IGLON5	ENSG00000142549	3	2.83	moderate	Yes	No
	CG33543	FBgn0053543	IGLON5	ENSG00000142549	3	2.79	moderate	Yes	No
	klg	FBgn0017590	LSAMP	ENSG00000185565	3	2.83	moderate	Yes	No
	CG33543	FBgn0053543	LSAMP	ENSG00000185565	3	2.79	moderate	Yes	No
	CG33543	FBgn0053543	NCAM2	ENSG00000154654	3	3	moderate	Yes	No
	rad	FBgn0265597	GARNL3	ENSG00000136895	3	2.87	high	Yes	Yes
	rad	FBgn0265597	RAP1GAP	ENSG00000076864	3	2.91	moderate	Yes	No
	CG31663	FBgn0051663	MFSD6	ENSG00000151690	3	2.91	moderate	Yes	No
	CG42541	FBgn0260658	RRAD	ENSG00000166592	3	3.02	moderate	Yes	No
	GstD9	FBgn0038020	GSTT2	ENSG00000099984	3	2.94	moderate	Yes	No
	euc	FBgn0038665	SCP2D1	ENSG00000132631	3	2.77	moderate	Yes	No
	GstD9	FBgn0038020	GSTT4	ENSG00000276950	3	2.94	moderate	Yes	No
	CG15628	FBgn0031632	GLYATL3	ENSG00000203972	3	2.92	moderate	Yes	No
	crol	FBgn0020309	ZNF569	ENSG00000196437	3	2.93	high	Yes	Yes
	CG4612	FBgn0035016	PABPC1L	ENSG00000101104	3	3.02	moderate	Yes	No
	CG4612	FBgn0035016	PABPC1	ENSG00000070756	3	3.02	moderate	Yes	No
	CG4612	FBgn0035016	PABPC4L	ENSG00000254535	3	3.02	moderate	Yes	No
	CG4612	FBgn0035016	PABPC3	ENSG00000151846	3	3.02	moderate	Yes	No
	CG4612	FBgn0035016	PABPC5	ENSG00000174740	3	3.02	moderate	Yes	No
	CG9932	FBgn0262160	ZNF462	ENSG00000148143	3	2.96	high	Yes	Yes
	hbn	FBgn0008636	ARX	ENSG00000004848	3	3.01	moderate	Yes	No
	Jupiter	FBgn0051363	JPT1	ENSG00000189159	3	3.06	high	Yes	Yes
	Jupiter	FBgn0051363	JPT2	ENSG00000206053	3	3.06	moderate	Yes	No

## Sheet: ATX_248genes
	Fly Symbol	FlyBaseID	Human Gene	Ensmbl ID (link HPA)	DIOPT Score	Weighted Score	Rank	Best Score	Best Score Reverse	druggability_tier	chr_b37	start_b37	end_b37	strand	description	no_of_gwas_regions	small_mol_druggable	bio_druggable	adme_gene
	Pkc53E	FBgn0003091	PRKCA	ENSG00000154229	15	14.75	high	Yes	Yes	Tier 1	17	64298754	64806861	1	protein kinase C, alpha [Source:HGNC Symbol;Acc:9393]	3	Y	N	N
	Hsp83	FBgn0001233	HSP90AB1	ENSG00000096384	14	13.8	high	Yes	Yes	Tier 1	6	44214824	44221620	1	heat shock protein 90kDa alpha (cytosolic), class B member 1 [Source:HGNC Symbol;Acc:5258]	0	Y	N	N
	Hsp83	FBgn0001233	HSP90AA1	ENSG00000080824	14	13.75	high	Yes	Yes	Tier 1	14	102547075	102606036	-1	heat shock protein 90kDa alpha (cytosolic), class A member 1 [Source:HGNC Symbol;Acc:5253]	0	Y	N	N
	CanA-14F	FBgn0267912	PPP3CA	ENSG00000138814	13	12.87	moderate	Yes	No	Tier 1	4	101944566	102269435	-1	protein phosphatase 3, catalytic subunit, alpha isozyme [Source:HGNC Symbol;Acc:9314]	0	Y	N	N
	Appl	FBgn0000108	APP	ENSG00000142192	13	12.8	high	Yes	Yes	Tier 1	21	27252861	27543446	-1	amyloid beta (A4) precursor protein [Source:HGNC Symbol;Acc:620]	0	Y	Y	N
	Atpalpha	FBgn0002921	ATP1A1	ENSG00000163399	13	12.82	high	Yes	Yes	Tier 1	1	116915290	116952883	1	ATPase, Na+/K+ transporting, alpha 1 polypeptide [Source:HGNC Symbol;Acc:799]	0	Y	N	N
	CG2852	FBgn0034753	PPIB	ENSG00000166794	13	12.87	high	Yes	Yes	Tier 1	15	64448011	64455404	-1	peptidylprolyl isomerase B (cyclophilin B) [Source:HGNC Symbol;Acc:9255]	0	Y	Y	N
	Pka-C1	FBgn0000273	PRKACA	ENSG00000072062	13	12.82	high	Yes	Yes	Tier 1	19	14202500	14228896	-1	protein kinase, cAMP-dependent, catalytic, alpha [Source:HGNC Symbol;Acc:9380]	0	Y	N	N
	CaMKII	FBgn0264607	CAMK2D	ENSG00000145349	13	12.82	high	Yes	Yes	Tier 1	4	114372188	114683083	-1	calcium/calmodulin-dependent protein kinase II delta [Source:HGNC Symbol;Acc:1462]	1	Y	N	N
	Atg1	FBgn0260945	ULK2	ENSG00000083290	13	12.8	high	Yes	Yes	Tier 1	17	19674142	19771249	-1	unc-51 like autophagy activating kinase 2 [Source:HGNC Symbol;Acc:13480]	0	Y	N	N
	Atg1	FBgn0260945	ULK1	ENSG00000177169	13	12.74	high	Yes	Yes	Tier 1	12	132379196	132407712	1	unc-51 like autophagy activating kinase 1 [Source:HGNC Symbol;Acc:12558]	0	Y	N	N
	para	FBgn0285944	SCN8A	ENSG00000196876	12	11.86	high	Yes	Yes	Tier 1	12	51984050	52206648	1	sodium channel, voltage gated, type VIII, alpha subunit [Source:HGNC Symbol;Acc:10596]	0	Y	N	N
	dnc	FBgn0000479	PDE4B	ENSG00000184588	12	11.69	high	Yes	Yes	Tier 1	1	66258197	66840259	1	phosphodiesterase 4B, cAMP-specific [Source:HGNC Symbol;Acc:8781]	0	Y	N	N
	Alk	FBgn0040505	ALK	ENSG00000171094	12	11.87	high	Yes	Yes	Tier 1	2	29415640	30144432	-1	anaplastic lymphoma receptor tyrosine kinase [Source:HGNC Symbol;Acc:427]	0	Y	Y	N
	Fkbp12	FBgn0013954	FKBP1A	ENSG00000088832	12	11.92	high	Yes	Yes	Tier 1	20	1349622	1373806	-1	FK506 binding protein 1A, 12kDa [Source:HGNC Symbol;Acc:3711]	0	Y	N	N
	Fkbp12	FBgn0013954	FKBP1B	ENSG00000119782	12	11.79	high	Yes	Yes	Tier 1	2	24272571	24286551	1	FK506 binding protein 1B, 12.6 kDa [Source:HGNC Symbol;Acc:3712]	0	Y	N	N
	rut	FBgn0003301	ADCY1	ENSG00000164742	12	11.81	high	Yes	Yes	Tier 1	7	45613739	45762715	1	adenylate cyclase 1 (brain) [Source:HGNC Symbol;Acc:232]	0	Y	N	N
	Fas2	FBgn0000635	NCAM1	ENSG00000149294	11	10.74	high	Yes	Yes	Tier 1	11	112831997	113149158	1	neural cell adhesion molecule 1 [Source:HGNC Symbol;Acc:7656]	1	N	Y	N
	Ca-alpha1T	FBgn0264386	CACNA1I	ENSG00000100346	11	10.9	high	Yes	Yes	Tier 1	22	39966758	40085742	1	calcium channel, voltage-dependent, T type, alpha 1I subunit [Source:HGNC Symbol;Acc:1396]	0	Y	N	N
	nSyb	FBgn0013342	VAMP2	ENSG00000220205	11	10.96	high	Yes	Yes	Tier 1	17	8062467	8066864	-1	vesicle-associated membrane protein 2 (synaptobrevin 2) [Source:HGNC Symbol;Acc:12643]	1	N	Y	N
	ome	FBgn0259175	FAP	ENSG00000078098	10	9.86	high	Yes	Yes	Tier 1	2	163027194	163101661	-1	fibroblast activation protein, alpha [Source:HGNC Symbol;Acc:3590]	0	Y	Y	N
	KaiR1D	FBgn0038837	GRIK2	ENSG00000164418	10	9.91	high	Yes	Yes	Tier 1	6	101846664	102517958	1	glutamate receptor, ionotropic, kainate 2 [Source:HGNC Symbol;Acc:4580]	0	Y	N	N
	AstC-R1	FBgn0036790	SSTR2	ENSG00000180616	9	8.98	high	Yes	Yes	Tier 1	17	71161151	71167185	1	somatostatin receptor 2 [Source:HGNC Symbol;Acc:11331]	0	Y	Y	N
	Rtnl1	FBgn0053113	RTN4	ENSG00000115310	9	8.97	high	Yes	Yes	Tier 1	2	55199325	55339757	-1	reticulon 4 [Source:HGNC Symbol;Acc:14085]	0	N	Y	N
	myo	FBgn0026199	MSTN	ENSG00000138379	8	7.88	high	Yes	Yes	Tier 1	2	190920423	190927455	-1	myostatin [Source:HGNC Symbol;Acc:4223]	0	N	Y	N
	5-HT1B	FBgn0263116	HTR1A	ENSG00000178394	7	7	high	Yes	Yes	Tier 1	5	63256183	63258334	-1	5-hydroxytryptamine (serotonin) receptor 1A, G protein-coupled [Source:HGNC Symbol;Acc:5286]	0	Y	Y	N
	Sdc	FBgn0010415	SDC1	ENSG00000115884	6	5.9	high	Yes	Yes	Tier 1	2	20400558	20425194	-1	syndecan 1 [Source:HGNC Symbol;Acc:10658]	0	N	Y	N
	CAH7	FBgn0037788	CA12	ENSG00000074410	5	4.94	high	Yes	Yes	Tier 1	15	63613577	63674360	-1	carbonic anhydrase XII [Source:HGNC Symbol;Acc:1371]	0	Y	N	N
	CAH7	FBgn0037788	CA14	ENSG00000118298	5	4.94	high	Yes	Yes	Tier 1	1	150229554	150237478	1	carbonic anhydrase XIV [Source:HGNC Symbol;Acc:1372]	1	Y	N	N
	CAH7	FBgn0037788	CA6	ENSG00000131686	5	4.94	moderate	Yes	No	Tier 1	1	9005926	9035151	1	carbonic anhydrase VI [Source:HGNC Symbol;Acc:1380]	0	Y	Y	N
	CAH7	FBgn0037788	CA9	ENSG00000107159	5	4.94	moderate	Yes	No	Tier 1	9	35673853	35681156	1	carbonic anhydrase IX [Source:HGNC Symbol;Acc:1383]	0	Y	Y	N
	Octbeta2R	FBgn0038063	ADRB2	ENSG00000169252	5	5.13	high	Yes	Yes	Tier 1	5	148206156	148208196	1	adrenoceptor beta 2, surface [Source:HGNC Symbol;Acc:286]	0	Y	Y	N
	Octbeta2R	FBgn0038063	HTR4	ENSG00000164270	5	4.82	moderate	Yes	No	Tier 1	5	147830595	148056798	-1	5-hydroxytryptamine (serotonin) receptor 4, G protein-coupled [Source:HGNC Symbol;Acc:5299]	4	Y	Y	N
	Ae2	FBgn0015570	CES1	ENSG00000198848	5	4.84	moderate	Yes	No	Tier 1	16	55836763	55867249	-1	carboxylesterase 1 [Source:HGNC Symbol;Acc:1863]	0	Y	Y	Y
	Ae2	FBgn0015570	CES2	ENSG00000172831	5	4.84	moderate	Yes	No	Tier 1	16	66968347	66978999	1	carboxylesterase 2 [Source:HGNC Symbol;Acc:1864]	0	Y	Y	Y
	Ae2	FBgn0015570	ACHE	ENSG00000087085	5	4.79	moderate	Yes	No	Tier 1	7	100487615	100494594	-1	acetylcholinesterase (Yt blood group) [Source:HGNC Symbol;Acc:108]	5	Y	Y	N
	Sod3	FBgn0033631	SOD1	ENSG00000142168	4	3.9	moderate	Yes	No	Tier 1	21	33031935	33041244	1	superoxide dismutase 1, soluble [Source:HGNC Symbol;Acc:11179]	0	N	Y	Y
	CG7084	FBgn0038938	SLC22A4	ENSG00000197208	4	4.01	moderate	Yes	No	Tier 1	5	131630136	131679899	1	solute carrier family 22 (organic cation/zwitterion transporter), member 4 [Source:HGNC Symbol;Acc:10968]	21	Y	N	Y
	CG7084	FBgn0038938	SLC22A5	ENSG00000197375	4	4.01	moderate	Yes	No	Tier 1	5	131705444	131731306	1	solute carrier family 22 (organic cation/carnitine transporter), member 5 [Source:HGNC Symbol;Acc:10969]	21	Y	N	Y
	GstE2	FBgn0063498	GSTT2B	ENSG00000133433	4	3.73	moderate	Yes	No	Tier 1	22	24299601	24303373	-1	glutathione S-transferase theta 2B (gene/pseudogene) [Source:HGNC Symbol;Acc:33437]	0	N	N	Y
	apolpp	FBgn0087002	APOB	ENSG00000084674	4	3.79	high	Yes	Yes	Tier 1	2	21224301	21266945	-1	apolipoprotein B [Source:HGNC Symbol;Acc:603]	36	Y	Y	N
	fipi	FBgn0031627	NCAM1	ENSG00000149294	4	3.96	moderate	Yes	No	Tier 1	11	112831997	113149158	1	neural cell adhesion molecule 1 [Source:HGNC Symbol;Acc:7656]	1	N	Y	N
	Eip75B	FBgn0000568	PPARG	ENSG00000132170	4	4.13	high	Yes	Yes	Tier 1	3	12328867	12475855	1	peroxisome proliferator-activated receptor gamma [Source:HGNC Symbol;Acc:9236]	2	Y	N	Y
	Eip75B	FBgn0000568	PPARA	ENSG00000186951	4	4.13	high	Yes	Yes	Tier 1	22	46546424	46639653	1	peroxisome proliferator-activated receptor alpha [Source:HGNC Symbol;Acc:9232]	2	Y	N	Y
	Eip75B	FBgn0000568	PPARD	ENSG00000112033	4	4.05	high	Yes	Yes	Tier 1	6	35310335	35395968	1	peroxisome proliferator-activated receptor delta [Source:HGNC Symbol;Acc:9235]	3	Y	N	Y
	Hsp27	FBgn0001226	HSPB1	ENSG00000106211	4	4.01	moderate	Yes	No	Tier 1	7	75931861	75933612	1	heat shock 27kDa protein 1 [Source:HGNC Symbol;Acc:5246]	0	Y	N	N
	CG33543	FBgn0053543	NCAM1	ENSG00000149294	3	3	moderate	Yes	No	Tier 1	11	112831997	113149158	1	neural cell adhesion molecule 1 [Source:HGNC Symbol;Acc:7656]	1	N	Y	N
	CG5830	FBgn0036556	CTDSP1	ENSG00000144579	15	14.75	high	Yes	Yes	Tier 2	2	219262979	219270664	1	CTD (carboxy-terminal domain, RNA polymerase II, polypeptide A) small phosphatase 1 [Source:HGNC Symbol;Acc:21614]	0	Y	N	N
	gish	FBgn0250823	CSNK1G2	ENSG00000133275	14	13.75	high	Yes	Yes	Tier 2	19	1941188	1981337	1	casein kinase 1, gamma 2 [Source:HGNC Symbol;Acc:2455]	0	Y	N	N
	Hr38	FBgn0014859	NR4A2	ENSG00000153234	13	12.74	high	Yes	Yes	Tier 2	2	157180944	157198860	-1	nuclear receptor subfamily 4, group A, member 2 [Source:HGNC Symbol;Acc:7981]	2	Y	N	N
	Pka-C1	FBgn0000273	PRKACB	ENSG00000142875	13	12.87	high	Yes	Yes	Tier 2	1	84543745	84704181	1	protein kinase, cAMP-dependent, catalytic, beta [Source:HGNC Symbol;Acc:9381]	0	Y	N	N
	slo	FBgn0003429	KCNMA1	ENSG00000156113	13	12.79	high	Yes	Yes	Tier 2	10	78629359	79398353	-1	potassium large conductance calcium-activated channel, subfamily M, alpha member 1 [Source:HGNC Symbol;Acc:6284]	4	Y	N	N
	ND-MLRQ	FBgn0052230	NDUFA4	ENSG00000189043	12	11.87	high	Yes	Yes	Tier 2	7	10971578	10979883	-1	NADH dehydrogenase (ubiquinone) 1 alpha subcomplex, 4, 9kDa [Source:HGNC Symbol;Acc:7687]	0	Y	N	N
	ftz-f1	FBgn0001078	NR5A1	ENSG00000136931	11	10.84	high	Yes	Yes	Tier 2	9	127243516	127269709	-1	nuclear receptor subfamily 5, group A, member 1 [Source:HGNC Symbol;Acc:7983]	0	Y	N	N
	Cyp1	FBgn0004432	PPIF	ENSG00000108179	11	10.96	moderate	Yes	No	Tier 2	10	81107225	81115093	1	peptidylprolyl isomerase F [Source:HGNC Symbol;Acc:9259]	1	N	Y	N
	Gapdh2	FBgn0001092	GAPDH	ENSG00000111640	11	10.9	moderate	Yes	No	Tier 2	12	6643093	6647537	1	glyceraldehyde-3-phosphate dehydrogenase [Source:HGNC Symbol;Acc:4141]	0	Y	N	N
	Cam	FBgn0000253	CALM3	ENSG00000160014	10	9.86	high	Yes	Yes	Tier 2	19	47104331	47114050	1	calmodulin 3 (phosphorylase kinase, delta) [Source:HGNC Symbol;Acc:1449]	0	Y	Y	N
	Cam	FBgn0000253	CALM1	ENSG00000198668	10	9.86	high	Yes	Yes	Tier 2	14	90862846	90874605	1	calmodulin 1 (phosphorylase kinase, delta) [Source:HGNC Symbol;Acc:1442]	0	Y	Y	N
	Eaat1	FBgn0026439	SLC1A3	ENSG00000079215	10	9.85	high	Yes	Yes	Tier 2	5	36606457	36688436	1	solute carrier family 1 (glial high affinity glutamate transporter), member 3 [Source:HGNC Symbol;Acc:10941]	0	Y	N	N
	Glut1	FBgn0264574	SLC2A1	ENSG00000117394	10	9.96	high	Yes	Yes	Tier 2	1	43391052	43424530	-1	solute carrier family 2 (facilitated glucose transporter), member 1 [Source:HGNC Symbol;Acc:11005]	0	Y	N	N
	Irk2	FBgn0039081	KCNJ12	ENSG00000184185	9	8.97	high	Yes	Yes	Tier 2	17	21279509	21323179	1	potassium inwardly-rectifying channel, subfamily J, member 12 [Source:HGNC Symbol;Acc:6258]	1	Y	Y	N
	Irk2	FBgn0039081	KCNJ2	ENSG00000123700	9	8.88	high	Yes	Yes	Tier 2	17	68164814	68176189	1	potassium inwardly-rectifying channel, subfamily J, member 2 [Source:HGNC Symbol;Acc:6263]	0	Y	Y	N
	CG42750	FBgn0261804	DPEP2	ENSG00000167261	8	8.01	moderate	Yes	No	Tier 2	16	68021297	68034489	-1	dipeptidase 2 [Source:HGNC Symbol;Acc:23028]	11	Y	N	N
	Ets65A	FBgn0005658	ERG	ENSG00000157554	8	7.85	high	Yes	Yes	Tier 2	21	39751949	40033704	-1	v-ets avian erythroblastosis virus E26 oncogene homolog [Source:HGNC Symbol;Acc:3446]	1	Y	N	N
	Hsp68	FBgn0001230	HSPA1B	ENSG00000204388	6	5.91	moderate	Yes	No	Tier 2	6	31795512	31798031	1	heat shock 70kDa protein 1B [Source:HGNC Symbol;Acc:5233]	60	Y	N	N
	Rdl	FBgn0004244	GLRA4		4	3.8	moderate	Yes	No	Tier 2	X	102962152	102983583	-1	glycine receptor, alpha 4 [Source:HGNC Symbol;Acc:31715]	0	Y	N	N
	Eip75B	FBgn0000568	NR1D2	ENSG00000174738	4	4	moderate	Yes	No	Tier 2	3	23986751	24022109	1	nuclear receptor subfamily 1, group D, member 2 [Source:HGNC Symbol;Acc:7963]	0	Y	N	N
	dally	FBgn0263930	GPC5	ENSG00000179399	14	13.72	high	Yes	Yes	Tier 3A	13	92050929	93519490	1	glypican 5 [Source:HGNC Symbol;Acc:4453]	3	N	Y	N
	Shal	FBgn0005564	KCND2	ENSG00000184408	13	12.81	high	Yes	Yes	Tier 3A	7	119913722	120390385	1	potassium voltage-gated channel, Shal-related subfamily, member 2 [Source:HGNC Symbol;Acc:6238]	0	Y	N	N
	ftz-f1	FBgn0001078	NR5A2	ENSG00000116833	11	10.79	high	Yes	Yes	Tier 3A	1	199996730	200146552	1	nuclear receptor subfamily 5, group A, member 2 [Source:HGNC Symbol;Acc:7984]	3	Y	N	N
	SiaT	FBgn0035050	ST6GAL1	ENSG00000073849	11	10.91	high	Yes	Yes	Tier 3A	3	186648274	186796341	1	ST6 beta-galactosamide alpha-2,6-sialyltranferase 1 [Source:HGNC Symbol;Acc:10860]	21	N	Y	N
	CG4829	FBgn0030796	GGT1	ENSG00000100031	10	9.81	moderate	Yes	No	Tier 3A	22	24979718	25024972	1	gamma-glutamyltransferase 1 [Source:HGNC Symbol;Acc:4250]	5	N	Y	N
	Fur1	FBgn0004509	FURIN	ENSG00000140564	10	9.76	high	Yes	Yes	Tier 3A	15	91411822	91426688	1	furin (paired basic amino acid cleaving enzyme) [Source:HGNC Symbol;Acc:8568]	4	N	Y	N
	vkg	FBgn0016075	COL4A1	ENSG00000187498	8	7.78	moderate	Yes	No	Tier 3A	13	110801318	110959496	-1	collagen, type IV, alpha 1 [Source:HGNC Symbol;Acc:2202]	1	N	Y	N
	Sdc	FBgn0010415	SDC4	ENSG00000124145	6	5.94	high	Yes	Yes	Tier 3A	20	43953928	43977064	-1	syndecan 4 [Source:HGNC Symbol;Acc:10661]	0	N	Y	N
	His4r	FBgn0013981	HIST1H4F	ENSG00000274618	5	4.74	moderate	Yes	No	Tier 3A	6	26240561	26240976	1	histone cluster 1, H4f [Source:HGNC Symbol;Acc:4783]	6	N	Y	N
	His4r	FBgn0013981	HIST1H4D	ENSG00000277157	5	4.74	moderate	Yes	No	Tier 3A	6	26188938	26189304	-1	histone cluster 1, H4d [Source:HGNC Symbol;Acc:4782]	6	N	Y	N
	wry	FBgn0051665	NOTCH4	ENSG00000204301	4	4.04	moderate	Yes	No	Tier 3A	6	32162620	32191844	-1	notch 4 [Source:HGNC Symbol;Acc:7884]	61	N	Y	N
	CG33543	FBgn0053543	OPCML	ENSG00000183715	3	2.79	moderate	Yes	No	Tier 3A	11	132284871	133402414	-1	opioid binding protein/cell adhesion molecule-like [Source:HGNC Symbol;Acc:8143]	1	N	Y	N
	CG33543	FBgn0053543	NTM	ENSG00000182667	3	2.79	moderate	Yes	No	Tier 3A	11	131240373	132206716	1	neurotrimin [Source:HGNC Symbol;Acc:17941]	0	N	Y	N
	nrv3	FBgn0032946	ATP1B1	ENSG00000143153	14	13.8	high	Yes	Yes	Tier 3B	1	169074935	169101960	1	ATPase, Na+/K+ transporting, beta 1 polypeptide [Source:HGNC Symbol;Acc:804]	6	Y	N	N
	nrv2	FBgn0015777	ATP1B1	ENSG00000143153	12	11.82	moderate	Yes	No	Tier 3B	1	169074935	169101960	1	ATPase, Na+/K+ transporting, beta 1 polypeptide [Source:HGNC Symbol;Acc:804]	6	Y	N	N
	Sh	FBgn0003380	KCNA1	ENSG00000111262	11	10.85	high	Yes	Yes	Tier 3B	12	5019071	5040527	1	potassium voltage-gated channel, shaker-related subfamily, member 1 (episodic ataxia with myokymia) [Source:HGNC Symbol;Acc:6218]	0	Y	N	N
	IA-2	FBgn0031294	PTPRN	ENSG00000054356	11	10.91	high	Yes	Yes	Tier 3B	2	220154345	220174370	-1	protein tyrosine phosphatase, receptor type, N [Source:HGNC Symbol;Acc:9676]	0	N	Y	N
	nAChRalpha6	FBgn0032151	CHRFAM7A	ENSG00000166664	11	10.9	moderate	Yes	No	Tier 3B	15	30653443	30686052	-1	CHRNA7 (cholinergic receptor, nicotinic, alpha 7, exons 5-10) and FAM7A (family with sequence similarity 7A, exons A-E) fusion [Source:HGNC Symbol;Acc:15781]	0	Y	N	N
	mspo	FBgn0020269	SPON2	ENSG00000159674	11	10.86	high	Yes	Yes	Tier 3B	4	1160720	1202750	-1	spondin 2, extracellular matrix protein [Source:HGNC Symbol;Acc:11253]	0	N	Y	N
	trol	FBgn0284408	HSPG2	ENSG00000142798	11	10.65	high	Yes	Yes	Tier 3B	1	22148738	22263790	-1	heparan sulfate proteoglycan 2 [Source:HGNC Symbol;Acc:5273]	0	N	Y	N
	AstA-R1	FBgn0266429	GALR2	ENSG00000182687	11	10.77	high	Yes	Yes	Tier 3B	17	74070875	74073622	1	galanin receptor 2 [Source:HGNC Symbol;Acc:4133]	0	Y	Y	N
	alphaTub84B	FBgn0003884	TUBA3D	ENSG00000075886	11	10.79	high	Yes	Yes	Tier 3B	2	132233666	132240507	1	tubulin, alpha 3d [Source:HGNC Symbol;Acc:24071]	0	Y	N	N
	Ih	FBgn0263397	HCN3	ENSG00000143630	9	8.78	high	Yes	Yes	Tier 3B	1	155247374	155259639	1	hyperpolarization activated cyclic nucleotide-gated potassium channel 3 [Source:HGNC Symbol;Acc:19183]	5	Y	N	N
	Irk2	FBgn0039081	KCNJ4	ENSG00000168135	9	8.93	high	Yes	Yes	Tier 3B	22	38822332	38851205	-1	potassium inwardly-rectifying channel, subfamily J, member 4 [Source:HGNC Symbol;Acc:6265]	0	Y	Y	N
	Rtnl1	FBgn0053113	RTN3	ENSG00000133318	9	8.84	high	Yes	Yes	Tier 3B	11	63448918	63527363	1	reticulon 3 [Source:HGNC Symbol;Acc:10469]	0	N	Y	N
	Bsg	FBgn0261822	NPTN	ENSG00000156642	8	7.73	high	Yes	Yes	Tier 3B	15	73852355	73926475	-1	neuroplastin [Source:HGNC Symbol;Acc:17867]	0	N	Y	N
	Fas1	FBgn0285925	POSTN	ENSG00000133110	7	6.93	moderate	Yes	No	Tier 3B	13	38136720	38172981	-1	periostin, osteoblast specific factor [Source:HGNC Symbol;Acc:16953]	0	N	Y	N
	His3.3B	FBgn0004828	H3F3A	ENSG00000163041	6	5.87	high	Yes	Yes	Tier 3B	1	226249552	226259702	1	H3 histone, family 3A [Source:HGNC Symbol;Acc:4764]	0	N	Y	N
	Sdc	FBgn0010415	SDC2	ENSG00000169439	6	5.83	high	Yes	Yes	Tier 3B	8	97505579	97624000	1	syndecan 2 [Source:HGNC Symbol;Acc:10659]	0	N	Y	N
	HmgZ	FBgn0010228	HMGB2	ENSG00000164104	5	4.91	moderate	Yes	No	Tier 3B	4	174252846	174256276	-1	high mobility group box 2 [Source:HGNC Symbol;Acc:5000]	0	N	Y	N
	Nepl5	FBgn0031808	KEL	ENSG00000197993	5	4.9	moderate	Yes	No	Tier 3B	7	142638201	142659768	-1	Kell blood group, metallo-endopeptidase [Source:HGNC Symbol;Acc:6308]	0	N	Y	N
	His4r	FBgn0013981	HIST1H4L	ENSG00000275126	5	4.81	high	Yes	Yes	Tier 3B	6	27840926	27841289	-1	histone cluster 1, H4l [Source:HGNC Symbol;Acc:4791]	7	N	Y	N
	His4r	FBgn0013981	HIST2H4A	ENSG00000270882	5	4.74	moderate	Yes	No	Tier 3B	1	149804221	149811339	1	histone cluster 2, H4a [Source:HGNC Symbol;Acc:4794]	0	N	Y	N
	His4r	FBgn0013981	HIST4H4	ENSG00000197837	5	4.74	moderate	Yes	No	Tier 3B	12	14920933	14924065	-1	histone cluster 4, H4 [Source:HGNC Symbol;Acc:20510]	0	N	Y	N
	Ae2	FBgn0015570	CES4A	ENSG00000172824	5	4.84	moderate	Yes	No	Tier 3B	16	67022492	67043661	1	carboxylesterase 4A [Source:HGNC Symbol;Acc:26741]	0	Y	N	N
	Ae2	FBgn0015570	CES5A	ENSG00000159398	5	4.84	moderate	Yes	No	Tier 3B	16	55880066	55989943	-1	carboxylesterase 5A [Source:HGNC Symbol;Acc:26459]	0	Y	Y	N
	Ae2	FBgn0015570	CES3	ENSG00000172828	5	4.84	moderate	Yes	No	Tier 3B	16	66995140	67009051	1	carboxylesterase 3 [Source:HGNC Symbol;Acc:1865]	0	Y	N	N
	Rdl	FBgn0004244	GABRP	ENSG00000094755	4	3.96	high	Yes	Yes	Tier 3B	5	170190354	170241051	1	gamma-aminobutyric acid (GABA) A receptor, pi [Source:HGNC Symbol;Acc:4089]	0	Y	N	N
	Unr	FBgn0263352	CSDE1	ENSG00000009307	15	14.75	high	Yes	Yes
	Gbeta13F	FBgn0001105	GNB1	ENSG00000078369	15	14.75	high	Yes	Yes
	beta-Spec	FBgn0250788	SPTBN1	ENSG00000115306	15	14.75	high	Yes	Yes
	fne	FBgn0086675	ELAVL2	ENSG00000107105	14	13.8	high	Yes	Yes
	Gad1	FBgn0004516	GAD1	ENSG00000128683	14	13.8	high	Yes	Yes
	Mpcp2	FBgn0026409	SLC25A3	ENSG00000075415	14	13.75	moderate	Yes	No
	Pcyt2	FBgn0035231	PCYT1A	ENSG00000161217	14	13.8	high	Yes	Yes
	CG6287	FBgn0032350	PHGDH	ENSG00000092621	14	13.74	high	Yes	Yes
	CG6218	FBgn0038321	NAGK	ENSG00000124357	14	13.8	high	Yes	Yes
	14-3-3epsilon	FBgn0020238	YWHAE	ENSG00000108953	14	13.74	high	Yes	Yes
	sky	FBgn0032901	TBC1D24	ENSG00000162065	14	13.74	high	Yes	Yes
	RpL21	FBgn0032987	RPL21	ENSG00000122026	14	13.8	high	Yes	Yes
	Gdap2	FBgn0042135	GDAP2	ENSG00000196505	14	13.8	high	Yes	Yes
	Frq1	FBgn0030897	NCS1	ENSG00000107130	14	13.82	high	Yes	Yes
	Galphao	FBgn0001122	GNAO1	ENSG00000087258	14	13.74	high	Yes	Yes
	Nckx30C	FBgn0028704	SLC24A2	ENSG00000155886	14	13.85	high	Yes	Yes
	rdgA	FBgn0261549	DGKZ	ENSG00000149091	14	13.85	high	Yes	Yes
	vib	FBgn0267975	PITPNB	ENSG00000180957	14	13.82	high	Yes	Yes
	Pka-R1	FBgn0259243	PRKAR1A	ENSG00000108946	14	13.82	high	Yes	Yes
	Pka-R1	FBgn0259243	PRKAR1B	ENSG00000188191	14	13.75	high	Yes	Yes
	Fim	FBgn0024238	LCP1	ENSG00000136167	14	13.8	high	Yes	Yes
	Fim	FBgn0024238	PLS3	ENSG00000102024	14	13.75	high	Yes	Yes
	Nca	FBgn0013303	HPCAL1	ENSG00000115756	13	12.87	high	Yes	Yes
	eIF4EHP	FBgn0053100	EIF4E2	ENSG00000135930	13	12.8	high	Yes	Yes
	Cyt-c-p	FBgn0284248	CYCS	ENSG00000172115	13	12.87	high	Yes	Yes
	Rbp6	FBgn0260943	MSI2	ENSG00000153944	13	12.74	high	Yes	Yes
	pAbp	FBgn0265297	PABPC4	ENSG00000090621	13	12.79	high	Yes	Yes
	flw	FBgn0000711	PPP1CB	ENSG00000213639	13	12.8	high	Yes	Yes
	CG6115	FBgn0040985	ETFRF1	ENSG00000205707	13	12.8	high	Yes	Yes
	Frl	FBgn0267795	FMNL3	ENSG00000161791	13	12.8	high	Yes	Yes
	Frl	FBgn0267795	FMNL1	ENSG00000184922	13	12.75	high	Yes	Yes
	Ggamma30A	FBgn0267252	GNG13	ENSG00000127588	13	12.82	high	Yes	Yes
	tna	FBgn0026160	ZMIZ2	ENSG00000122515	13	12.74	high	Yes	Yes
	Pka-R2	FBgn0022382	PRKAR2A	ENSG00000114302	13	12.79	high	Yes	Yes
	RpL28	FBgn0035422	RPL28	ENSG00000108107	13	12.87	high	Yes	Yes
	CG5890	FBgn0039380	KCNIP1	ENSG00000182132	13	12.74	high	Yes	Yes
	eff	FBgn0011217	UBE2D2	ENSG00000131508	13	12.87	high	Yes	Yes
	eff	FBgn0011217	UBE2D3	ENSG00000109332	13	12.82	high	Yes	Yes
	Syn	FBgn0004575	SYN3	ENSG00000185666	13	12.81	high	Yes	Yes
	mub	FBgn0262737	PCBP3	ENSG00000183570	13	12.79	high	Yes	Yes
	CG1358	FBgn0033196	FLVCR2	ENSG00000119686	13	12.8	high	Yes	Yes
	Rbp9	FBgn0010263	ELAVL2	ENSG00000107105	12	11.77	moderate	Yes	No
	Sap47	FBgn0013334	SYAP1	ENSG00000169895	12	11.78	high	Yes	Yes
	pum	FBgn0003165	PUM2	ENSG00000055917	12	11.73	high	Yes	Yes
	mt:ND2	FBgn0013680	ND2	ENSG00000198763	12	11.9	high	Yes	Yes
	ATPsynbeta	FBgn0010217	ATP5F1B	ENSG00000110955	12	11.84	high	Yes	Yes
	Hrb27C	FBgn0004838	DAZAP1	ENSG00000071626	12	11.74	high	Yes	Yes
	ps	FBgn0261552	NOVA1	ENSG00000139910	12	11.89	high	Yes	Yes
	Syp	FBgn0038826	SYNCRIP	ENSG00000135316	12	11.87	high	Yes	Yes
	Syp	FBgn0038826	HNRNPR	ENSG00000125944	12	11.87	high	Yes	Yes
	chrb	FBgn0036165	DDIT4L	ENSG00000145358	12	11.79	high	Yes	Yes
	zfh2	FBgn0004607	ZFHX4	ENSG00000091656	12	11.87	high	Yes	Yes
	zfh2	FBgn0004607	ZFHX3	ENSG00000140836	12	11.81	high	Yes	Yes
	hoe1	FBgn0041150	OCA2	ENSG00000104044	12	11.79	high	Yes	Yes
	CanB	FBgn0010014	PPP3R1	ENSG00000221823	12	11.97	high	Yes	Yes
	sesB	FBgn0003360	SLC25A4	ENSG00000151729	12	11.85	high	Yes	Yes
	hdc	FBgn0010113	HECA	ENSG00000112406	12	11.79	high	Yes	Yes
	Mkp3	FBgn0036844	DUSP7	ENSG00000164086	12	11.96	high	Yes	Yes
	CG45050	FBgn0266410	ZFAND6	ENSG00000086666	12	11.74	high	Yes	Yes
	Syt1	FBgn0004242	SYT2	ENSG00000143858	12	11.87	high	Yes	Yes
	Syt1	FBgn0004242	SYT1	ENSG00000067715	12	11.86	high	Yes	Yes
	Nrg	FBgn0264975	NRCAM	ENSG00000091129	12	11.69	high	Yes	Yes
	dac	FBgn0005677	DACH1	ENSG00000276644	12	11.79	high	Yes	Yes
	Rbp9	FBgn0010263	ELAVL4	ENSG00000162374	12	11.84	moderate	Yes	No
	bru3	FBgn0264001	CELF5	ENSG00000161082	11	10.76	high	Yes	Yes
	Argk	FBgn0000116	CKM	ENSG00000104879	11	10.73	high	Yes	Yes
	Cbp53E	FBgn0004580	CALB2	ENSG00000172137	11	10.89	high	Yes	Yes
	jdp	FBgn0027654	DNAJC12	ENSG00000108176	11	10.85	high	Yes	Yes
	Pdp1	FBgn0016694	HLF	ENSG00000108924	11	10.72	high	Yes	Yes
	kirre	FBgn0028369	KIRREL3	ENSG00000149571	11	10.88	moderate	Yes	No
	kirre	FBgn0028369	KIRREL1	ENSG00000183853	11	10.88	moderate	Yes	No
	rudhira	FBgn0266019	BCAS3	ENSG00000141376	11	10.88	high	Yes	Yes
	CG10960	FBgn0036316	SLC2A8	ENSG00000136856	11	10.84	moderate	Yes	No
	mgl	FBgn0261260	LRP2	ENSG00000081479	11	11.06	high	Yes	Yes
	hth	FBgn0001235	MEIS2	ENSG00000134138	11	10.78	high	Yes	Yes
	hth	FBgn0001235	MEIS1	ENSG00000143995	11	10.78	high	Yes	Yes
	fabp	FBgn0037913	FABP7	ENSG00000164434	11	10.9	high	Yes	Yes
	fabp	FBgn0037913	FABP3	ENSG00000121769	11	10.83	high	Yes	Yes
	fabp	FBgn0037913	PMP2	ENSG00000147588	11	10.76	high	Yes	Yes
	Nop17l	FBgn0033224	DNAAF2	ENSG00000165506	11	10.83	high	Yes	Yes
	shep	FBgn0052423	RBMS3	ENSG00000144642	11	10.78	high	Yes	Yes
	Fas2	FBgn0000635	NCAM2	ENSG00000154654	11	10.77	high	Yes	Yes
	SiaT	FBgn0035050	ST6GAL2	ENSG00000144057	11	10.86	high	Yes	Yes
	ct	FBgn0004198	CUX2	ENSG00000111249	11	10.83	high	Yes	Yes
	ND-ACP	FBgn0011361	NDUFAB1	ENSG00000004779	11	10.81	high	Yes	Yes
	CG1677	FBgn0029941	ZC3H18	ENSG00000158545	11	10.8	high	Yes	Yes
	CG13784	FBgn0031897	SLC66A2	ENSG00000122490	11	10.79	high	Yes	Yes
	sty	FBgn0014388	SPRY2	ENSG00000136158	11	10.88	high	Yes	Yes
	scro	FBgn0028993	NKX2-4	ENSG00000125816	11	10.89	high	Yes	Yes
	mt:ND5	FBgn0013684	ND5	ENSG00000198786	10	10.04	high	Yes	Yes
	mt:ND1	FBgn0013679	ND1	ENSG00000198888	10	10.04	high	Yes	Yes
	pros	FBgn0004595	PROX1	ENSG00000117707	10	9.78	high	Yes	Yes
	mt:ND4	FBgn0262952	ND4	ENSG00000198886	10	10.04	high	Yes	Yes
	bun	FBgn0259176	TSC22D1	ENSG00000102804	10	9.88	high	Yes	Yes
	p120ctn	FBgn0260799	CTNND2	ENSG00000169862	10	9.99	high	Yes	Yes
	Ccn	FBgn0052183	CCN2	ENSG00000118523	10	9.73	high	Yes	Yes
	Rim	FBgn0053547	RIMS1	ENSG00000079841	10	9.99	high	Yes	Yes
	Rim	FBgn0053547	RIMS2	ENSG00000176406	10	9.89	high	Yes	Yes
	mt:Cyt-b	FBgn0013678	CYTB	ENSG00000198727	10	10.04	high	Yes	Yes
	CG9328	FBgn0032886	FAM107B	ENSG00000065809	10	9.88	high	Yes	Yes
	Glut1	FBgn0264574	SLC2A3	ENSG00000059804	10	10.01	high	Yes	Yes
	Tob	FBgn0028397	TOB1	ENSG00000141232	10	9.73	high	Yes	Yes
	Cbl	FBgn0020224	CBLB	ENSG00000114423	10	9.85	high	Yes	Yes
	mt:ATPase6	FBgn0013672	ATP6	ENSG00000198899	9	9.11	high	Yes	Yes
	cpo	FBgn0263995	RBPMS	ENSG00000157110	9	8.75	high	Yes	Yes
	orb2	FBgn0264307	CPEB2	ENSG00000137449	9	8.92	high	Yes	Yes
	orb2	FBgn0264307	CPEB4	ENSG00000113742	9	8.88	high	Yes	Yes
	Oda	FBgn0014184	OAZ2	ENSG00000180304	9	8.96	high	Yes	Yes
	Yeti	FBgn0267398	CFDP1	ENSG00000153774	9	8.8	high	Yes	Yes
	X11Lbeta	FBgn0052677	APBA2	ENSG00000034053	9	8.73	high	Yes	Yes
	X11Lbeta	FBgn0052677	APBA1	ENSG00000107282	9	8.68	high	Yes	Yes
	cpx	FBgn0041605	CPLX1	ENSG00000168993	9	8.97	high	Yes	Yes
	mmd	FBgn0259110	ADAM11	ENSG00000073670	9	8.9	high	Yes	Yes
	fax	FBgn0014163	FAXC	ENSG00000146267	9	8.78	high	Yes	Yes
	Rtnl1	FBgn0053113	RTN1	ENSG00000139970	9	8.73	high	Yes	Yes
	CG6770	FBgn0032400	NUPR1	ENSG00000176046	8	7.73	high	Yes	Yes
	futsch	FBgn0259108	MAP1B	ENSG00000131711	8	7.91	high	Yes	Yes
	futsch	FBgn0259108	MAP1A	ENSG00000166963	8	7.91	high	Yes	Yes
	CG32264	FBgn0052264	PHACTR1	ENSG00000112137	8	8.01	high	Yes	Yes
	CG32264	FBgn0052264	PHACTR2	ENSG00000112419	8	7.83	high	Yes	Yes
	Ets65A	FBgn0005658	FLI1	ENSG00000151702	8	7.85	high	Yes	Yes
	orb	FBgn0004882	CPEB1	ENSG00000214575	8	7.82	high	Yes	Yes
	pan	FBgn0085432	TCF7L2	ENSG00000148737	8	7.84	high	Yes	Yes
	CG9657	FBgn0029950	SLC5A8	ENSG00000256870	7	6.84	moderate	Yes	No
	CG9657	FBgn0029950	SLC5A12	ENSG00000148942	7	6.84	moderate	Yes	No
	Hsp23	FBgn0001224	CRYAB	ENSG00000109846	7	6.85	moderate	Yes	No
	CG42450	FBgn0259927	RGS9	ENSG00000108370	7	6.78	high	Yes	Yes
	oc	FBgn0004102	OTX1	ENSG00000115507	7	6.89	high	Yes	Yes
	Rgk1	FBgn0264753	RRAD	ENSG00000166592	7	6.96	high	Yes	Yes
	Drep1	FBgn0024732	CIDEA	ENSG00000176194	7	6.92	high	Yes	Yes
	Drep1	FBgn0024732	CIDEC	ENSG00000187288	7	6.92	high	Yes	Yes
	Eip93F	FBgn0264490	LCOR	ENSG00000196233	6	5.99	high	Yes	Yes
	Eip93F	FBgn0264490	LCORL	ENSG00000178177	6	5.92	high	Yes	Yes
	trv	FBgn0085391	TIA1	ENSG00000116001	6	5.78	moderate	Yes	No
	trv	FBgn0085391	TIAL1	ENSG00000151923	6	5.78	moderate	Yes	No
	Hsp26	FBgn0001225	CRYAB	ENSG00000109846	6	5.97	moderate	Yes	No
	Hsp26	FBgn0001225	CRYAA	ENSG00000160202	6	5.97	moderate	Yes	No
	CG7646	FBgn0036926	RCVRN	ENSG00000109047	6	5.81	high	Yes	Yes
	sr	FBgn0003499	EGR2	ENSG00000122877	6	5.94	high	Yes	Yes
	HmgZ	FBgn0010228	HMGB3	ENSG00000029993	5	4.91	moderate	Yes	No
	msi	FBgn0011666	MSI2	ENSG00000153944	5	4.68	moderate	Yes	No
	Picot	FBgn0024315	SLC17A5	ENSG00000119899	5	4.94	moderate	Yes	No
	Picot	FBgn0024315	SLC17A4	ENSG00000146039	5	4.88	moderate	Yes	No
	CG5895	FBgn0036560	PLCXD1	ENSG00000182378	5	4.88	moderate	Yes	No
	axo	FBgn0262870	CNTNAP2	ENSG00000174469	5	4.82	moderate	Yes	No
	Ubi-p5E	FBgn0086558	UBC	ENSG00000150991	5	5.04	moderate	Yes	No
	trn	FBgn0010452	LRRN2	ENSG00000170382	5	5.15	high	Yes	Yes
	Rgk3	FBgn0085426	RRAD	ENSG00000166592	5	5.03	moderate	Yes	No
	mei-P26	FBgn0026206	TRIM56	ENSG00000169871	4	3.96	high	Yes	Yes
	GstE2	FBgn0063498	GSTT2	ENSG00000099984	4	3.84	moderate	Yes	No
	apolpp	FBgn0087002	LOC400499	ENSG00000188897	4	4.01	high	Yes	Yes
	Hsp27	FBgn0001226	CRYAB	ENSG00000109846	4	4.01	moderate	Yes	No
	Hsp27	FBgn0001226	CRYAA	ENSG00000160202	4	4.01	moderate	Yes	No
	fipi	FBgn0031627	NCAM2	ENSG00000154654	4	3.96	moderate	Yes	No
	Hsp27	FBgn0001226	HSPB6	ENSG00000004776	4	4.04	moderate	Yes	No
	Hsp27	FBgn0001226	HSPB2	ENSG00000170276	4	3.97	moderate	Yes	No
	igl	FBgn0013467	SPA17	ENSG00000064199	3	3.06	high	Yes	Yes
	CG33543	FBgn0053543	NCAM2	ENSG00000154654	3	3	moderate	Yes	No
	CG9932	FBgn0262160	ZNF462	ENSG00000148143	3	2.96	high	Yes	Yes
	CG33543	FBgn0053543	IGLON5	ENSG00000142549	3	2.79	moderate	Yes	No
	CG33543	FBgn0053543	LSAMP	ENSG00000185565	3	2.79	moderate	Yes	No
