# Supplementary material for: The effects of methylphenidate and atomoxetine on Drosophila brain at single-cell resolution and potential drug repurposing for ADHD treatment
Source: Mol Psychiatry. 2023 Nov 13;29(1):165–85. doi: 10.1038/s41380-023-02314-6 (PMC11078728; doi:10.1038/s41380-023-02314-6)
Supplement: Supplementary file 8 — Supplementary Table 7 [file 41380_2023_2314_MOESM8_ESM.xlsx]

## Sheet: FDA-approved ADHD drug targets
	Target Gene (Targets, Enzymes, Transporters)	Drug Link	Drug Name	Drug Description
	ADRA1A, ADRA1B, ADRA1D, ADRA2A, ADRA2B, ADRA2C, ADRB1, ADRB2, ADRB3, CARTPT, CYP2A6, CYP2D6, DRD2, MAOA, MAOB, SLC18A2, SLC22A3, SLC22A5, SLC6A2, SLC6A3, SLC6A4, TAAR1, VMAT2	DB00182	Amphetamine	A CNS stimulant and sympathomimetic agent indicated for the treatment of Attention Deficit Hyperactivity Disorder (ADHD).
	SLC6A3, SLC6A2, SLC6A4	DB06701	Dexmethylphenidate	A norepinephrine-dopamine reuptake inhibitor used in the treatment of ADHD in conjunction with other therapies.
	ADRA1A, ADRA1B, SLC6A3, SLC6A2, SLC18A2, TAAR1, CYP2D6, tynA	DB01576	Dextroamphetamine	A sympathomimetic agent used in the treatment of attention deficit hyperactivity disorder (ADHD) and narcolepsy.
	SLC6A3, SLC6A2, HTR1A, CES1A1a	DB00422	Methylphenidate	A stimulant used in the management of Attention Deficit Hyperactivity Disorder (ADHD).
	ALB, CYP2C19, CYP2D6, FCGR1A, GRIN1, GRIN2A, GRIN2B, GRIN2C, GRIN2D, GRIN3A, GRIN3B, KCNJ3, OPRK1, ORM1, ORM2, SLC6A2, SLC6A4	DB00289	Atomoxetine	A selective norepinephrine reuptake inhibitor (SNRI) used in the management of Attention Deficit Hyperactivity Disorder (ADHD).
	ABCB1, ADRA1A, ADRA1B, ADRA1D, ADRA2A, ADRA2B, ADRA2C, ALB, CYP1A1, CYP1A2, CYP2D6, CYP3A4, CYP3A5, SLC22A3, SLC22A4, SLC22A5	DB00575	Clonidine	An alpha-2 adrenergic agonist used to treat hypertension and severe cancer pain, among other conditions, and to treat withdrawal symptoms from various substances. It is also used to aid in the diagnosis of pheochromocytoma and to prevent migraines.
	ADRA2A, ADRA2B, CYP2C19, CYP3A4, SLC22A1, SLC47A1, SLC47A2	DB01018	Guanfacine	An alpha-2A adrenergic receptor agonist used to treat ADHD.
	CYP2D6, SLC15A1, TAAR1	DB01255	Lisdexamfetamine	A central nervous system (CNS) stimulant used to treat attention deficit hyperactivity disorder (ADHD) and moderate to severe eating disorders.
	CYP2D6, SLC22A3, SLC22A5, SLC6A3, SLC18A2, TAAR1, SLC6A4, SLC6A2, SLC18A1, MAOA, MAOB, ADRA2A, ADRA2B, ADRA2C	DB01577	Metamfetamine	A sympathomimetic agent used in the treatment of attention deficit hyperactivity disorder (ADHD) and exogenous obesity.

## Sheet: ADHD GWAS genes
	ADHD
	GENE	ENSEMBL_ID	CHR	START	STOP	NSNP	NPARAM	ZSTAT	P-value
	ST3GAL3	ENSG00000126091	1	44171495	44396831	483	24	6.8766	3.0645e-12
	KDM4A	ENSG00000066135	1	44115829	44171186	71	10	6.596	2.1122e-11
	PTPRF	ENSG00000142949	1	43990858	44089343	225	16	6.1074	5.0629e-10
	TIE1	ENSG00000066056	1	43766664	43788779	30	4	5.4903	2.0068e-08
	MPL	ENSG00000117400	1	43803478	43818443	12	3	5.3381	4.6965e-08
	MANBA	ENSG00000109323	4	103552660	103682151	203	13	5.2938	5.9906e-08
	SLC6A9	ENSG00000196517	1	44457172	44497139	67	13	5.0349	2.3901e-07
	ARTN	ENSG00000117407	1	44398992	44402913	10	4	4.5079	3.2737e-06
	KCNH3	ENSG00000135519	12	49932940	49952091	40	6	4.453	4.2343e-06
	HYAL3	ENSG00000186792	3	50330262	50336899	4	2	4.3621	6.4407e-06
	MMP24	ENSG00000125966	20	33814457	33864801	81	11	4.1817	1.447e-05
	DAGLA	ENSG00000134780	11	61447905	61514473	109	14	4.1089	1.9873e-05
	COL19A1	ENSG00000082293	6	70576463	70919679	775	50	4.09	2.1572e-05
	CD160	ENSG00000117281	1	145695798	145715614	20	2	4.0873	2.1821e-05
	FAM19A5	ENSG00000219438	22	48885272	49246724	1628	118	4.0633	2.4191e-05
	ANTXR2	ENSG00000163297	4	80822303	81046608	497	29	4.0117	3.0136e-05
	AURKA	ENSG00000087586	20	54944445	54967393	22	6	3.8778	5.2693e-05
	RPS6KA5	ENSG00000100784	14	91336799	91526980	379	25	3.8693	5.4568e-05
	CSNK1G2	ENSG00000133275	19	1941188	1981337	111	9	3.8354	6.2685e-05
	GPM6A	ENSG00000150625	4	176554085	176923815	965	75	3.7991	7.2618e-05
	HYAL1	ENSG00000114378	3	50337320	50349812	16	6	3.7858	7.6601e-05
	KCNJ13	ENSG00000115474	2	233631174	233641278	25	6	3.7703	8.1538e-05
	CD40	ENSG00000101017	20	44746911	44758502	25	8	3.7456	8.9997e-05
	SIRPB1	ENSG00000101307	20	1544167	1600707	61	12	3.6465	0.00013294
	LY96	ENSG00000154589	8	74903587	74941322	95	13	3.6233	0.00014545
	CACNA2D1	ENSG00000153956	7	81575760	82073114	1395	92	3.5822	0.00017037
	SEMA3F	ENSG00000001617	3	50192478	50226508	58	9	3.5682	0.00017971
	OLFM4	ENSG00000102837	13	53602894	53626192	72	16	3.566	0.00018124
	MRGPRF	ENSG00000172935	11	68771863	68780877	15	5	3.5495	0.000193
	CTNNB1	ENSG00000168036	3	41236328	41301587	77	7	3.5231	0.00021329
	CAMKV	ENSG00000164076	3	49895421	49907655	16	4	3.5034	0.00022965
	ITPR3	ENSG00000096433	6	33588142	33664351	317	32	3.4965	0.00023568
	CD247	ENSG00000198821	1	167399877	167487847	174	32	3.4299	0.00030193
	PRKACA	ENSG00000072062	19	14202500	14228896	15	2	3.4087	0.00032636
	NR2E3	ENSG00000031544	15	72084977	72110600	44	9	3.3838	0.00035743
	CACNA1D	ENSG00000157388	3	53528683	53847760	622	58	3.3769	0.00036648
	MST1	ENSG00000173531	3	49721380	49726934	8	4	3.3555	0.00039614
	SNRK	ENSG00000163788	3	43328004	43466256	152	20	3.2506	0.00057587
	MASP1	ENSG00000127241	3	186935942	187009810	195	32	3.2392	0.00059934
	PRKD1	ENSG00000184304	14	30045687	30661104	1379	100	3.2332	0.00061202
	LATS1	ENSG00000131023	6	149979289	150039392	77	3	3.2192	0.0006427
	CAPZA2	ENSG00000198898	7	116451124	116562103	174	19	3.1748	0.00074977
	KAT2B	ENSG00000114166	3	20081515	20195896	464	31	3.1654	0.00077425
	KCNA6	ENSG00000151079	12	4918342	4960277	224	28	3.1528	0.00080845
	CHRM3	ENSG00000133019	1	239549865	240078750	1144	80	3.1449	0.00083069
	OPRD1	ENSG00000116329	1	29138654	29190208	167	19	3.1333	0.00086437
	NFKB1	ENSG00000109320	4	103422486	103538459	205	12	3.1111	0.00093193
	MET	ENSG00000105976	7	116312444	116438440	165	25	3.1072	0.00094446
	IGF1R	ENSG00000140443	15	99192200	99507759	662	67	3.1062	0.00094767
	MLTK	ENSG00000091436	2	173940163	174132738	597	34	3.0941	0.00098694
	BDNF	ENSG00000176697	11	27676440	27743605	96	11	3.069	0.001074
	GPX5	ENSG00000224586	6	28493702	28502729	23	6	3.0611	0.0011025
	GRM4	ENSG00000124493	6	33989628	34123399	418	41	3.0528	0.0011337
	BACE2	ENSG00000182240	21	42539728	42654445	183	32	3.0251	0.0012426
	LPHN1	ENSG00000072071	19	14260750	14316999	50	5	3.0143	0.001288
	IL19	ENSG00000142224	1	206972215	207016324	110	16	3.0021	0.0013407
	MYO3B	ENSG00000071909	2	171034655	171511681	1311	117	2.9999	0.0013505
	GRK4	ENSG00000125388	4	2965335	3042474	233	17	2.9874	0.0014066
	CSPG5	ENSG00000114646	3	47603729	47622282	21	4	2.95	0.0015886
	DAG1	ENSG00000173402	3	49506146	49573048	101	10	2.9476	0.0016011
	PCSK7	ENSG00000160613	11	117075053	117103241	94	15	2.9339	0.0016739
	GHR	ENSG00000112964	5	42423879	42721979	543	28	2.8836	0.0019659
	P4HTM	ENSG00000178467	3	49027319	49044587	11	3	2.8832	0.0019682
	SCN2A	ENSG00000136531	2	166095912	166248818	402	32	2.8817	0.0019777
	OR2B11	ENSG00000177535	1	247614255	247615308	6	2	2.8726	0.0020354
	SLC39A5	ENSG00000139540	12	56623833	56631630	9	2	2.8567	0.0021406
	PXDN	ENSG00000130508	2	1635659	1748624	292	30	2.8559	0.0021458
	RAD51	ENSG00000051180	15	40986972	41024354	74	7	2.8202	0.0023997
	ALDH2	ENSG00000111275	12	112204691	112247782	39	6	2.8084	0.0024896
	CATSPER4	ENSG00000188782	1	26517052	26529459	65	10	2.7735	0.0027724
	CYP20A1	ENSG00000119004	2	204103663	204163009	107	11	2.7676	0.0028232
	SRPK2	ENSG00000135250	7	104751151	105039755	500	16	2.7637	0.0028577
	FURIN	ENSG00000140564	15	91411822	91426688	26	5	2.7514	0.0029675
	CD34	ENSG00000174059	1	208057594	208084747	84	15	2.7493	0.0029861
	CHRDL2	ENSG00000054938	11	74407474	74442430	65	15	2.7351	0.0031183
	ERP29	ENSG00000089248	12	112451120	112461255	12	4	2.7318	0.0031492
	IL10	ENSG00000136634	1	206940947	206945839	16	5	2.7277	0.0031893
	FKBP6	ENSG00000077800	7	72742167	72772634	53	5	2.7273	0.003193
	EDEM2	ENSG00000088298	20	33703167	33865928	355	22	2.7136	0.0033282
	GRID2	ENSG00000152208	4	93225550	94695707	3537	108	2.7066	0.0033989
	EPHA1	ENSG00000146904	7	143087382	143105985	46	14	2.7018	0.0034486
	KBTBD12	ENSG00000187715	3	127634075	127706514	144	16	2.7004	0.0034624
	WNT3	ENSG00000108379	17	44839872	44910520	109	18	2.6736	0.0037518
	HILPDA	ENSG00000135245	7	128095903	128098472	5	2	2.6721	0.0037686
	MAN2B1	ENSG00000104774	19	12757325	12777556	22	5	2.6712	0.0037785
	FGF5	ENSG00000138675	4	81187753	81257834	154	17	2.6699	0.003794
	AGTR1	ENSG00000144891	3	148415571	148460795	99	12	2.6655	0.0038441
	UGT2B11	ENSG00000213759	4	70065669	70080449	56	10	2.6632	0.0038705
	SLC12A7	ENSG00000113504	5	1050499	1112150	74	9	2.6555	0.0039596
	PDE1C	ENSG00000154678	7	31790793	32338941	1924	112	2.6414	0.0041285
	SERPINB11	ENSG00000206072	18	61314813	61391127	201	11	2.6377	0.0041731
	CEL	ENSG00000170835	9	135937365	135947248	4	2	2.629	0.0042819
	ALDH16A1	ENSG00000161618	19	49956426	49974305	56	6	2.6239	0.0043463
	ACTN2	ENSG00000077522	1	236849754	236927931	234	30	2.616	0.0044486
	RHCE	ENSG00000188672	1	25688740	25756683	79	3	2.6078	0.0045562
	STK32C	ENSG00000165752	10	134020996	134145351	372	28	2.6007	0.0046516
	IFIT1	ENSG00000185745	10	91152303	91163745	25	7	2.5787	0.0049591
	KCNJ3	ENSG00000162989	2	155554811	155714863	445	49	2.5722	0.0050527
	ADAMTS15	ENSG00000166106	11	130318869	130346532	48	9	2.5673	0.0051249
	NIM1K	ENSG00000177453	5	43192173	43280952	190	32	2.5601	0.0052323
	GGTLC1	ENSG00000149435	20	23965690	23969416	9	3	2.5324	0.0056648
	GABRR3	ENSG00000183185	3	97705517	97754148	79	10	2.529	0.0057194
	NPR1	ENSG00000169418	1	153651113	153666468	15	4	2.5189	0.005886
	BTD	ENSG00000169814	3	15642848	15687329	91	13	2.508	0.0060712
	PEAK1	ENSG00000173517	15	77400471	77712486	447	21	2.5066	0.0060956
	DCLK2	ENSG00000170390	4	150999426	151178609	499	37	2.4994	0.0062208
	PDGFRL	ENSG00000104213	8	17433942	17501580	439	43	2.4854	0.0064708
	CRHR1	ENSG00000120088	17	43699267	43913194	1011	9	2.48	0.0065683
	PRKCQ	ENSG00000065675	10	6469105	6622263	415	52	2.4796	0.0065763
	OSTN	ENSG00000188729	3	190917030	190983404	190	23	2.4769	0.0066261
	PTPN11	ENSG00000179295	12	112856155	112947717	77	12	2.4766	0.006632
	HEXA	ENSG00000213614	15	72635775	72668817	48	5	2.4736	0.0066884
	CD48	ENSG00000117091	1	160648536	160681641	60	8	2.4654	0.006843
	FGFR1	ENSG00000077782	8	38268656	38326352	78	15	2.4637	0.0068747
	ATP1A3	ENSG00000105409	19	42470734	42501649	18	8	2.4636	0.0068772
	LIPN	ENSG00000204020	10	90521163	90537999	72	13	2.459	0.0069664
	CRIM1	ENSG00000150938	2	36583069	36778278	495	49	2.4529	0.0070855
	ETNPPL	ENSG00000164089	4	109663196	109684210	59	5	2.4518	0.0071078
	HCN1	ENSG00000164588	5	45259349	45696253	446	25	2.4506	0.0071308
	PKD2L1	ENSG00000107593	10	102047903	102090243	106	17	2.4458	0.007227
	KLHL20	ENSG00000076321	1	173684080	173755840	78	9	2.4328	0.0074916
	MAPT	ENSG00000186868	17	43971748	44105700	704	5	2.4286	0.0075795
	GRIK5	ENSG00000105737	19	42502473	42573650	40	8	2.4285	0.0075811
	DNASE1	ENSG00000213918	16	3661729	3730144	161	15	2.4274	0.0076048
	MFAP2	ENSG00000117122	1	17300997	17307330	17	4	2.4263	0.0076266
	PDE11A	ENSG00000128655	2	178487980	178973066	1630	40	2.4225	0.0077064
	WNT9B	ENSG00000158955	17	44910567	44964096	115	14	2.4224	0.0077094
	GPX6	ENSG00000198704	6	28471073	28495992	69	13	2.4197	0.0077669
	ULK4	ENSG00000168038	3	41288090	42003922	2220	32	2.4148	0.0078715
	FST	ENSG00000134363	5	52776239	52782964	11	5	2.4103	0.0079691
	LAMB2	ENSG00000172037	3	49158547	49170551	9	5	2.4079	0.0080217
	CD209	ENSG00000090659	19	7804879	7812464	16	4	2.4054	0.0080772
	RPS6KA1	ENSG00000117676	1	26856252	26901521	85	10	2.4022	0.0081484
	CACNG1	ENSG00000108878	17	65040706	65052909	33	7	2.4018	0.0081582
	CNTF	ENSG00000242689	11	58390146	58393198	5	2	2.4002	0.0081935
	TARS	ENSG00000113407	5	33440802	33469644	82	11	2.4001	0.0081946
	SIDT2	ENSG00000149577	11	117049449	117068160	54	9	2.3824	0.0086002
	HTR3A	ENSG00000166736	11	113845603	113861035	44	8	2.3775	0.0087141
	IMPDH2	ENSG00000178035	3	49061758	49066841	4	2	2.377	0.0087263
	TTL	ENSG00000114999	2	113239731	113299316	130	12	2.3623	0.0090817
	STK39	ENSG00000198648	2	168810530	169104651	921	42	2.3589	0.0091651
	PTGDR	ENSG00000168229	14	52734431	52743442	35	8	2.3477	0.009446
	IL2	ENSG00000109471	4	123372625	123377880	6	3	2.3423	0.0095831
	MEP1B	ENSG00000141434	18	29765032	29800367	96	12	2.3309	0.009879
	GRM2	ENSG00000164082	3	51741086	51752629	4	2	2.3301	0.0099008
	MAPKAPK5	ENSG00000089022	12	112279782	112334343	104	4	2.3228	0.010095
	EMILIN1	ENSG00000138080	2	27301435	27309271	5	2	2.3182	0.010219
	GRIA1	ENSG00000155511	5	152869175	153193429	1064	45	2.3166	0.010264
	KHK	ENSG00000138030	2	27309615	27323640	15	2	2.3124	0.010379
	KCNK18	ENSG00000186795	10	118957000	118969810	64	4	2.3092	0.010466
	LCN2	ENSG00000148346	9	130911350	130915734	5	2	2.2973	0.0108
	FLRT1	ENSG00000126500	11	63870660	63886645	48	10	2.2952	0.01086
	PYGM	ENSG00000068976	11	64513861	64527769	22	2	2.294	0.010895
	CAMK2G	ENSG00000148660	10	75572259	75634343	64	6	2.2902	0.011004
	COL4A4	ENSG00000081052	2	227867427	228028829	425	35	2.2901	0.011007
	KCNK2	ENSG00000082482	1	215179118	215410436	590	24	2.2882	0.011062
	HPGD	ENSG00000164120	4	175411328	175444305	115	22	2.2871	0.011095
	LYG2	ENSG00000185674	2	99858709	99871745	25	8	2.287	0.011099
	PLCG2	ENSG00000197943	16	81772702	81991899	1130	93	2.2869	0.011102
	PLA2R1	ENSG00000153246	2	160788519	160919121	413	30	2.2865	0.011112
	PLBD1	ENSG00000121316	12	14656595	14721283	113	15	2.2837	0.011193
	KDM1B	ENSG00000165097	6	18155560	18224084	244	29	2.2747	0.01146
	FGF17	ENSG00000158815	8	21899909	21906320	6	2	2.2739	0.011487
	DPP10	ENSG00000175497	2	115199876	116603328	3314	117	2.2725	0.011527
	NCAN	ENSG00000130287	19	19322782	19363042	90	11	2.2563	0.012027
	PTPN1	ENSG00000196396	20	49126891	49201299	164	21	2.2543	0.01209
	ESRRG	ENSG00000196482	1	216676588	217311097	1813	134	2.254	0.012098
	PNLIP	ENSG00000175535	10	118305443	118327367	27	4	2.25	0.012223
	CHUK	ENSG00000213341	10	101948055	101989376	84	10	2.2484	0.012277
	PDE7A	ENSG00000205268	8	66629745	66754557	273	18	2.2342	0.012735
	IL20	ENSG00000162891	1	207038699	207042568	4	2	2.2323	0.012797
	PRKCD	ENSG00000163932	3	53190025	53226733	74	11	2.2284	0.012926
	SLC5A1	ENSG00000100170	22	32439019	32509016	192	11	2.2253	0.013029
	CHST10	ENSG00000115526	2	101008327	101034118	44	7	2.2247	0.013052
	MMEL1	ENSG00000142606	1	2522078	2564481	140	6	2.2246	0.013055
	NDNF	ENSG00000173376	4	121956768	121994176	91	14	2.2167	0.013321
	SLCO4A1	ENSG00000101187	20	61273797	61317137	77	15	2.2163	0.013336
	BACE1	ENSG00000186318	11	117156402	117186975	55	14	2.2132	0.013441
	COL2A1	ENSG00000139219	12	48366748	48398269	120	15	2.2093	0.013578
	PPARD	ENSG00000112033	6	35310335	35395968	193	23	2.2067	0.013667
	BMPR2	ENSG00000204217	2	203241659	203432474	308	17	2.2059	0.013694
	WFIKKN1	ENSG00000127578	16	679239	684116	14	2	2.2044	0.013747
	PHOSPHO1	ENSG00000173868	17	47300724	47308128	20	6	2.2034	0.013782
	C1QB	ENSG00000173369	1	22979255	22988031	25	6	2.2013	0.013858
	LIPK	ENSG00000204021	10	90484301	90512543	154	8	2.2007	0.01388
	MAP4K2	ENSG00000168067	11	64556290	64570713	7	2	2.1984	0.013959
	TIMP3	ENSG00000100234	22	33197687	33259030	119	23	2.198	0.013974
	RPN2	ENSG00000118705	20	35806813	35870022	195	12	2.1965	0.01403
	OLFML1	ENSG00000183801	11	7506619	7532608	107	13	2.1896	0.014276
	GSTZ1	ENSG00000100577	14	77787227	77797940	38	10	2.1789	0.014668
	CGREF1	ENSG00000138028	2	27321757	27341995	30	5	2.1708	0.014974
	ATP4A	ENSG00000105675	19	36040945	36054560	28	10	2.1704	0.014987
	DCLK1	ENSG00000133083	13	36345478	36705443	1032	81	2.1688	0.015049
	TNKS	ENSG00000173273	8	9413424	9639856	787	16	2.1671	0.015114
	ITGA1	ENSG00000213949	5	52083730	52255040	522	52	2.1636	0.015246
	ABCC8	ENSG00000006071	11	17414432	17498449	273	25	2.1614	0.015333
	PAEP	ENSG00000122133	9	138453602	138458801	14	3	2.1534	0.015642
	XCL2	ENSG00000143185	1	168510003	168513235	18	6	2.1534	0.015643
	HAO1	ENSG00000101323	20	7863628	7921121	123	16	2.1508	0.015745
	TPCN1	ENSG00000186815	12	113658855	113736390	120	4	2.1397	0.016188
	HDAC1	ENSG00000116478	1	32757687	32799236	11	5	2.1362	0.016334
	LYG1	ENSG00000144214	2	99900701	99921205	38	7	2.1353	0.016367
	PRKG1	ENSG00000185532	10	52750945	54058110	3985	201	2.1343	0.016408
	SLC6A20	ENSG00000163817	3	45796942	45838027	60	17	2.1324	0.016487
	RB1	ENSG00000139687	13	48877887	49056122	250	14	2.1311	0.01654
	IL17RA	ENSG00000177663	22	17565844	17596583	56	14	2.1256	0.016767
	GLRA1	ENSG00000145888	5	151202074	151304403	183	9	2.1241	0.016832
	KCNJ6	ENSG00000157542	21	38979678	39288749	926	65	2.1237	0.016849
	ABL1	ENSG00000097007	9	133589333	133763062	400	27	2.1208	0.016971
	PRKD2	ENSG00000105287	19	47177532	47220384	78	12	2.1185	0.017066
	GANC	ENSG00000214013	15	42565431	42645864	205	9	2.1148	0.017225
	TRPM7	ENSG00000092439	15	50844670	50979012	404	17	2.1099	0.017433
	SLC34A2	ENSG00000157765	4	25656923	25680370	24	5	2.1035	0.017713
	DERL1	ENSG00000136986	8	124025404	124054663	67	11	2.0998	0.017873
	ERBB2IP	ENSG00000112851	5	65222303	65378377	131	9	2.0982	0.017942
	KLHL29	ENSG00000119771	2	23608088	23931481	1093	96	2.0861	0.018484
	LIPA	ENSG00000107798	10	90973326	91174314	493	50	2.0812	0.018707
	STK32A	ENSG00000169302	5	146614526	146767415	613	38	2.0802	0.018753
	CDC25B	ENSG00000101224	20	3767578	3786762	42	7	2.0735	0.019063
	GSTA2	ENSG00000244067	6	52614897	52628367	40	4	2.0636	0.01953
	GPR19	ENSG00000183150	12	12813825	12849141	72	13	2.0611	0.019648
	AZIN1	ENSG00000155096	8	103838585	103906092	169	15	2.0604	0.019679
	ALDH7A1	ENSG00000164904	5	125877533	125931110	127	18	2.0579	0.019802
	COL5A1	ENSG00000130635	9	137533620	137736686	603	48	2.0539	0.019993
	CAMK1G	ENSG00000008118	1	209757062	209787283	92	14	2.0482	0.020273
	FKBP4	ENSG00000004478	12	2904119	2914576	8	2	2.0402	0.020663
	CLU	ENSG00000120885	8	27454434	27472548	36	6	2.0358	0.020885
	SLC13A1	ENSG00000081800	7	122753585	122840040	189	23	2.0303	0.021165
	INHBA	ENSG00000122641	7	41724712	41742706	11	4	2.0299	0.021181
	ITGA2	ENSG00000164171	5	52285156	52390609	386	29	2.0281	0.021273
	PSMB6	ENSG00000142507	17	4699439	4701790	5	2	2.0257	0.021396
	EDAR	ENSG00000135960	2	109510927	109605828	215	28	2.0175	0.02182
	RGS4	ENSG00000117152	1	163038565	163046592	14	5	2.0141	0.021999
	GABRB1	ENSG00000163288	4	46995740	47428461	1015	64	2.0131	0.022052
	SLC22A5	ENSG00000197375	5	131705444	131731306	81	8	2.0085	0.022295
	ARSA	ENSG00000100299	22	51061182	51066607	32	11	2.0048	0.022492
	SLC9A3	ENSG00000066230	5	473425	524447	134	20	1.9875	0.023434
	OTOL1	ENSG00000182447	3	161214596	161221730	27	3	1.9849	0.023576
	PCDHB10	ENSG00000120324	5	140571942	140575215	10	4	1.9803	0.023835
	CLPS	ENSG00000137392	6	35762759	35765088	9	4	1.9769	0.024024
	TTBK2	ENSG00000128881	15	43030932	43213007	198	24	1.9736	0.024215
	TSSK1B	ENSG00000212122	5	112768251	112770728	15	4	1.9727	0.024265
	EXTL2	ENSG00000162694	1	101337943	101361554	24	6	1.9725	0.024273
	CHST4	ENSG00000140835	16	71559136	71572649	13	6	1.971	0.024361
	PSENEN	ENSG00000205155	19	36236015	36237911	3	2	1.97	0.024418
	CYP4V2	ENSG00000145476	4	187112674	187134610	87	12	1.9699	0.024427
	LPAR6	ENSG00000139679	13	48963707	49018840	74	9	1.9618	0.024896
	CYP26C1	ENSG00000187553	10	94821021	94828454	15	4	1.9541	0.025343
	RP11-683L23.1	ENSG00000173213	18	47225	73545	8	2	1.9525	0.025441
	NPTN	ENSG00000156642	15	73852355	73926475	121	13	1.9516	0.025495
	PRKG2	ENSG00000138669	4	82009837	82136218	293	15	1.9504	0.025563
	S1PR1	ENSG00000170989	1	101702444	101707074	8	3	1.9483	0.025687
	HTR6	ENSG00000158748	1	19991780	20006055	27	4	1.9471	0.025764
	MLN	ENSG00000096395	6	33762450	33771788	34	6	1.9465	0.025798
	CDK5	ENSG00000164885	7	150750899	150755617	11	4	1.9437	0.025964
	BPIFA2	ENSG00000131050	20	31749574	31769218	27	3	1.943	0.02601
	TRHR	ENSG00000174417	8	110098850	110131813	91	14	1.9418	0.026078
	SSTR1	ENSG00000139874	14	38677204	38682272	10	3	1.9416	0.026095
	ERBB3	ENSG00000065361	12	56473641	56497289	28	6	1.9409	0.026136
	CATSPER2	ENSG00000166762	15	43920701	43960316	70	7	1.9393	0.026235
	ADAMTS9	ENSG00000163638	3	64501333	64673676	402	33	1.9382	0.0263
	GSTA3	ENSG00000174156	6	52761437	52774483	32	6	1.9303	0.026788
	CD300LG	ENSG00000161649	17	41924516	41940997	24	4	1.9285	0.026894
	OR11A1	ENSG00000204694	6	29393281	29424848	80	11	1.9272	0.026975
	BMPR1B	ENSG00000138696	4	95679119	96079599	1164	45	1.9269	0.026999
	PENK	ENSG00000181195	8	57349233	57359293	33	6	1.9261	0.027048
	PDE4D	ENSG00000113448	5	58264865	59817947	3743	154	1.925	0.027116
	C1QTNF9	ENSG00000240654	13	24881304	24896673	84	11	1.9239	0.027181
	FBLN7	ENSG00000144152	2	112895962	112945791	131	20	1.9234	0.027213
	GALNT2	ENSG00000143641	1	230193536	230417870	701	56	1.9226	0.027264
	MST1R	ENSG00000164078	3	49924435	49941299	22	4	1.922	0.027302
	PTN	ENSG00000105894	7	136912088	137028611	278	35	1.9121	0.027933
	GPC1	ENSG00000063660	2	241375088	241407493	45	14	1.9104	0.028043
	BPIFB1	ENSG00000125999	20	31861286	31897684	71	9	1.9103	0.028048
	C9	ENSG00000113600	5	39284364	39424970	376	31	1.9057	0.028342
	PDE10A	ENSG00000112541	6	165740776	166400091	2206	169	1.9048	0.028405
	LPL	ENSG00000175445	8	19759228	19824769	287	20	1.8972	0.028904
	CAMK4	ENSG00000152495	5	110559351	110830584	657	42	1.891	0.029311
	FGB	ENSG00000171564	4	155484108	155492238	16	2	1.8773	0.030238
	TFPI2	ENSG00000105825	7	93514709	93520303	18	2	1.8736	0.030493
	CDK8	ENSG00000132964	13	26828276	26979375	351	16	1.8721	0.030594
	NCR2	ENSG00000096264	6	41303393	41318625	61	8	1.8681	0.030872
	CACNA1E	ENSG00000198216	1	181382238	181777219	924	72	1.8641	0.031154
	SCG5	ENSG00000166922	15	32933877	32989299	124	31	1.8639	0.031168
	HTN3	ENSG00000205649	4	70894130	70902255	24	6	1.8601	0.031436
	TUFT1	ENSG00000143367	1	151512781	151556059	84	13	1.8591	0.031508
	SAA1	ENSG00000173432	11	18287721	18291524	18	4	1.8588	0.031526
	GPR135	ENSG00000181619	14	59895740	59932060	126	13	1.8582	0.031573
	PPIL4	ENSG00000131013	6	149825869	149867174	39	4	1.8569	0.031663
	ITGB8	ENSG00000105855	7	20370325	20455377	298	17	1.8568	0.031671
	NPY1R	ENSG00000164128	4	164245113	164265984	48	9	1.8562	0.031712
	LRTOMT	ENSG00000184154	11	71791382	71821828	54	4	1.8562	0.031712
	CACNB2	ENSG00000165995	10	18429606	18830798	1503	111	1.8518	0.03203
	TRPM8	ENSG00000144481	2	234826043	234928166	264	36	1.8469	0.03238
	NXPH3	ENSG00000182575	17	47653220	47661189	9	3	1.8455	0.032481
	TG	ENSG00000042832	8	133879203	134147147	822	41	1.8438	0.032605
	PDGFRA	ENSG00000134853	4	55095264	55164414	135	10	1.8388	0.03297
	BTN3A3	ENSG00000111801	6	26440700	26453643	31	7	1.8364	0.033147
	SLC19A1	ENSG00000173638	21	46913486	46964325	39	10	1.8246	0.034034
	SLIT1	ENSG00000187122	10	98757795	98945677	464	46	1.8183	0.034508
	MME	ENSG00000196549	3	154741913	154901497	162	25	1.8146	0.034795
	POMC	ENSG00000115138	2	25383722	25391772	14	6	1.8142	0.034821
	LPAR5	ENSG00000184574	12	6728001	6745613	21	6	1.8038	0.035634
	AZGP1	ENSG00000160862	7	99564343	99573780	14	5	1.8033	0.035674
	ACP1	ENSG00000143727	2	264140	278283	26	4	1.8028	0.03571
	ABCA12	ENSG00000144452	2	215796266	216003151	410	42	1.8028	0.035712
	MAK	ENSG00000111837	6	10762956	10838764	108	10	1.7966	0.036197
	JAK3	ENSG00000105639	19	17935589	17958880	17	3	1.7915	0.036608
	ATP4B	ENSG00000186009	13	114303119	114312501	12	4	1.7913	0.036622
	CYP1B1	ENSG00000138061	2	38294116	38337044	163	22	1.7885	0.036846
	SPACA3	ENSG00000141316	17	31297394	31324895	89	17	1.7873	0.036947
	IL18BP	ENSG00000137496	11	71709587	71716761	13	3	1.7851	0.037123
	OVCH2	ENSG00000183378	11	7710669	7727968	59	12	1.7826	0.037328
	TULP1	ENSG00000112041	6	35465651	35480715	51	10	1.7822	0.037357
	PTH2R	ENSG00000144407	2	209224438	209719227	1365	58	1.7779	0.03771
	LNPEP	ENSG00000113441	5	96271098	96373219	229	12	1.7737	0.03806
	GUCY1A3	ENSG00000164116	4	156587863	156653501	174	25	1.7718	0.038212
	SPOCK1	ENSG00000152377	5	136310987	136934068	1653	92	1.765	0.038779
	PDZD2	ENSG00000133401	5	31639517	32111037	1160	124	1.7647	0.03881
	EFNA5	ENSG00000184349	5	106712590	107006596	641	79	1.762	0.039035
	VAMP8	ENSG00000118640	2	85788685	85809154	65	9	1.7611	0.039109
	PRG2	ENSG00000186652	11	57154267	57158130	3	2	1.76	0.039207
	PTPRG	ENSG00000144724	3	61547243	62283288	1968	139	1.759	0.039289
	THRB	ENSG00000151090	3	24158651	24536773	967	106	1.7571	0.039453
	PTAFR	ENSG00000169403	1	28473677	28520447	47	9	1.7531	0.039794
	HDAC4	ENSG00000068024	2	239969864	240323348	943	71	1.7505	0.040017
	SLC7A7	ENSG00000155465	14	23242431	23299029	162	20	1.7482	0.040217
	HTR2B	ENSG00000135914	2	231972944	231989832	17	6	1.7452	0.040472
	HIST1H1A	ENSG00000124610	6	26017260	26018040	4	2	1.7452	0.040477
	PTPRJ	ENSG00000149177	11	48002113	48189670	326	18	1.7404	0.040894
	GNS	ENSG00000135677	12	65107225	65153227	45	3	1.7396	0.040965
	MTRNR2L8	ENSG00000255823	11	10529434	10530723	6	3	1.7385	0.041058
	FARS2	ENSG00000145982	6	5261277	5771813	1458	124	1.7319	0.041649
	CELSR2	ENSG00000143126	1	109792641	109818372	68	12	1.7302	0.041796
	CALM1	ENSG00000198668	14	90862846	90874605	22	5	1.73	0.041811
	CHRNB2	ENSG00000160716	1	154540257	154552502	14	5	1.7285	0.041947
	WNT4	ENSG00000162552	1	22443798	22470462	79	13	1.7276	0.042028
	MAP3K2	ENSG00000169967	2	128056306	128146041	223	21	1.7274	0.042048
	ADAMTS17	ENSG00000140470	15	100511794	100882210	1716	109	1.7255	0.042216
	CXCR4	ENSG00000121966	2	136871919	136875735	5	2	1.7239	0.042364
	LILRB5	ENSG00000105609	19	54754263	54761164	23	5	1.7226	0.04248
	GSG2	ENSG00000177602	17	3627211	3630067	10	2	1.7224	0.042503
	RXRB	ENSG00000204231	6	33161365	33168630	12	4	1.7179	0.042905
	SPARC	ENSG00000113140	5	151040657	151066726	51	8	1.7174	0.042951
	MAP2K1	ENSG00000169032	15	66679155	66784650	291	19	1.7169	0.042996
	ICOS	ENSG00000163600	2	204801471	204826300	57	13	1.7149	0.043186
	KCNA2	ENSG00000177301	1	111136202	111174096	93	10	1.7145	0.043223
	KLHL33	ENSG00000185271	14	20896970	20903801	24	6	1.7143	0.04324
	VPREB1	ENSG00000169575	22	22599087	22599927	6	3	1.7131	0.043347
	STYK1	ENSG00000060140	12	10771538	10826917	143	8	1.7097	0.043663
	CYP4Z1	ENSG00000186160	1	47533160	47583991	165	5	1.7078	0.043836
	HIST1H1B	ENSG00000184357	6	27834570	27835359	4	2	1.7057	0.044036
	ECM1	ENSG00000143369	1	150480538	150486265	11	4	1.7017	0.044402
	BRCA1	ENSG00000012048	17	41196312	41277500	152	4	1.7017	0.044406
	LUM	ENSG00000139329	12	91496406	91505608	39	5	1.6963	0.044918
	LEPRE1	ENSG00000117385	1	43212006	43232755	40	9	1.6923	0.045294
	GPC2	ENSG00000213420	7	99767229	99774995	8	3	1.6909	0.045426
	LAMP3	ENSG00000078081	3	182840001	182881627	168	19	1.6888	0.045633
	ATP1B1	ENSG00000143153	1	169074935	169101960	77	10	1.6885	0.045661
	ACP2	ENSG00000134575	11	47260853	47270457	25	4	1.6878	0.045722
	PPM1B	ENSG00000138032	2	44395108	44471523	128	10	1.6853	0.045965
	NPC1L1	ENSG00000015520	7	44552134	44580914	45	6	1.6814	0.046347
	LECT1	ENSG00000136110	13	53277399	53313947	94	10	1.6792	0.046555
	AMPD2	ENSG00000116337	1	110158726	110174673	30	7	1.6792	0.04656
	FYN	ENSG00000010810	6	111981535	112194655	549	29	1.6791	0.04657
	VWA2	ENSG00000165816	10	115999018	116051272	110	15	1.6756	0.046909
	EPAS1	ENSG00000116016	2	46520806	46613836	217	25	1.6722	0.047247
	DSTYK	ENSG00000133059	1	205111632	205180727	153	12	1.6692	0.047538
	ITGAE	ENSG00000083457	17	3617922	3704537	206	24	1.6689	0.047572
	C3	ENSG00000125730	19	6677715	6730573	164	19	1.6665	0.047811
	GABBR2	ENSG00000136928	9	101050391	101471479	1401	118	1.6656	0.047901
	HABP2	ENSG00000148702	10	115310596	115349361	171	29	1.6653	0.04793
	FOLH1	ENSG00000086205	11	49168187	49230222	201	16	1.6645	0.048007
	VWC2	ENSG00000188730	7	49813257	49961546	302	29	1.6642	0.048034
	ADCY5	ENSG00000173175	3	123001143	123168605	301	20	1.6624	0.04822
	SECTM1	ENSG00000141574	17	80278900	80291950	43	2	1.6596	0.048493
	CCR4	ENSG00000183813	3	32993066	32997841	8	2	1.6593	0.048526
	HTR3B	ENSG00000149305	11	113775399	113817287	109	14	1.6581	0.048652
	PLA2G2E	ENSG00000188784	1	20246502	20250110	8	4	1.6577	0.048692
	CA14	ENSG00000118298	1	150229554	150237478	6	3	1.6575	0.048709
	HTRA1	ENSG00000166033	10	124221041	124274424	171	23	1.6545	0.049013
	BCL2L10	ENSG00000137875	15	52401460	52404972	12	2	1.6534	0.049125
	BRD3	ENSG00000169925	9	136895427	136933657	93	10	1.6526	0.049209
	CHRM2	ENSG00000181072	7	136553416	136705002	399	27	1.6513	0.049343
	NELL1	ENSG00000165973	11	20691117	21597227	2555	185	1.6489	0.049587
