# Supplementary material for: The effects of methylphenidate and atomoxetine on Drosophila brain at single-cell resolution and potential drug repurposing for ADHD treatment
Source: Mol Psychiatry. 2023 Nov 13;29(1):165–85. doi: 10.1038/s41380-023-02314-6 (PMC11078728; doi:10.1038/s41380-023-02314-6)
Supplement: Supplementary file 9 — Supplementary Table 8 [file 41380_2023_2314_MOESM9_ESM.xlsx]

## Sheet: Readme
	Details about the different levels of evidence are summarized in different sheets. 1) “GWAS support genes”: ADHD GWAS data support 25 overlapped genes, including new potential targets and druggability genes and their corresponding known drugs and indications are stored in “GwasSupportDrugRepurposing1-OTP” sheet. 2) Without considering GWAS hypothesis, all published targets which have multi-level …

## Sheet: GWAS support genes
	GWAS data of ADHD supports overlap genes
	Gene name	Druggability level	Annotation
	AMPD2	Tier2/3	New potential targets
	ATP1B1	Tier2/3	New potential targets
	CALM1	Tier2/3	New potential targets
	CSNK1G2	Tier2/3	New potential targets
	DPP10	Tier2/3	New potential targets
	FURIN	Tier2/3	New potential targets
	LNPEP	Tier2/3	New potential targets
	NPTN	Tier2/3	New potential targets
	PTPN11	Tier2/3	New potential targets
	PTPRG	Tier2/3	New potential targets
	SPARC	Tier2/3	New potential targets
	TIMP3	Tier2/3	New potential targets
	TTBK2	Tier2/3	New potential targets
	ALDH2	Tier1	Knonw Drugs & Indications; store in 'GwasSupportDrugRepurposing1-OTP' sheet
	CA14	Tier1	Knonw Drugs & Indications; store in 'GwasSupportDrugRepurposing1-OTP' sheet
	CHRNB2	Tier1	Knonw Drugs & Indications; store in 'GwasSupportDrugRepurposing2-OTP' sheet
	GLRA1	Tier1	Knonw Drugs & Indications; store in 'GwasSupportDrugRepurposing3-OTP' sheet
	IGF1R	Tier1	Knonw Drugs & Indications; store in 'GwasSupportDrugRepurposing4-OTP' sheet
	INHBA	Tier1	Knonw Drugs & Indications; store in 'GwasSupportDrugRepurposing5-OTP' sheet
	KCNK18	Tier1	Knonw Drugs & Indications; store in 'GwasSupportDrugRepurposing6-OTP' sheet
	MAPT	Tier1	Knonw Drugs & Indications; store in 'GwasSupportDrugRepurposing7-OTP' sheet
	PDE11A	Tier1	no drugs records in OTP & TTD
	PPARD	Tier1	Knonw Drugs & Indications; store in 'GwasSupportDrugRepurposing6-OTP' sheet
	PRKACA	Tier1	Knonw Drugs & Indications; store in 'GwasSupportDrugRepurposing7-OTP' sheet
	SLC22A5	Tier1	no drugs records in OTP & TTD

## Sheet: GwasSupportDrugRepurposing1-OTP
	diseaseId	diseaseName	drugId	drugName	type	mechanismOfAction	actionType	symbol	name	phase	status	source
	MONDO_0007079	alcohol dependence	CHEMBL964	DISULFIRAM	Small molecule	Aldehyde dehydrogenase inhibitor	Inhibitor	ALDH2	aldehyde dehydrogenase 2 family member	4	Unknown status	https://clinicaltrials.gov/search?id=%22NCT00431262%22
	MONDO_0007079	alcohol dependence	CHEMBL964	DISULFIRAM	Small molecule	Aldehyde dehydrogenase inhibitor	Inhibitor	ALDH2	aldehyde dehydrogenase 2 family member	4		https://www.whocc.no/atc_ddd_index/?code=N07BB01
	MONDO_0007079	alcohol dependence	CHEMBL964	DISULFIRAM	Small molecule	Aldehyde dehydrogenase inhibitor	Inhibitor	ALDH2	aldehyde dehydrogenase 2 family member	4	Completed	https://clinicaltrials.gov/search?id=%22NCT00435435%22,https://clinicaltrials.gov/search?id=%22NCT02735577%22
	MONDO_0007079	alcohol dependence	CHEMBL964	DISULFIRAM	Small molecule	Aldehyde dehydrogenase inhibitor	Inhibitor	ALDH2	aldehyde dehydrogenase 2 family member	2	Completed	https://clinicaltrials.gov/search?id=%22NCT00142844%22
	MONDO_0007079	alcohol dependence	CHEMBL964	DISULFIRAM	Small molecule	Aldehyde dehydrogenase inhibitor	Inhibitor	ALDH2	aldehyde dehydrogenase 2 family member	1	Completed	https://clinicaltrials.gov/search?id=%22NCT04502589%22
	MONDO_0021698	alcohol-related disorders	CHEMBL964	DISULFIRAM	Small molecule	Aldehyde dehydrogenase inhibitor	Inhibitor	ALDH2	aldehyde dehydrogenase 2 family member	2	Completed	https://clinicaltrials.gov/search?id=%22NCT00000278%22
	MONDO_0021698	alcohol-related disorders	CHEMBL964	DISULFIRAM	Small molecule	Aldehyde dehydrogenase inhibitor	Inhibitor	ALDH2	aldehyde dehydrogenase 2 family member	1	Unknown status	https://clinicaltrials.gov/search?id=%22NCT00094289%22
	MONDO_0007254	breast cancer	CHEMBL964	DISULFIRAM	Small molecule	Aldehyde dehydrogenase inhibitor	Inhibitor	ALDH2	aldehyde dehydrogenase 2 family member	2	Recruiting	https://clinicaltrials.gov/search?id=%22NCT04265274%22,https://clinicaltrials.gov/search?id=%22NCT03323346%22
	EFO_0000311	cancer	CHEMBL964	DISULFIRAM	Small molecule	Aldehyde dehydrogenase inhibitor	Inhibitor	ALDH2	aldehyde dehydrogenase 2 family member	1	Completed	https://clinicaltrials.gov/search?id=%22NCT00742911%22
	EFO_0002610	cocaine dependence	CHEMBL964	DISULFIRAM	Small molecule	Aldehyde dehydrogenase inhibitor	Inhibitor	ALDH2	aldehyde dehydrogenase 2 family member	4	Withdrawn	https://clinicaltrials.gov/search?id=%22NCT02134002%22
	EFO_0002610	cocaine dependence	CHEMBL964	DISULFIRAM	Small molecule	Aldehyde dehydrogenase inhibitor	Inhibitor	ALDH2	aldehyde dehydrogenase 2 family member	2	Completed	https://clinicaltrials.gov/search?id=%22NCT00395850%22,https://clinicaltrials.gov/search?id=%22NCT00149630%22,https://clinicaltrials.gov/search?id=%22NCT00142844%22,https://clinicaltrials.gov/search?id=%22NCT00218608%22,https://clinicaltrials.gov/search?id=%22NCT00913484%22,https://clinicaltrials.gov/search?id=%22NCT00000278%22
	EFO_0002610	cocaine dependence	CHEMBL964	DISULFIRAM	Small molecule	Aldehyde dehydrogenase inhibitor	Inhibitor	ALDH2	aldehyde dehydrogenase 2 family member	1	Completed	https://clinicaltrials.gov/search?id=%22NCT00350870%22
	EFO_0002610	cocaine dependence	CHEMBL964	DISULFIRAM	Small molecule	Aldehyde dehydrogenase inhibitor	Inhibitor	ALDH2	aldehyde dehydrogenase 2 family member	1	Terminated	https://clinicaltrials.gov/search?id=%22NCT00729300%22
	EFO_0002610	cocaine dependence	CHEMBL964	DISULFIRAM	Small molecule	Aldehyde dehydrogenase inhibitor	Inhibitor	ALDH2	aldehyde dehydrogenase 2 family member	1	Unknown status	https://clinicaltrials.gov/search?id=%22NCT00094289%22
	MONDO_0100096	COVID-19	CHEMBL964	DISULFIRAM	Small molecule	Aldehyde dehydrogenase inhibitor	Inhibitor	ALDH2	aldehyde dehydrogenase 2 family member	2	Suspended	https://clinicaltrials.gov/search?id=%22NCT04485130%22
	MONDO_0100096	COVID-19	CHEMBL964	DISULFIRAM	Small molecule	Aldehyde dehydrogenase inhibitor	Inhibitor	ALDH2	aldehyde dehydrogenase 2 family member	2	Completed	https://clinicaltrials.gov/search?id=%22NCT04594343%22
	HP_0012378	Fatigue	CHEMBL964	DISULFIRAM	Small molecule	Aldehyde dehydrogenase inhibitor	Inhibitor	ALDH2	aldehyde dehydrogenase 2 family member	1	Recruiting	https://clinicaltrials.gov/search?id=%22NCT03891667%22
	EFO_0000514	germ cell tumor	CHEMBL964	DISULFIRAM	Small molecule	Aldehyde dehydrogenase inhibitor	Inhibitor	ALDH2	aldehyde dehydrogenase 2 family member	2	Recruiting	https://clinicaltrials.gov/search?id=%22NCT03950830%22
	EFO_0000519	glioblastoma multiforme	CHEMBL964	DISULFIRAM	Small molecule	Aldehyde dehydrogenase inhibitor	Inhibitor	ALDH2	aldehyde dehydrogenase 2 family member	2	Unknown status	https://clinicaltrials.gov/search?id=%22NCT01777919%22
	EFO_0000519	glioblastoma multiforme	CHEMBL964	DISULFIRAM	Small molecule	Aldehyde dehydrogenase inhibitor	Inhibitor	ALDH2	aldehyde dehydrogenase 2 family member	2	Completed	https://clinicaltrials.gov/search?id=%22NCT03034135%22,https://clinicaltrials.gov/search?id=%22NCT02678975%22
	EFO_0000519	glioblastoma multiforme	CHEMBL964	DISULFIRAM	Small molecule	Aldehyde dehydrogenase inhibitor	Inhibitor	ALDH2	aldehyde dehydrogenase 2 family member	2	Active, not recruiting	https://clinicaltrials.gov/search?id=%22NCT03363659%22
	EFO_0000519	glioblastoma multiforme	CHEMBL964	DISULFIRAM	Small molecule	Aldehyde dehydrogenase inhibitor	Inhibitor	ALDH2	aldehyde dehydrogenase 2 family member	1	Recruiting	https://clinicaltrials.gov/search?id=%22NCT02715609%22
	EFO_0000519	glioblastoma multiforme	CHEMBL964	DISULFIRAM	Small molecule	Aldehyde dehydrogenase inhibitor	Inhibitor	ALDH2	aldehyde dehydrogenase 2 family member	1	Completed	https://clinicaltrials.gov/search?id=%22NCT02770378%22
	EFO_0000519	glioblastoma multiforme	CHEMBL964	DISULFIRAM	Small molecule	Aldehyde dehydrogenase inhibitor	Inhibitor	ALDH2	aldehyde dehydrogenase 2 family member	0	Completed	https://clinicaltrials.gov/search?id=%22NCT01907165%22
	EFO_0000519	glioblastoma multiforme	CHEMBL964	DISULFIRAM	Small molecule	Aldehyde dehydrogenase inhibitor	Inhibitor	ALDH2	aldehyde dehydrogenase 2 family member	0	Terminated	https://clinicaltrials.gov/search?id=%22NCT03151772%22
	EFO_0000764	HIV infection	CHEMBL964	DISULFIRAM	Small molecule	Aldehyde dehydrogenase inhibitor	Inhibitor	ALDH2	aldehyde dehydrogenase 2 family member	1	Terminated	https://clinicaltrials.gov/search?id=%22NCT03198559%22
	EFO_0000764	HIV infection	CHEMBL964	DISULFIRAM	Small molecule	Aldehyde dehydrogenase inhibitor	Inhibitor	ALDH2	aldehyde dehydrogenase 2 family member	1	Completed	https://clinicaltrials.gov/search?id=%22NCT01944371%22
	EFO_0000756	melanoma	CHEMBL964	DISULFIRAM	Small molecule	Aldehyde dehydrogenase inhibitor	Inhibitor	ALDH2	aldehyde dehydrogenase 2 family member	2	Completed	https://clinicaltrials.gov/search?id=%22NCT02101008%22
	EFO_0000756	melanoma	CHEMBL964	DISULFIRAM	Small molecule	Aldehyde dehydrogenase inhibitor	Inhibitor	ALDH2	aldehyde dehydrogenase 2 family member	1	Completed	https://clinicaltrials.gov/search?id=%22NCT00256230%22
	EFO_0002617	metastatic melanoma	CHEMBL964	DISULFIRAM	Small molecule	Aldehyde dehydrogenase inhibitor	Inhibitor	ALDH2	aldehyde dehydrogenase 2 family member	1	Terminated	https://clinicaltrials.gov/search?id=%22NCT00571116%22
	EFO_0004701	methamphetamine dependence	CHEMBL964	DISULFIRAM	Small molecule	Aldehyde dehydrogenase inhibitor	Inhibitor	ALDH2	aldehyde dehydrogenase 2 family member	1	Completed	https://clinicaltrials.gov/search?id=%22NCT00731133%22
	EFO_0001378	multiple myeloma	CHEMBL964	DISULFIRAM	Small molecule	Aldehyde dehydrogenase inhibitor	Inhibitor	ALDH2	aldehyde dehydrogenase 2 family member	1	Recruiting	https://clinicaltrials.gov/search?id=%22NCT04521335%22
	EFO_0003060	non-small cell lung carcinoma	CHEMBL964	DISULFIRAM	Small molecule	Aldehyde dehydrogenase inhibitor	Inhibitor	ALDH2	aldehyde dehydrogenase 2 family member	2	Completed	https://clinicaltrials.gov/search?id=%22NCT00312819%22
	EFO_0001073	obesity	CHEMBL964	DISULFIRAM	Small molecule	Aldehyde dehydrogenase inhibitor	Inhibitor	ALDH2	aldehyde dehydrogenase 2 family member	0	Enrolling by invitation	https://clinicaltrials.gov/search?id=%22NCT05162001%22
	EFO_0005611	opioid dependence	CHEMBL964	DISULFIRAM	Small molecule	Aldehyde dehydrogenase inhibitor	Inhibitor	ALDH2	aldehyde dehydrogenase 2 family member	2	Completed	https://clinicaltrials.gov/search?id=%22NCT00149630%22
	EFO_1000044	pancreatic adenocarcinoma	CHEMBL964	DISULFIRAM	Small molecule	Aldehyde dehydrogenase inhibitor	Inhibitor	ALDH2	aldehyde dehydrogenase 2 family member	1	Recruiting	https://clinicaltrials.gov/search?id=%22NCT02671890%22
	EFO_0002618	pancreatic carcinoma	CHEMBL964	DISULFIRAM	Small molecule	Aldehyde dehydrogenase inhibitor	Inhibitor	ALDH2	aldehyde dehydrogenase 2 family member	2	Completed	https://clinicaltrials.gov/search?id=%22NCT03714555%22
	EFO_0001067	parasitic infection	CHEMBL964	DISULFIRAM	Small molecule	Aldehyde dehydrogenase inhibitor	Inhibitor	ALDH2	aldehyde dehydrogenase 2 family member	4		https://www.whocc.no/atc_ddd_index/?code=P03AA54,https://www.whocc.no/atc_ddd_index/?code=P03AA04
	MONDO_0008315	prostate cancer	CHEMBL964	DISULFIRAM	Small molecule	Aldehyde dehydrogenase inhibitor	Inhibitor	ALDH2	aldehyde dehydrogenase 2 family member	1	Terminated	https://clinicaltrials.gov/search?id=%22NCT02963051%22
	EFO_0000691	sarcoma	CHEMBL964	DISULFIRAM	Small molecule	Aldehyde dehydrogenase inhibitor	Inhibitor	ALDH2	aldehyde dehydrogenase 2 family member	1	Not yet recruiting	https://clinicaltrials.gov/search?id=%22NCT05210374%22
	EFO_0000474	epilepsy	CHEMBL328560	SULTHIAME	Small molecule	Carbonic anhydrase inhibitor	Inhibitor	CA14	carbonic anhydrase 14	4		https://www.whocc.no/atc_ddd_index/?code=N03AX03
	EFO_0000474	epilepsy	CHEMBL328560	SULTHIAME	Small molecule	Carbonic anhydrase inhibitor	Inhibitor	CA14	carbonic anhydrase 14	3	Terminated	https://clinicaltrials.gov/search?id=%22NCT00471744%22
	EFO_0000474	epilepsy	CHEMBL328560	SULTHIAME	Small molecule	Carbonic anhydrase inhibitor	Inhibitor	CA14	carbonic anhydrase 14	1	Completed	https://clinicaltrials.gov/search?id=%22NCT03400189%22
	EFO_0003918	obstructive sleep apnea	CHEMBL328560	SULTHIAME	Small molecule	Carbonic anhydrase inhibitor	Inhibitor	CA14	carbonic anhydrase 14	2	Recruiting	https://clinicaltrials.gov/search?id=%22NCT05236842%22
	HP_0001919	Acute kidney injury	CHEMBL1200694	SEVOFLURANE	Small molecule	Glycine receptor (alpha-1/beta) positive modulator	Positive modulator	GLRA1	glycine receptor alpha 1	4	Completed	https://clinicaltrials.gov/search?id=%22NCT03336801%22
	HP_0001919	Acute kidney injury	CHEMBL1200694	SEVOFLURANE	Small molecule	Glycine receptor (alpha-1/beta) positive modulator	Positive modulator	GLRA1	glycine receptor alpha 1	2	Unknown status	https://clinicaltrials.gov/search?id=%22NCT02042599%22
	EFO_0008583	acute myocardial infarction	CHEMBL1200694	SEVOFLURANE	Small molecule	Glycine receptor (alpha-1/beta) positive modulator	Positive modulator	GLRA1	glycine receptor alpha 1	2	Completed	https://clinicaltrials.gov/search?id=%22NCT00971607%22
	EFO_1000637	acute respiratory distress syndrome	CHEMBL1200694	SEVOFLURANE	Small molecule	Glycine receptor (alpha-1/beta) positive modulator	Positive modulator	GLRA1	glycine receptor alpha 1	4	Completed	https://clinicaltrials.gov/search?id=%22NCT02166853%22
	EFO_1000637	acute respiratory distress syndrome	CHEMBL1200694	SEVOFLURANE	Small molecule	Glycine receptor (alpha-1/beta) positive modulator	Positive modulator	GLRA1	glycine receptor alpha 1	4	Terminated	https://clinicaltrials.gov/search?id=%22NCT04359862%22
	EFO_1000637	acute respiratory distress syndrome	CHEMBL1200694	SEVOFLURANE	Small molecule	Glycine receptor (alpha-1/beta) positive modulator	Positive modulator	GLRA1	glycine receptor alpha 1	3	Recruiting	https://clinicaltrials.gov/search?id=%22NCT05259631%22,https://clinicaltrials.gov/search?id=%22NCT04235608%22
	HP_0000713	Agitation	CHEMBL1200733	DESFLURANE	Small molecule	Glycine receptor (alpha-1/beta) positive modulator	Positive modulator	GLRA1	glycine receptor alpha 1	4	Completed	https://clinicaltrials.gov/search?id=%22NCT01878656%22
	HP_0000713	Agitation	CHEMBL1200694	SEVOFLURANE	Small molecule	Glycine receptor (alpha-1/beta) positive modulator	Positive modulator	GLRA1	glycine receptor alpha 1	4	Unknown status	https://clinicaltrials.gov/search?id=%22NCT02169843%22
	HP_0000713	Agitation	CHEMBL1200694	SEVOFLURANE	Small molecule	Glycine receptor (alpha-1/beta) positive modulator	Positive modulator	GLRA1	glycine receptor alpha 1	4	Recruiting	https://clinicaltrials.gov/search?id=%22NCT05223010%22
	HP_0000713	Agitation	CHEMBL1200694	SEVOFLURANE	Small molecule	Glycine receptor (alpha-1/beta) positive modulator	Positive modulator	GLRA1	glycine receptor alpha 1	4	Completed	https://clinicaltrials.gov/search?id=%22NCT02428283%22,https://clinicaltrials.gov/search?id=%22NCT01878656%22
	MONDO_0021698	alcohol-related disorders	CHEMBL1200694	SEVOFLURANE	Small molecule	Glycine receptor (alpha-1/beta) positive modulator	Positive modulator	GLRA1	glycine receptor alpha 1	2	Completed	https://clinicaltrials.gov/search?id=%22NCT00000261%22
	EFO_0009659	aneurysm	CHEMBL1200694	SEVOFLURANE	Small molecule	Glycine receptor (alpha-1/beta) positive modulator	Positive modulator	GLRA1	glycine receptor alpha 1	4	Completed	https://clinicaltrials.gov/search?id=%22NCT00538421%22
	EFO_0000266	aortic stenosis	CHEMBL1200733	DESFLURANE	Small molecule	Glycine receptor (alpha-1/beta) positive modulator	Positive modulator	GLRA1	glycine receptor alpha 1	4	Unknown status	https://clinicaltrials.gov/search?id=%22NCT02019797%22
	MONDO_0018373	avascular necrosis	CHEMBL1200733	DESFLURANE	Small molecule	Glycine receptor (alpha-1/beta) positive modulator	Positive modulator	GLRA1	glycine receptor alpha 1	4	Completed	https://clinicaltrials.gov/search?id=%22NCT03540030%22
	MONDO_0018373	avascular necrosis	CHEMBL1200694	SEVOFLURANE	Small molecule	Glycine receptor (alpha-1/beta) positive modulator	Positive modulator	GLRA1	glycine receptor alpha 1	4	Completed	https://clinicaltrials.gov/search?id=%22NCT03540030%22
	HP_0003418	Back pain	CHEMBL1200694	SEVOFLURANE	Small molecule	Glycine receptor (alpha-1/beta) positive modulator	Positive modulator	GLRA1	glycine receptor alpha 1	3	Recruiting	https://clinicaltrials.gov/search?id=%22NCT03825198%22
	EFO_0003931	bone fracture	CHEMBL1200694	SEVOFLURANE	Small molecule	Glycine receptor (alpha-1/beta) positive modulator	Positive modulator	GLRA1	glycine receptor alpha 1	4	Completed	https://clinicaltrials.gov/search?id=%22NCT02621255%22
	EFO_0003870	brain aneurysm	CHEMBL1200694	SEVOFLURANE	Small molecule	Glycine receptor (alpha-1/beta) positive modulator	Positive modulator	GLRA1	glycine receptor alpha 1	4	Completed	https://clinicaltrials.gov/search?id=%22NCT01722409%22
	EFO_0003870	brain aneurysm	CHEMBL1200694	SEVOFLURANE	Small molecule	Glycine receptor (alpha-1/beta) positive modulator	Positive modulator	GLRA1	glycine receptor alpha 1	3	Completed	https://clinicaltrials.gov/search?id=%22NCT02455440%22
	MONDO_0043510	brain injury	CHEMBL1200694	SEVOFLURANE	Small molecule	Glycine receptor (alpha-1/beta) positive modulator	Positive modulator	GLRA1	glycine receptor alpha 1	4	Unknown status	https://clinicaltrials.gov/search?id=%22NCT02123355%22
	MONDO_0043510	brain injury	CHEMBL1200694	SEVOFLURANE	Small molecule	Glycine receptor (alpha-1/beta) positive modulator	Positive modulator	GLRA1	glycine receptor alpha 1	2	Terminated	https://clinicaltrials.gov/search?id=%22NCT01374633%22
	EFO_0003833	brain neoplasm	CHEMBL1200694	SEVOFLURANE	Small molecule	Glycine receptor (alpha-1/beta) positive modulator	Positive modulator	GLRA1	glycine receptor alpha 1	4	Not yet recruiting	https://clinicaltrials.gov/search?id=%22NCT05141877%22
	MONDO_0007254	breast cancer	CHEMBL1200694	SEVOFLURANE	Small molecule	Glycine receptor (alpha-1/beta) positive modulator	Positive modulator	GLRA1	glycine receptor alpha 1	2	Completed	https://clinicaltrials.gov/search?id=%22NCT02839668%22
	EFO_0003869	breast neoplasm	CHEMBL1256	ISOFLURANE	Small molecule	Glycine receptor (alpha-1/beta) positive modulator	Positive modulator	GLRA1	glycine receptor alpha 1	4	Completed	https://clinicaltrials.gov/search?id=%22NCT00575354%22
	EFO_0003869	breast neoplasm	CHEMBL1200694	SEVOFLURANE	Small molecule	Glycine receptor (alpha-1/beta) positive modulator	Positive modulator	GLRA1	glycine receptor alpha 1	4	Completed	https://clinicaltrials.gov/search?id=%22NCT00575354%22
	EFO_0000311	cancer	CHEMBL1341	METHOXYFLURANE	Small molecule	Glycine receptor (alpha-1/beta) agonist	Agonist	GLRA1	glycine receptor alpha 1	3	Completed	https://clinicaltrials.gov/search?id=%22NCT02604225%22
	EFO_0000311	cancer	CHEMBL1200694	SEVOFLURANE	Small molecule	Glycine receptor (alpha-1/beta) positive modulator	Positive modulator	GLRA1	glycine receptor alpha 1	3	Withdrawn	https://clinicaltrials.gov/search?id=%22NCT00531349%22
	EFO_0000313	carcinoma	CHEMBL1200694	SEVOFLURANE	Small molecule	Glycine receptor (alpha-1/beta) positive modulator	Positive modulator	GLRA1	glycine receptor alpha 1	4	Recruiting	https://clinicaltrials.gov/search?id=%22NCT04475705%22
	EFO_0003884	chronic kidney disease	CHEMBL1200733	DESFLURANE	Small molecule	Glycine receptor (alpha-1/beta) positive modulator	Positive modulator	GLRA1	glycine receptor alpha 1	4	Completed	https://clinicaltrials.gov/search?id=%22NCT01132157%22,https://clinicaltrials.gov/search?id=%22NCT01870011%22
	EFO_0003884	chronic kidney disease	CHEMBL1200694	SEVOFLURANE	Small molecule	Glycine receptor (alpha-1/beta) positive modulator	Positive modulator	GLRA1	glycine receptor alpha 1	1	Completed	https://clinicaltrials.gov/search?id=%22NCT03311581%22
	EFO_1001951	colorectal carcinoma	CHEMBL1200694	SEVOFLURANE	Small molecule	Glycine receptor (alpha-1/beta) positive modulator	Positive modulator	GLRA1	glycine receptor alpha 1	1	Recruiting	https://clinicaltrials.gov/search?id=%22NCT04162535%22
	EFO_1001951	colorectal carcinoma	CHEMBL1200694	SEVOFLURANE	Small molecule	Glycine receptor (alpha-1/beta) positive modulator	Positive modulator	GLRA1	glycine receptor alpha 1	0	Recruiting	https://clinicaltrials.gov/search?id=%22NCT02786329%22
	EFO_0005207	congenital heart disease	CHEMBL1200694	SEVOFLURANE	Small molecule	Glycine receptor (alpha-1/beta) positive modulator	Positive modulator	GLRA1	glycine receptor alpha 1	4	Unknown status	https://clinicaltrials.gov/search?id=%22NCT03630796%22
	EFO_0005207	congenital heart disease	CHEMBL1200694	SEVOFLURANE	Small molecule	Glycine receptor (alpha-1/beta) positive modulator	Positive modulator	GLRA1	glycine receptor alpha 1	4	Completed	https://clinicaltrials.gov/search?id=%22NCT04125550%22
	EFO_0005207	congenital heart disease	CHEMBL1200694	SEVOFLURANE	Small molecule	Glycine receptor (alpha-1/beta) positive modulator	Positive modulator	GLRA1	glycine receptor alpha 1	2	Completed	https://clinicaltrials.gov/search?id=%22NCT02877238%22
	EFO_0001645	coronary artery disease	CHEMBL1200733	DESFLURANE	Small molecule	Glycine receptor (alpha-1/beta) positive modulator	Positive modulator	GLRA1	glycine receptor alpha 1	4	Recruiting	https://clinicaltrials.gov/search?id=%22NCT04039854%22
	EFO_0001645	coronary artery disease	CHEMBL1256	ISOFLURANE	Small molecule	Glycine receptor (alpha-1/beta) positive modulator	Positive modulator	GLRA1	glycine receptor alpha 1	4	Recruiting	https://clinicaltrials.gov/search?id=%22NCT04039854%22,https://clinicaltrials.gov/search?id=%22NCT01819012%22
	EFO_0001645	coronary artery disease	CHEMBL1341	METHOXYFLURANE	Small molecule	Glycine receptor (alpha-1/beta) agonist	Agonist	GLRA1	glycine receptor alpha 1	4	Recruiting	https://clinicaltrials.gov/search?id=%22NCT04442919%22
	EFO_0001645	coronary artery disease	CHEMBL1200694	SEVOFLURANE	Small molecule	Glycine receptor (alpha-1/beta) positive modulator	Positive modulator	GLRA1	glycine receptor alpha 1	4	Recruiting	https://clinicaltrials.gov/search?id=%22NCT04039854%22
	EFO_0001645	coronary artery disease	CHEMBL1200694	SEVOFLURANE	Small molecule	Glycine receptor (alpha-1/beta) positive modulator	Positive modulator	GLRA1	glycine receptor alpha 1	4	Completed	https://clinicaltrials.gov/search?id=%22NCT00477737%22
	EFO_0001645	coronary artery disease	CHEMBL1200694	SEVOFLURANE	Small molecule	Glycine receptor (alpha-1/beta) positive modulator	Positive modulator	GLRA1	glycine receptor alpha 1	3	Completed	https://clinicaltrials.gov/search?id=%22NCT01120405%22,https://clinicaltrials.gov/search?id=%22NCT01285271%22
	EFO_0001645	coronary artery disease	CHEMBL1200694	SEVOFLURANE	Small molecule	Glycine receptor (alpha-1/beta) positive modulator	Positive modulator	GLRA1	glycine receptor alpha 1	2	Completed	https://clinicaltrials.gov/search?id=%22NCT01757106%22
	HP_0012735	Cough	CHEMBL1200694	SEVOFLURANE	Small molecule	Glycine receptor (alpha-1/beta) positive modulator	Positive modulator	GLRA1	glycine receptor alpha 1	4	Completed	https://clinicaltrials.gov/search?id=%22NCT01792063%22
	MONDO_0100096	COVID-19	CHEMBL1256	ISOFLURANE	Small molecule	Glycine receptor (alpha-1/beta) positive modulator	Positive modulator	GLRA1	glycine receptor alpha 1	3	Recruiting	https://clinicaltrials.gov/search?id=%22NCT04415060%22
	MONDO_0100096	COVID-19	CHEMBL1200694	SEVOFLURANE	Small molecule	Glycine receptor (alpha-1/beta) positive modulator	Positive modulator	GLRA1	glycine receptor alpha 1	4	Terminated	https://clinicaltrials.gov/search?id=%22NCT04359862%22
	MONDO_0100096	COVID-19	CHEMBL1200694	SEVOFLURANE	Small molecule	Glycine receptor (alpha-1/beta) positive modulator	Positive modulator	GLRA1	glycine receptor alpha 1	3	Completed	https://clinicaltrials.gov/search?id=%22NCT04355962%22
	MONDO_0100096	COVID-19	CHEMBL1200694	SEVOFLURANE	Small molecule	Glycine receptor (alpha-1/beta) positive modulator	Positive modulator	GLRA1	glycine receptor alpha 1	3	Recruiting	https://clinicaltrials.gov/search?id=%22NCT04415060%22
	EFO_0009267	delirium	CHEMBL1200733	DESFLURANE	Small molecule	Glycine receptor (alpha-1/beta) positive modulator	Positive modulator	GLRA1	glycine receptor alpha 1	4	Recruiting	https://clinicaltrials.gov/search?id=%22NCT05331027%22
	EFO_0009267	delirium	CHEMBL1256	ISOFLURANE	Small molecule	Glycine receptor (alpha-1/beta) positive modulator	Positive modulator	GLRA1	glycine receptor alpha 1	4	Terminated	https://clinicaltrials.gov/search?id=%22NCT02111447%22
	EFO_0009267	delirium	CHEMBL1200694	SEVOFLURANE	Small molecule	Glycine receptor (alpha-1/beta) positive modulator	Positive modulator	GLRA1	glycine receptor alpha 1	4	Withdrawn	https://clinicaltrials.gov/search?id=%22NCT02394418%22
	EFO_0009267	delirium	CHEMBL1200694	SEVOFLURANE	Small molecule	Glycine receptor (alpha-1/beta) positive modulator	Positive modulator	GLRA1	glycine receptor alpha 1	4	Recruiting	https://clinicaltrials.gov/search?id=%22NCT05158998%22,https://clinicaltrials.gov/search?id=%22NCT05331027%22
	EFO_0009267	delirium	CHEMBL1200694	SEVOFLURANE	Small molecule	Glycine receptor (alpha-1/beta) positive modulator	Positive modulator	GLRA1	glycine receptor alpha 1	4	Terminated	https://clinicaltrials.gov/search?id=%22NCT02111447%22
	EFO_0009267	delirium	CHEMBL1200694	SEVOFLURANE	Small molecule	Glycine receptor (alpha-1/beta) positive modulator	Positive modulator	GLRA1	glycine receptor alpha 1	2	Completed	https://clinicaltrials.gov/search?id=%22NCT01199276%22
	EFO_1001884	dental phobia	CHEMBL1200694	SEVOFLURANE	Small molecule	Glycine receptor (alpha-1/beta) positive modulator	Positive modulator	GLRA1	glycine receptor alpha 1	2	Completed	https://clinicaltrials.gov/search?id=%22NCT02284204%22
	MONDO_0002050	depressive disorder	CHEMBL1200694	SEVOFLURANE	Small molecule	Glycine receptor (alpha-1/beta) positive modulator	Positive modulator	GLRA1	glycine receptor alpha 1	4	Completed	https://clinicaltrials.gov/search?id=%22NCT01870219%22
	MONDO_0002050	depressive disorder	CHEMBL1200694	SEVOFLURANE	Small molecule	Glycine receptor (alpha-1/beta) positive modulator	Positive modulator	GLRA1	glycine receptor alpha 1	4	Unknown status	https://clinicaltrials.gov/search?id=%22NCT02267980%22
	EFO_0003890	drug dependence	CHEMBL1200694	SEVOFLURANE	Small molecule	Glycine receptor (alpha-1/beta) positive modulator	Positive modulator	GLRA1	glycine receptor alpha 1	4	Completed	https://clinicaltrials.gov/search?id=%22NCT02334046%22
	EFO_1001311	End Stage Liver Disease	CHEMBL1200733	DESFLURANE	Small molecule	Glycine receptor (alpha-1/beta) positive modulator	Positive modulator	GLRA1	glycine receptor alpha 1	4	Completed	https://clinicaltrials.gov/search?id=%22NCT02504138%22
	EFO_0005109	energy expenditure	CHEMBL1200694	SEVOFLURANE	Small molecule	Glycine receptor (alpha-1/beta) positive modulator	Positive modulator	GLRA1	glycine receptor alpha 1	4	Completed	https://clinicaltrials.gov/search?id=%22NCT02272166%22
	MONDO_0007576	esophageal cancer	CHEMBL1200694	SEVOFLURANE	Small molecule	Glycine receptor (alpha-1/beta) positive modulator	Positive modulator	GLRA1	glycine receptor alpha 1	3	Recruiting	https://clinicaltrials.gov/search?id=%22NCT04513808%22
	MONDO_0004379	female breast carcinoma	CHEMBL1200694	SEVOFLURANE	Small molecule	Glycine receptor (alpha-1/beta) positive modulator	Positive modulator	GLRA1	glycine receptor alpha 1	4	Completed	https://clinicaltrials.gov/search?id=%22NCT02005770%22
	EFO_0009549	female reproductive system disease	CHEMBL1200694	SEVOFLURANE	Small molecule	Glycine receptor (alpha-1/beta) positive modulator	Positive modulator	GLRA1	glycine receptor alpha 1	4	Completed	https://clinicaltrials.gov/search?id=%22NCT01437462%22
	HP_0001945	Fever	CHEMBL1341	METHOXYFLURANE	Small molecule	Glycine receptor (alpha-1/beta) agonist	Agonist	GLRA1	glycine receptor alpha 1	4		https://www.whocc.no/atc_ddd_index/?code=N02BG09
	EFO_1001328	fluoride poisoning	CHEMBL1200694	SEVOFLURANE	Small molecule	Glycine receptor (alpha-1/beta) positive modulator	Positive modulator	GLRA1	glycine receptor alpha 1	3	Withdrawn	https://clinicaltrials.gov/search?id=%22NCT01802255%22
	EFO_0003777	heart disease	CHEMBL1256	ISOFLURANE	Small molecule	Glycine receptor (alpha-1/beta) positive modulator	Positive modulator	GLRA1	glycine receptor alpha 1	1	Recruiting	https://clinicaltrials.gov/search?id=%22NCT03569085%22
	EFO_0003777	heart disease	CHEMBL1200694	SEVOFLURANE	Small molecule	Glycine receptor (alpha-1/beta) positive modulator	Positive modulator	GLRA1	glycine receptor alpha 1	4	Terminated	https://clinicaltrials.gov/search?id=%22NCT02664922%22
	EFO_0003777	heart disease	CHEMBL1200694	SEVOFLURANE	Small molecule	Glycine receptor (alpha-1/beta) positive modulator	Positive modulator	GLRA1	glycine receptor alpha 1	1	Recruiting	https://clinicaltrials.gov/search?id=%22NCT03569085%22
	EFO_0003777	heart disease	CHEMBL1200694	SEVOFLURANE	Small molecule	Glycine receptor (alpha-1/beta) positive modulator	Positive modulator	GLRA1	glycine receptor alpha 1	0	Completed	https://clinicaltrials.gov/search?id=%22NCT01511991%22
	MP_0001914	hemorrhage	CHEMBL1200694	SEVOFLURANE	Small molecule	Glycine receptor (alpha-1/beta) positive modulator	Positive modulator	GLRA1	glycine receptor alpha 1	4	Completed	https://clinicaltrials.gov/search?id=%22NCT01048658%22
	EFO_0000182	hepatocellular carcinoma	CHEMBL1200694	SEVOFLURANE	Small molecule	Glycine receptor (alpha-1/beta) positive modulator	Positive modulator	GLRA1	glycine receptor alpha 1	4	Not yet recruiting	https://clinicaltrials.gov/search?id=%22NCT05331911%22
	EFO_0000537	hypertension	CHEMBL1200694	SEVOFLURANE	Small molecule	Glycine receptor (alpha-1/beta) positive modulator	Positive modulator	GLRA1	glycine receptor alpha 1	4	Unknown status	https://clinicaltrials.gov/search?id=%22NCT01715584%22
	EFO_0005251	hypotension	CHEMBL1256	ISOFLURANE	Small molecule	Glycine receptor (alpha-1/beta) positive modulator	Positive modulator	GLRA1	glycine receptor alpha 1	4	Terminated	https://clinicaltrials.gov/search?id=%22NCT00922844%22
	EFO_0005251	hypotension	CHEMBL1200694	SEVOFLURANE	Small molecule	Glycine receptor (alpha-1/beta) positive modulator	Positive modulator	GLRA1	glycine receptor alpha 1	4	Terminated	https://clinicaltrials.gov/search?id=%22NCT00922844%22
	EFO_0005251	hypotension	CHEMBL1200694	SEVOFLURANE	Small molecule	Glycine receptor (alpha-1/beta) positive modulator	Positive modulator	GLRA1	glycine receptor alpha 1	4	Unknown status	https://clinicaltrials.gov/search?id=%22NCT03595319%22
	EFO_0000544	infection	CHEMBL1200694	SEVOFLURANE	Small molecule	Glycine receptor (alpha-1/beta) positive modulator	Positive modulator	GLRA1	glycine receptor alpha 1	4	Recruiting	https://clinicaltrials.gov/search?id=%22NCT04619160%22
	MP_0001845	inflammation	CHEMBL1200694	SEVOFLURANE	Small molecule	Glycine receptor (alpha-1/beta) positive modulator	Positive modulator	GLRA1	glycine receptor alpha 1	1	Completed	https://clinicaltrials.gov/search?id=%22NCT02188407%22,https://clinicaltrials.gov/search?id=%22NCT02229201%22
	HP_0000023	Inguinal hernia	CHEMBL1256	ISOFLURANE	Small molecule	Glycine receptor (alpha-1/beta) positive modulator	Positive modulator	GLRA1	glycine receptor alpha 1	3	Withdrawn	https://clinicaltrials.gov/search?id=%22NCT02521831%22
	EFO_0000546	injury	CHEMBL1341	METHOXYFLURANE	Small molecule	Glycine receptor (alpha-1/beta) agonist	Agonist	GLRA1	glycine receptor alpha 1	3	Completed	https://clinicaltrials.gov/search?id=%22NCT04618497%22,https://clinicaltrials.gov/search?id=%22NCT03585374%22
	EFO_0004337	intelligence	CHEMBL1200694	SEVOFLURANE	Small molecule	Glycine receptor (alpha-1/beta) positive modulator	Positive modulator	GLRA1	glycine receptor alpha 1	4	Unknown status	https://clinicaltrials.gov/search?id=%22NCT02123355%22
	EFO_0002615	internal carotid artery stenosis	CHEMBL1200733	DESFLURANE	Small molecule	Glycine receptor (alpha-1/beta) positive modulator	Positive modulator	GLRA1	glycine receptor alpha 1	4	Completed	https://clinicaltrials.gov/search?id=%22NCT03996148%22
	EFO_0002615	internal carotid artery stenosis	CHEMBL1200694	SEVOFLURANE	Small molecule	Glycine receptor (alpha-1/beta) positive modulator	Positive modulator	GLRA1	glycine receptor alpha 1	4	Completed	https://clinicaltrials.gov/search?id=%22NCT02609087%22
	EFO_1001801	intracranial subdural hematoma	CHEMBL1256	ISOFLURANE	Small molecule	Glycine receptor (alpha-1/beta) positive modulator	Positive modulator	GLRA1	glycine receptor alpha 1	4	Completed	https://clinicaltrials.gov/search?id=%22NCT03146104%22
	EFO_0002687	ischemia reperfusion injury	CHEMBL1256	ISOFLURANE	Small molecule	Glycine receptor (alpha-1/beta) positive modulator	Positive modulator	GLRA1	glycine receptor alpha 1	4	Completed	https://clinicaltrials.gov/search?id=%22NCT01601795%22
	EFO_0002687	ischemia reperfusion injury	CHEMBL1200694	SEVOFLURANE	Small molecule	Glycine receptor (alpha-1/beta) positive modulator	Positive modulator	GLRA1	glycine receptor alpha 1	4	Completed	https://clinicaltrials.gov/search?id=%22NCT02405689%22,https://clinicaltrials.gov/search?id=%22NCT01601795%22
	EFO_0002687	ischemia reperfusion injury	CHEMBL1200694	SEVOFLURANE	Small molecule	Glycine receptor (alpha-1/beta) positive modulator	Positive modulator	GLRA1	glycine receptor alpha 1	4	Unknown status	https://clinicaltrials.gov/search?id=%22NCT00526695%22
	EFO_0002687	ischemia reperfusion injury	CHEMBL1200694	SEVOFLURANE	Small molecule	Glycine receptor (alpha-1/beta) positive modulator	Positive modulator	GLRA1	glycine receptor alpha 1	3	Completed	https://clinicaltrials.gov/search?id=%22NCT00337051%22
	MONDO_0002367	kidney cancer	CHEMBL1200694	SEVOFLURANE	Small molecule	Glycine receptor (alpha-1/beta) positive modulator	Positive modulator	GLRA1	glycine receptor alpha 1	4	Completed	https://clinicaltrials.gov/search?id=%22NCT03514550%22
	EFO_1002048	kidney failure	CHEMBL1200733	DESFLURANE	Small molecule	Glycine receptor (alpha-1/beta) positive modulator	Positive modulator	GLRA1	glycine receptor alpha 1	4	Recruiting	https://clinicaltrials.gov/search?id=%22NCT03917186%22
	EFO_1002048	kidney failure	CHEMBL1200733	DESFLURANE	Small molecule	Glycine receptor (alpha-1/beta) positive modulator	Positive modulator	GLRA1	glycine receptor alpha 1	2	Completed	https://clinicaltrials.gov/search?id=%22NCT02559297%22
	EFO_1002048	kidney failure	CHEMBL1256	ISOFLURANE	Small molecule	Glycine receptor (alpha-1/beta) positive modulator	Positive modulator	GLRA1	glycine receptor alpha 1	4	Terminated	https://clinicaltrials.gov/search?id=%22NCT00144118%22
	EFO_1002048	kidney failure	CHEMBL1200694	SEVOFLURANE	Small molecule	Glycine receptor (alpha-1/beta) positive modulator	Positive modulator	GLRA1	glycine receptor alpha 1	4	Terminated	https://clinicaltrials.gov/search?id=%22NCT00144118%22
	EFO_1002048	kidney failure	CHEMBL1200694	SEVOFLURANE	Small molecule	Glycine receptor (alpha-1/beta) positive modulator	Positive modulator	GLRA1	glycine receptor alpha 1	4	Recruiting	https://clinicaltrials.gov/search?id=%22NCT03917186%22
	EFO_1002048	kidney failure	CHEMBL1200694	SEVOFLURANE	Small molecule	Glycine receptor (alpha-1/beta) positive modulator	Positive modulator	GLRA1	glycine receptor alpha 1	2	Completed	https://clinicaltrials.gov/search?id=%22NCT02559297%22
	EFO_1002048	kidney failure	CHEMBL1200694	SEVOFLURANE	Small molecule	Glycine receptor (alpha-1/beta) positive modulator	Positive modulator	GLRA1	glycine receptor alpha 1	1	Completed	https://clinicaltrials.gov/search?id=%22NCT02571426%22
	HP_0025425	Laryngospasm	CHEMBL1200694	SEVOFLURANE	Small molecule	Glycine receptor (alpha-1/beta) positive modulator	Positive modulator	GLRA1	glycine receptor alpha 1	4	Terminated	https://clinicaltrials.gov/search?id=%22NCT00665418%22
	MONDO_0021117	lung neoplasm	CHEMBL1200694	SEVOFLURANE	Small molecule	Glycine receptor (alpha-1/beta) positive modulator	Positive modulator	GLRA1	glycine receptor alpha 1	2	Unknown status	https://clinicaltrials.gov/search?id=%22NCT02393664%22
	HP_0000303	Mandibular prognathia	CHEMBL1200694	SEVOFLURANE	Small molecule	Glycine receptor (alpha-1/beta) positive modulator	Positive modulator	GLRA1	glycine receptor alpha 1	4	Completed	https://clinicaltrials.gov/search?id=%22NCT01634594%22
	EFO_0001072	memory impairment	CHEMBL1200694	SEVOFLURANE	Small molecule	Glycine receptor (alpha-1/beta) positive modulator	Positive modulator	GLRA1	glycine receptor alpha 1	4	Withdrawn	https://clinicaltrials.gov/search?id=%22NCT00541918%22
	EFO_0001074	morbid obesity	CHEMBL1200694	SEVOFLURANE	Small molecule	Glycine receptor (alpha-1/beta) positive modulator	Positive modulator	GLRA1	glycine receptor alpha 1	2	Unknown status	https://clinicaltrials.gov/search?id=%22NCT01279499%22
	EFO_0000612	myocardial infarction	CHEMBL1200694	SEVOFLURANE	Small molecule	Glycine receptor (alpha-1/beta) positive modulator	Positive modulator	GLRA1	glycine receptor alpha 1	4	Terminated	https://clinicaltrials.gov/search?id=%22NCT02671084%22
	EFO_0000616	neoplasm	CHEMBL1200694	SEVOFLURANE	Small molecule	Glycine receptor (alpha-1/beta) positive modulator	Positive modulator	GLRA1	glycine receptor alpha 1	4	Completed	https://clinicaltrials.gov/search?id=%22NCT02660411%22
	EFO_0011057	neurotoxicity	CHEMBL1200694	SEVOFLURANE	Small molecule	Glycine receptor (alpha-1/beta) positive modulator	Positive modulator	GLRA1	glycine receptor alpha 1	3	Recruiting	https://clinicaltrials.gov/search?id=%22NCT03089905%22
	EFO_0001073	obesity	CHEMBL1200733	DESFLURANE	Small molecule	Glycine receptor (alpha-1/beta) positive modulator	Positive modulator	GLRA1	glycine receptor alpha 1	4	Completed	https://clinicaltrials.gov/search?id=%22NCT03417518%22
	EFO_0001073	obesity	CHEMBL1200694	SEVOFLURANE	Small molecule	Glycine receptor (alpha-1/beta) positive modulator	Positive modulator	GLRA1	glycine receptor alpha 1	2	Completed	https://clinicaltrials.gov/search?id=%22NCT02042612%22
	EFO_0005611	opioid dependence	CHEMBL1256	ISOFLURANE	Small molecule	Glycine receptor (alpha-1/beta) positive modulator	Positive modulator	GLRA1	glycine receptor alpha 1	2	Completed	https://clinicaltrials.gov/search?id=%22NCT00000254%22,https://clinicaltrials.gov/search?id=%22NCT00000251%22
	EFO_0005611	opioid dependence	CHEMBL1200694	SEVOFLURANE	Small molecule	Glycine receptor (alpha-1/beta) positive modulator	Positive modulator	GLRA1	glycine receptor alpha 1	2	Completed	https://clinicaltrials.gov/search?id=%22NCT00000261%22
	MONDO_0005178	osteoarthritis	CHEMBL1200733	DESFLURANE	Small molecule	Glycine receptor (alpha-1/beta) positive modulator	Positive modulator	GLRA1	glycine receptor alpha 1	4	Completed	https://clinicaltrials.gov/search?id=%22NCT03540030%22
	MONDO_0005178	osteoarthritis	CHEMBL1200694	SEVOFLURANE	Small molecule	Glycine receptor (alpha-1/beta) positive modulator	Positive modulator	GLRA1	glycine receptor alpha 1	4	Completed	https://clinicaltrials.gov/search?id=%22NCT03540030%22
	EFO_1001905	Oxidative Stress	CHEMBL1200733	DESFLURANE	Small molecule	Glycine receptor (alpha-1/beta) positive modulator	Positive modulator	GLRA1	glycine receptor alpha 1	4	Completed	https://clinicaltrials.gov/search?id=%22NCT02149628%22
	EFO_1001905	Oxidative Stress	CHEMBL1200694	SEVOFLURANE	Small molecule	Glycine receptor (alpha-1/beta) positive modulator	Positive modulator	GLRA1	glycine receptor alpha 1	4	Unknown status	https://clinicaltrials.gov/search?id=%22NCT02202239%22
	EFO_0003843	pain	CHEMBL1341	METHOXYFLURANE	Small molecule	Glycine receptor (alpha-1/beta) agonist	Agonist	GLRA1	glycine receptor alpha 1	4	Unknown status	https://clinicaltrials.gov/search?id=%22NCT03849027%22
	EFO_0003843	pain	CHEMBL1341	METHOXYFLURANE	Small molecule	Glycine receptor (alpha-1/beta) agonist	Agonist	GLRA1	glycine receptor alpha 1	4		https://www.whocc.no/atc_ddd_index/?code=N02BG09
	EFO_0003843	pain	CHEMBL1341	METHOXYFLURANE	Small molecule	Glycine receptor (alpha-1/beta) agonist	Agonist	GLRA1	glycine receptor alpha 1	4	Completed	https://clinicaltrials.gov/search?id=%22NCT01887951%22,https://clinicaltrials.gov/search?id=%22NCT03798899%22,https://clinicaltrials.gov/search?id=%22NCT00524927%22
	EFO_0003843	pain	CHEMBL1341	METHOXYFLURANE	Small molecule	Glycine receptor (alpha-1/beta) agonist	Agonist	GLRA1	glycine receptor alpha 1	3	Recruiting	https://clinicaltrials.gov/search?id=%22NCT03215056%22,https://clinicaltrials.gov/search?id=%22NCT05137184%22
	EFO_0003843	pain	CHEMBL1200694	SEVOFLURANE	Small molecule	Glycine receptor (alpha-1/beta) positive modulator	Positive modulator	GLRA1	glycine receptor alpha 1	4	Not yet recruiting	https://clinicaltrials.gov/search?id=%22NCT04002271%22
	EFO_0003843	pain	CHEMBL1200694	SEVOFLURANE	Small molecule	Glycine receptor (alpha-1/beta) positive modulator	Positive modulator	GLRA1	glycine receptor alpha 1	4	Recruiting	https://clinicaltrials.gov/search?id=%22NCT03597997%22
	EFO_0003843	pain	CHEMBL1200694	SEVOFLURANE	Small molecule	Glycine receptor (alpha-1/beta) positive modulator	Positive modulator	GLRA1	glycine receptor alpha 1	4	Completed	https://clinicaltrials.gov/search?id=%22NCT03058341%22
	EFO_0003843	pain	CHEMBL1200694	SEVOFLURANE	Small molecule	Glycine receptor (alpha-1/beta) positive modulator	Positive modulator	GLRA1	glycine receptor alpha 1	3	Completed	https://clinicaltrials.gov/search?id=%22NCT03841812%22
	EFO_0003843	pain	CHEMBL1200694	SEVOFLURANE	Small molecule	Glycine receptor (alpha-1/beta) positive modulator	Positive modulator	GLRA1	glycine receptor alpha 1	2	Completed	https://clinicaltrials.gov/search?id=%22NCT00420693%22
	EFO_0004888	post operative nausea and vomiting	CHEMBL1200733	DESFLURANE	Small molecule	Glycine receptor (alpha-1/beta) positive modulator	Positive modulator	GLRA1	glycine receptor alpha 1	4	Completed	https://clinicaltrials.gov/search?id=%22NCT03435003%22
	EFO_0004888	post operative nausea and vomiting	CHEMBL1200694	SEVOFLURANE	Small molecule	Glycine receptor (alpha-1/beta) positive modulator	Positive modulator	GLRA1	glycine receptor alpha 1	4	Completed	https://clinicaltrials.gov/search?id=%22NCT03435003%22,https://clinicaltrials.gov/search?id=%22NCT00793663%22
	EFO_0005323	post-operative sign or symptom	CHEMBL1200733	DESFLURANE	Small molecule	Glycine receptor (alpha-1/beta) positive modulator	Positive modulator	GLRA1	glycine receptor alpha 1	1	Completed	https://clinicaltrials.gov/search?id=%22NCT01700907%22
	EFO_0005323	post-operative sign or symptom	CHEMBL1200694	SEVOFLURANE	Small molecule	Glycine receptor (alpha-1/beta) positive modulator	Positive modulator	GLRA1	glycine receptor alpha 1	4	Completed	https://clinicaltrials.gov/search?id=%22NCT02931877%22
	EFO_0005323	post-operative sign or symptom	CHEMBL1200694	SEVOFLURANE	Small molecule	Glycine receptor (alpha-1/beta) positive modulator	Positive modulator	GLRA1	glycine receptor alpha 1	4	Unknown status	https://clinicaltrials.gov/search?id=%22NCT02224443%22
	EFO_0005323	post-operative sign or symptom	CHEMBL1200694	SEVOFLURANE	Small molecule	Glycine receptor (alpha-1/beta) positive modulator	Positive modulator	GLRA1	glycine receptor alpha 1	1	Completed	https://clinicaltrials.gov/search?id=%22NCT01700907%22
	EFO_0005323	post-operative sign or symptom	CHEMBL1200694	SEVOFLURANE	Small molecule	Glycine receptor (alpha-1/beta) positive modulator	Positive modulator	GLRA1	glycine receptor alpha 1	0	Recruiting	https://clinicaltrials.gov/search?id=%22NCT04950205%22
	HP_0011110	Recurrent tonsillitis	CHEMBL1200694	SEVOFLURANE	Small molecule	Glycine receptor (alpha-1/beta) positive modulator	Positive modulator	GLRA1	glycine receptor alpha 1	2	Completed	https://clinicaltrials.gov/search?id=%22NCT01691690%22
	EFO_0009686	respiratory failure	CHEMBL1256	ISOFLURANE	Small molecule	Glycine receptor (alpha-1/beta) positive modulator	Positive modulator	GLRA1	glycine receptor alpha 1	3	Recruiting	https://clinicaltrials.gov/search?id=%22NCT04415060%22
	EFO_0009686	respiratory failure	CHEMBL1200694	SEVOFLURANE	Small molecule	Glycine receptor (alpha-1/beta) positive modulator	Positive modulator	GLRA1	glycine receptor alpha 1	3	Recruiting	https://clinicaltrials.gov/search?id=%22NCT04415060%22
	EFO_0003839	retinopathy	CHEMBL1200694	SEVOFLURANE	Small molecule	Glycine receptor (alpha-1/beta) positive modulator	Positive modulator	GLRA1	glycine receptor alpha 1	4	Completed	https://clinicaltrials.gov/search?id=%22NCT01955135%22
	EFO_1001250	rotator cuff tear	CHEMBL1200733	DESFLURANE	Small molecule	Glycine receptor (alpha-1/beta) positive modulator	Positive modulator	GLRA1	glycine receptor alpha 1	4	Completed	https://clinicaltrials.gov/search?id=%22NCT03540030%22
	EFO_1001250	rotator cuff tear	CHEMBL1200694	SEVOFLURANE	Small molecule	Glycine receptor (alpha-1/beta) positive modulator	Positive modulator	GLRA1	glycine receptor alpha 1	4	Completed	https://clinicaltrials.gov/search?id=%22NCT03540030%22
	EFO_0006834	septic shock	CHEMBL1256	ISOFLURANE	Small molecule	Glycine receptor (alpha-1/beta) positive modulator	Positive modulator	GLRA1	glycine receptor alpha 1	4	Recruiting	https://clinicaltrials.gov/search?id=%22NCT04710914%22
	EFO_0006834	septic shock	CHEMBL1200694	SEVOFLURANE	Small molecule	Glycine receptor (alpha-1/beta) positive modulator	Positive modulator	GLRA1	glycine receptor alpha 1	2	Not yet recruiting	https://clinicaltrials.gov/search?id=%22NCT03643367%22
	EFO_0000694	severe acute respiratory syndrome	CHEMBL1200694	SEVOFLURANE	Small molecule	Glycine receptor (alpha-1/beta) positive modulator	Positive modulator	GLRA1	glycine receptor alpha 1	3	Not yet recruiting	https://clinicaltrials.gov/search?id=%22NCT04530188%22
	EFO_0000694	severe acute respiratory syndrome	CHEMBL1200694	SEVOFLURANE	Small molecule	Glycine receptor (alpha-1/beta) positive modulator	Positive modulator	GLRA1	glycine receptor alpha 1	3	Completed	https://clinicaltrials.gov/search?id=%22NCT04355962%22
	EFO_0007486	sinusitis	CHEMBL1200694	SEVOFLURANE	Small molecule	Glycine receptor (alpha-1/beta) positive modulator	Positive modulator	GLRA1	glycine receptor alpha 1	4	Completed	https://clinicaltrials.gov/search?id=%22NCT02578862%22
	HP_0200042	Skin ulcer	CHEMBL1200694	SEVOFLURANE	Small molecule	Glycine receptor (alpha-1/beta) positive modulator	Positive modulator	GLRA1	glycine receptor alpha 1	4	Not yet recruiting	https://clinicaltrials.gov/search?id=%22NCT05303805%22
	EFO_0000713	subarachnoid hemorrhage	CHEMBL1256	ISOFLURANE	Small molecule	Glycine receptor (alpha-1/beta) positive modulator	Positive modulator	GLRA1	glycine receptor alpha 1	2	Recruiting	https://clinicaltrials.gov/search?id=%22NCT05213832%22
	EFO_0000713	subarachnoid hemorrhage	CHEMBL1200694	SEVOFLURANE	Small molecule	Glycine receptor (alpha-1/beta) positive modulator	Positive modulator	GLRA1	glycine receptor alpha 1	2	Withdrawn	https://clinicaltrials.gov/search?id=%22NCT02946437%22
	EFO_0004278	sudden cardiac arrest	CHEMBL1200733	DESFLURANE	Small molecule	Glycine receptor (alpha-1/beta) positive modulator	Positive modulator	GLRA1	glycine receptor alpha 1	4	Withdrawn	https://clinicaltrials.gov/search?id=%22NCT04287842%22
	EFO_0004278	sudden cardiac arrest	CHEMBL1200694	SEVOFLURANE	Small molecule	Glycine receptor (alpha-1/beta) positive modulator	Positive modulator	GLRA1	glycine receptor alpha 1	4	Withdrawn	https://clinicaltrials.gov/search?id=%22NCT04287842%22
	EFO_0011061	toxicity	CHEMBL1256	ISOFLURANE	Small molecule	Glycine receptor (alpha-1/beta) positive modulator	Positive modulator	GLRA1	glycine receptor alpha 1	3	Terminated	https://clinicaltrials.gov/search?id=%22NCT02512809%22
	EFO_0000220	acute lymphoblastic leukemia	CHEMBL3545085	XL-228	Small molecule	Insulin-like growth factor I receptor inhibitor	Inhibitor	IGF1R	insulin like growth factor 1 receptor	1	Terminated	https://clinicaltrials.gov/search?id=%22NCT00464113%22
	EFO_1000796	adrenal cortex carcinoma	CHEMBL1743001	CIXUTUMUMAB	Antibody	Insulin-like growth factor I receptor antagonist	Antagonist	IGF1R	insulin like growth factor 1 receptor	2	Terminated	https://clinicaltrials.gov/search?id=%22NCT00778817%22
	EFO_1000796	adrenal cortex carcinoma	CHEMBL1091644	LINSITINIB	Small molecule	Insulin-like growth factor I receptor inhibitor	Inhibitor	IGF1R	insulin like growth factor 1 receptor	3	Completed	https://clinicaltrials.gov/search?id=%22NCT00924989%22
	GO_0007568	aging	CHEMBL1201716	MECASERMIN	Protein	Insulin-like growth factor I receptor agonist	Agonist	IGF1R	insulin like growth factor 1 receptor	0	Recruiting	https://clinicaltrials.gov/search?id=%22NCT03932162%22
	EFO_0000248	alveolar rhabdomyosarcoma	CHEMBL1743001	CIXUTUMUMAB	Antibody	Insulin-like growth factor I receptor antagonist	Antagonist	IGF1R	insulin like growth factor 1 receptor	2	Completed	https://clinicaltrials.gov/search?id=%22NCT01055314%22
	MONDO_0004976	amyotrophic lateral sclerosis	CHEMBL1201716	MECASERMIN	Protein	Insulin-like growth factor I receptor agonist	Agonist	IGF1R	insulin like growth factor 1 receptor	3	Completed	https://clinicaltrials.gov/search?id=%22NCT00035815%22
	EFO_0002499	anaplastic astrocytoma	CHEMBL283120	AXL-1717	Small molecule	Insulin-like growth factor I receptor inhibitor	Inhibitor	IGF1R	insulin like growth factor 1 receptor	1	Unknown status	https://clinicaltrials.gov/search?id=%22NCT01721577%22
	EFO_0002500	anaplastic oligoastrocytoma	CHEMBL283120	AXL-1717	Small molecule	Insulin-like growth factor I receptor inhibitor	Inhibitor	IGF1R	insulin like growth factor 1 receptor	1	Unknown status	https://clinicaltrials.gov/search?id=%22NCT01721577%22
	EFO_0002501	anaplastic oligodendroglioma	CHEMBL283120	AXL-1717	Small molecule	Insulin-like growth factor I receptor inhibitor	Inhibitor	IGF1R	insulin like growth factor 1 receptor	1	Unknown status	https://clinicaltrials.gov/search?id=%22NCT01721577%22
	EFO_0003968	angiosarcoma	CHEMBL1743024	GANITUMAB	Antibody	Insulin-like growth factor I receptor antagonist	Antagonist	IGF1R	insulin like growth factor 1 receptor	2	Recruiting	https://clinicaltrials.gov/search?id=%22NCT01042379%22
	EFO_0004215	anorexia nervosa	CHEMBL1201716	MECASERMIN	Protein	Insulin-like growth factor I receptor agonist	Agonist	IGF1R	insulin like growth factor 1 receptor	1	Completed	https://clinicaltrials.gov/search?id=%22NCT00516386%22
	EFO_0004260	bone disease	CHEMBL1201716	MECASERMIN	Protein	Insulin-like growth factor I receptor agonist	Agonist	IGF1R	insulin like growth factor 1 receptor	2	Completed	https://clinicaltrials.gov/search?id=%22NCT00720122%22
	MONDO_0007254	breast cancer	CHEMBL575448	BMS-754807	Small molecule	Insulin-like growth factor I receptor inhibitor	Inhibitor	IGF1R	insulin like growth factor 1 receptor	2	Terminated	https://clinicaltrials.gov/search?id=%22NCT01225172%22
	MONDO_0007254	breast cancer	CHEMBL575448	BMS-754807	Small molecule	Insulin-like growth factor I receptor inhibitor	Inhibitor	IGF1R	insulin like growth factor 1 receptor	1	Completed	https://clinicaltrials.gov/search?id=%22NCT00788333%22
	MONDO_0007254	breast cancer	CHEMBL1743001	CIXUTUMUMAB	Antibody	Insulin-like growth factor I receptor antagonist	Antagonist	IGF1R	insulin like growth factor 1 receptor	2	Completed	https://clinicaltrials.gov/search?id=%22NCT00728949%22
	MONDO_0007254	breast cancer	CHEMBL1743006	DALOTUZUMAB	Antibody	Insulin-like growth factor I receptor antagonist	Antagonist	IGF1R	insulin like growth factor 1 receptor	2	Completed	https://clinicaltrials.gov/search?id=%22NCT01234857%22
	MONDO_0007254	breast cancer	CHEMBL1743006	DALOTUZUMAB	Antibody	Insulin-like growth factor I receptor antagonist	Antagonist	IGF1R	insulin like growth factor 1 receptor	1	Completed	https://clinicaltrials.gov/search?id=%22NCT01220570%22,https://clinicaltrials.gov/search?id=%22NCT00759785%22
	MONDO_0007254	breast cancer	CHEMBL1743006	DALOTUZUMAB	Antibody	Insulin-like growth factor I receptor antagonist	Antagonist	IGF1R	insulin like growth factor 1 receptor	1	Terminated	https://clinicaltrials.gov/search?id=%22NCT00903006%22
	MONDO_0007254	breast cancer	CHEMBL1743019	FIGITUMUMAB	Antibody	Insulin-like growth factor I receptor antagonist	Antagonist	IGF1R	insulin like growth factor 1 receptor	2	Withdrawn	https://clinicaltrials.gov/search?id=%22NCT00678626%22
	MONDO_0007254	breast cancer	CHEMBL1743019	FIGITUMUMAB	Antibody	Insulin-like growth factor I receptor antagonist	Antagonist	IGF1R	insulin like growth factor 1 receptor	1	Withdrawn	https://clinicaltrials.gov/search?id=%22NCT00635245%22
	MONDO_0007254	breast cancer	CHEMBL1743024	GANITUMAB	Antibody	Insulin-like growth factor I receptor antagonist	Antagonist	IGF1R	insulin like growth factor 1 receptor	1	Withdrawn	https://clinicaltrials.gov/search?id=%22NCT01479179%22
	MONDO_0007254	breast cancer	CHEMBL3545156	KW-2450	Small molecule	Insulin-like growth factor I receptor inhibitor	Inhibitor	IGF1R	insulin like growth factor 1 receptor	1	Terminated	https://clinicaltrials.gov/search?id=%22NCT01199367%22
	MONDO_0007254	breast cancer	CHEMBL1091644	LINSITINIB	Small molecule	Insulin-like growth factor I receptor inhibitor	Inhibitor	IGF1R	insulin like growth factor 1 receptor	2	Withdrawn	https://clinicaltrials.gov/search?id=%22NCT01013506%22
	MONDO_0007254	breast cancer	CHEMBL1091644	LINSITINIB	Small molecule	Insulin-like growth factor I receptor inhibitor	Inhibitor	IGF1R	insulin like growth factor 1 receptor	2	Terminated	https://clinicaltrials.gov/search?id=%22NCT01205685%22
	MONDO_0007254	breast cancer	CHEMBL1743079	TEPROTUMUMAB	Antibody	Insulin-like growth factor I receptor antagonist	Antagonist	IGF1R	insulin like growth factor 1 receptor	2	Terminated	https://clinicaltrials.gov/search?id=%22NCT00796107%22
	MONDO_0007254	breast cancer	CHEMBL1743079	TEPROTUMUMAB	Antibody	Insulin-like growth factor I receptor antagonist	Antagonist	IGF1R	insulin like growth factor 1 receptor	1	Completed	https://clinicaltrials.gov/search?id=%22NCT00882674%22
	EFO_0000305	breast carcinoma	CHEMBL1743001	CIXUTUMUMAB	Antibody	Insulin-like growth factor I receptor antagonist	Antagonist	IGF1R	insulin like growth factor 1 receptor	2	Completed	https://clinicaltrials.gov/search?id=%22NCT00684983%22
	EFO_0003869	breast neoplasm	CHEMBL2109357	AVE-1642	Antibody	Insulin-like growth factor I receptor antagonist	Antagonist	IGF1R	insulin like growth factor 1 receptor	2	Terminated	https://clinicaltrials.gov/search?id=%22NCT00774878%22
	EFO_0003869	breast neoplasm	CHEMBL1743006	DALOTUZUMAB	Antibody	Insulin-like growth factor I receptor antagonist	Antagonist	IGF1R	insulin like growth factor 1 receptor	2	Completed	https://clinicaltrials.gov/search?id=%22NCT01605396%22
	EFO_0003869	breast neoplasm	CHEMBL1743019	FIGITUMUMAB	Antibody	Insulin-like growth factor I receptor antagonist	Antagonist	IGF1R	insulin like growth factor 1 receptor	2	Terminated	https://clinicaltrials.gov/search?id=%22NCT00372996%22
	EFO_0003869	breast neoplasm	CHEMBL1743019	FIGITUMUMAB	Antibody	Insulin-like growth factor I receptor antagonist	Antagonist	IGF1R	insulin like growth factor 1 receptor	1	Terminated	https://clinicaltrials.gov/search?id=%22NCT00976508%22
	EFO_0000311	cancer	CHEMBL1743001	CIXUTUMUMAB	Antibody	Insulin-like growth factor I receptor antagonist	Antagonist	IGF1R	insulin like growth factor 1 receptor	1	Completed	https://clinicaltrials.gov/search?id=%22NCT00678769%22
	EFO_0000311	cancer	CHEMBL1743019	FIGITUMUMAB	Antibody	Insulin-like growth factor I receptor antagonist	Antagonist	IGF1R	insulin like growth factor 1 receptor	1	Completed	https://clinicaltrials.gov/search?id=%22NCT01653158%22
	EFO_0000311	cancer	CHEMBL1743019	FIGITUMUMAB	Antibody	Insulin-like growth factor I receptor antagonist	Antagonist	IGF1R	insulin like growth factor 1 receptor	1	Terminated	https://clinicaltrials.gov/search?id=%22NCT00729833%22
	EFO_0000311	cancer	CHEMBL1743024	GANITUMAB	Antibody	Insulin-like growth factor I receptor antagonist	Antagonist	IGF1R	insulin like growth factor 1 receptor	1	Completed	https://clinicaltrials.gov/search?id=%22NCT00974896%22
	EFO_0000311	cancer	CHEMBL3545085	XL-228	Small molecule	Insulin-like growth factor I receptor inhibitor	Inhibitor	IGF1R	insulin like growth factor 1 receptor	1	Terminated	https://clinicaltrials.gov/search?id=%22NCT00526838%22
	MONDO_0018531	carcinoma of liver and intrahepatic biliary tract	CHEMBL2109357	AVE-1642	Antibody	Insulin-like growth factor I receptor antagonist	Antagonist	IGF1R	insulin like growth factor 1 receptor	1	Terminated	https://clinicaltrials.gov/search?id=%22NCT00791544%22
	EFO_0000339	chronic myelogenous leukemia	CHEMBL3545085	XL-228	Small molecule	Insulin-like growth factor I receptor inhibitor	Inhibitor	IGF1R	insulin like growth factor 1 receptor	1	Terminated	https://clinicaltrials.gov/search?id=%22NCT00464113%22
	EFO_1001951	colorectal carcinoma	CHEMBL1743001	CIXUTUMUMAB	Antibody	Insulin-like growth factor I receptor antagonist	Antagonist	IGF1R	insulin like growth factor 1 receptor	2	Completed	https://clinicaltrials.gov/search?id=%22NCT00503685%22
	EFO_1001951	colorectal carcinoma	CHEMBL1743006	DALOTUZUMAB	Antibody	Insulin-like growth factor I receptor antagonist	Antagonist	IGF1R	insulin like growth factor 1 receptor	1	Completed	https://clinicaltrials.gov/search?id=%22NCT00925015%22
	EFO_1001951	colorectal carcinoma	CHEMBL1091644	LINSITINIB	Small molecule	Insulin-like growth factor I receptor inhibitor	Inhibitor	IGF1R	insulin like growth factor 1 receptor	1	Terminated	https://clinicaltrials.gov/search?id=%22NCT01016860%22
	EFO_1001951	colorectal carcinoma	CHEMBL1743064	ROBATUMUMAB	Antibody	Insulin-like growth factor I receptor antagonist	Antagonist	IGF1R	insulin like growth factor 1 receptor	2	Completed	https://clinicaltrials.gov/search?id=%22NCT00551213%22
	EFO_0004142	colorectal neoplasm	CHEMBL1743019	FIGITUMUMAB	Antibody	Insulin-like growth factor I receptor antagonist	Antagonist	IGF1R	insulin like growth factor 1 receptor	2	Completed	https://clinicaltrials.gov/search?id=%22NCT00560560%22
	EFO_0004142	colorectal neoplasm	CHEMBL1743019	FIGITUMUMAB	Antibody	Insulin-like growth factor I receptor antagonist	Antagonist	IGF1R	insulin like growth factor 1 receptor	1	Terminated	https://clinicaltrials.gov/search?id=%22NCT00976508%22
	EFO_0000384	Crohn's disease	CHEMBL1201716	MECASERMIN	Protein	Insulin-like growth factor I receptor agonist	Agonist	IGF1R	insulin like growth factor 1 receptor	2	Terminated	https://clinicaltrials.gov/search?id=%22NCT00764699%22
	EFO_0000400	diabetes mellitus	CHEMBL1201716	MECASERMIN	Protein	Insulin-like growth factor I receptor agonist	Agonist	IGF1R	insulin like growth factor 1 receptor	3	Completed	https://clinicaltrials.gov/search?id=%22NCT01020955%22
	EFO_0009321	diabetic macular edema	CHEMBL1743079	TEPROTUMUMAB	Antibody	Insulin-like growth factor I receptor antagonist	Antagonist	IGF1R	insulin like growth factor 1 receptor	1	Completed	https://clinicaltrials.gov/search?id=%22NCT02103283%22
	EFO_0000404	diffuse scleroderma	CHEMBL1743079	TEPROTUMUMAB	Antibody	Insulin-like growth factor I receptor antagonist	Antagonist	IGF1R	insulin like growth factor 1 receptor	1	Recruiting	https://clinicaltrials.gov/search?id=%22NCT04478994%22
	EFO_0000437	embryonal rhabdomyosarcoma	CHEMBL1743001	CIXUTUMUMAB	Antibody	Insulin-like growth factor I receptor antagonist	Antagonist	IGF1R	insulin like growth factor 1 receptor	2	Completed	https://clinicaltrials.gov/search?id=%22NCT01055314%22
	EFO_0000174	Ewing sarcoma	CHEMBL1743019	FIGITUMUMAB	Antibody	Insulin-like growth factor I receptor antagonist	Antagonist	IGF1R	insulin like growth factor 1 receptor	1	Completed	https://clinicaltrials.gov/search?id=%22NCT00474760%22,https://clinicaltrials.gov/search?id=%22NCT00560235%22
	EFO_0000174	Ewing sarcoma	CHEMBL1743024	GANITUMAB	Antibody	Insulin-like growth factor I receptor antagonist	Antagonist	IGF1R	insulin like growth factor 1 receptor	2	Active, not recruiting	https://clinicaltrials.gov/search?id=%22NCT04129151%22
	EFO_0000174	Ewing sarcoma	CHEMBL1091644	LINSITINIB	Small molecule	Insulin-like growth factor I receptor inhibitor	Inhibitor	IGF1R	insulin like growth factor 1 receptor	2	Completed	https://clinicaltrials.gov/search?id=%22NCT02546544%22
	MONDO_0021038	Ewing sarcoma/peripheral primitive neuroectodermal tumor	CHEMBL1743001	CIXUTUMUMAB	Antibody	Insulin-like growth factor I receptor antagonist	Antagonist	IGF1R	insulin like growth factor 1 receptor	1	Completed	https://clinicaltrials.gov/search?id=%22NCT00609141%22
	EFO_1001465	gliosarcoma	CHEMBL283120	AXL-1717	Small molecule	Insulin-like growth factor I receptor inhibitor	Inhibitor	IGF1R	insulin like growth factor 1 receptor	1	Unknown status	https://clinicaltrials.gov/search?id=%22NCT01721577%22
	EFO_1001466	Graves ophthalmopathy	CHEMBL1743079	TEPROTUMUMAB	Antibody	Insulin-like growth factor I receptor antagonist	Antagonist	IGF1R	insulin like growth factor 1 receptor	4		https://dailymed.nlm.nih.gov/dailymed/drugInfo.cfm?setid=3e6c54a1-cefd-4a5b-a855-ab9f268b6cce,https://www.accessdata.fda.gov/drugsatfda_docs/label/2020/761143s000lbl.pdf
	EFO_1001466	Graves ophthalmopathy	CHEMBL1743079	TEPROTUMUMAB	Antibody	Insulin-like growth factor I receptor antagonist	Antagonist	IGF1R	insulin like growth factor 1 receptor	4	Recruiting	https://clinicaltrials.gov/search?id=%22NCT05002998%22,https://clinicaltrials.gov/search?id=%22NCT04583735%22
	EFO_1001466	Graves ophthalmopathy	CHEMBL1743079	TEPROTUMUMAB	Antibody	Insulin-like growth factor I receptor antagonist	Antagonist	IGF1R	insulin like growth factor 1 receptor	3	Completed	https://clinicaltrials.gov/search?id=%22NCT03298867%22,https://clinicaltrials.gov/search?id=%22NCT03461211%22
	EFO_1001466	Graves ophthalmopathy	CHEMBL1743079	TEPROTUMUMAB	Antibody	Insulin-like growth factor I receptor antagonist	Antagonist	IGF1R	insulin like growth factor 1 receptor	2	Completed	https://clinicaltrials.gov/search?id=%22NCT01868997%22
	HP_0001507	Growth abnormality	CHEMBL1201716	MECASERMIN	Protein	Insulin-like growth factor I receptor agonist	Agonist	IGF1R	insulin like growth factor 1 receptor	3	Completed	https://clinicaltrials.gov/search?id=%22NCT00125164%22
	HP_0001507	Growth abnormality	CHEMBL1201716	MECASERMIN	Protein	Insulin-like growth factor I receptor agonist	Agonist	IGF1R	insulin like growth factor 1 receptor	3	Terminated	https://clinicaltrials.gov/search?id=%22NCT00330668%22
	HP_0001507	Growth abnormality	CHEMBL1201716	MECASERMIN	Protein	Insulin-like growth factor I receptor agonist	Agonist	IGF1R	insulin like growth factor 1 receptor	2	Completed	https://clinicaltrials.gov/search?id=%22NCT00125190%22
	HP_0001510	Growth delay	CHEMBL1201716	MECASERMIN	Protein	Insulin-like growth factor I receptor agonist	Agonist	IGF1R	insulin like growth factor 1 receptor	4		https://dailymed.nlm.nih.gov/dailymed/drugInfo.cfm?setid=a8b27a1b-a611-4f91-ad22-76d4b390c3ae
	Orphanet_181393	Growth hormone insensitivity syndrome	CHEMBL1201716	MECASERMIN	Protein	Insulin-like growth factor I receptor agonist	Agonist	IGF1R	insulin like growth factor 1 receptor	2	Completed	https://clinicaltrials.gov/search?id=%22NCT00571727%22
	Orphanet_181393	Growth hormone insensitivity syndrome	CHEMBL1201717	MECASERMIN RINFABATE	Protein	Insulin-like growth factor I receptor agonist	Agonist	IGF1R	insulin like growth factor 1 receptor	2	Completed	https://clinicaltrials.gov/search?id=%22NCT00368173%22
	EFO_0006859	head and neck malignant neoplasia	CHEMBL1743001	CIXUTUMUMAB	Antibody	Insulin-like growth factor I receptor antagonist	Antagonist	IGF1R	insulin like growth factor 1 receptor	2	Completed	https://clinicaltrials.gov/search?id=%22NCT00617734%22
	EFO_0006859	head and neck malignant neoplasia	CHEMBL1743019	FIGITUMUMAB	Antibody	Insulin-like growth factor I receptor antagonist	Antagonist	IGF1R	insulin like growth factor 1 receptor	2	Terminated	https://clinicaltrials.gov/search?id=%22NCT00872404%22
	EFO_0006859	head and neck malignant neoplasia	CHEMBL1091644	LINSITINIB	Small molecule	Insulin-like growth factor I receptor inhibitor	Inhibitor	IGF1R	insulin like growth factor 1 receptor	2	Withdrawn	https://clinicaltrials.gov/search?id=%22NCT01427205%22
	EFO_0000181	head and neck squamous cell carcinoma	CHEMBL1743001	CIXUTUMUMAB	Antibody	Insulin-like growth factor I receptor antagonist	Antagonist	IGF1R	insulin like growth factor 1 receptor	2	Completed	https://clinicaltrials.gov/search?id=%22NCT00957853%22
	EFO_0000181	head and neck squamous cell carcinoma	CHEMBL1091644	LINSITINIB	Small molecule	Insulin-like growth factor I receptor inhibitor	Inhibitor	IGF1R	insulin like growth factor 1 receptor	1	Withdrawn	https://clinicaltrials.gov/search?id=%22NCT01465815%22
	EFO_0000182	hepatocellular carcinoma	CHEMBL2109356	BIIB-022	Antibody	Insulin-like growth factor I receptor inhibitor	Inhibitor	IGF1R	insulin like growth factor 1 receptor	1	Completed	https://clinicaltrials.gov/search?id=%22NCT00956436%22
	EFO_0000182	hepatocellular carcinoma	CHEMBL1743001	CIXUTUMUMAB	Antibody	Insulin-like growth factor I receptor antagonist	Antagonist	IGF1R	insulin like growth factor 1 receptor	2	Completed	https://clinicaltrials.gov/search?id=%22NCT00906373%22,https://clinicaltrials.gov/search?id=%22NCT00639509%22
	EFO_0000182	hepatocellular carcinoma	CHEMBL1743001	CIXUTUMUMAB	Antibody	Insulin-like growth factor I receptor antagonist	Antagonist	IGF1R	insulin like growth factor 1 receptor	1	Completed	https://clinicaltrials.gov/search?id=%22NCT01008566%22
	EFO_0000182	hepatocellular carcinoma	CHEMBL3989990	ISTIRATUMAB	Antibody	Insulin-like growth factor I receptor inhibitor	Inhibitor	IGF1R	insulin like growth factor 1 receptor	1	Completed	https://clinicaltrials.gov/search?id=%22NCT01733004%22
	EFO_0000182	hepatocellular carcinoma	CHEMBL1091644	LINSITINIB	Small molecule	Insulin-like growth factor I receptor inhibitor	Inhibitor	IGF1R	insulin like growth factor 1 receptor	2	Terminated	https://clinicaltrials.gov/search?id=%22NCT01101906%22
	EFO_1001348	HIV-Associated Lipodystrophy Syndrome	CHEMBL1201716	MECASERMIN	Protein	Insulin-like growth factor I receptor agonist	Agonist	IGF1R	insulin like growth factor 1 receptor	1	Terminated	https://clinicaltrials.gov/search?id=%22NCT01329744%22
	MONDO_0002177	hyperinsulinism	CHEMBL1201716	MECASERMIN	Protein	Insulin-like growth factor I receptor agonist	Agonist	IGF1R	insulin like growth factor 1 receptor	2	Completed	https://clinicaltrials.gov/search?id=%22NCT00004700%22
	EFO_0004705	hypothyroidism	CHEMBL1201716	MECASERMIN	Protein	Insulin-like growth factor I receptor agonist	Agonist	IGF1R	insulin like growth factor 1 receptor	4		https://dailymed.nlm.nih.gov/dailymed/drugInfo.cfm?setid=a8b27a1b-a611-4f91-ad22-76d4b390c3ae
	EFO_0003050	large cell lung carcinoma	CHEMBL1743001	CIXUTUMUMAB	Antibody	Insulin-like growth factor I receptor antagonist	Antagonist	IGF1R	insulin like growth factor 1 receptor	2	Terminated	https://clinicaltrials.gov/search?id=%22NCT00955305%22
	EFO_0003050	large cell lung carcinoma	CHEMBL1743019	FIGITUMUMAB	Antibody	Insulin-like growth factor I receptor antagonist	Antagonist	IGF1R	insulin like growth factor 1 receptor	3	Terminated	https://clinicaltrials.gov/search?id=%22NCT00673049%22,https://clinicaltrials.gov/search?id=%22NCT00596830%22
	MONDO_0009877	Laron syndrome	CHEMBL1201717	MECASERMIN RINFABATE	Protein	Insulin-like growth factor I receptor agonist	Agonist	IGF1R	insulin like growth factor 1 receptor	2	Completed	https://clinicaltrials.gov/search?id=%22NCT00368173%22
	EFO_0000571	lung adenocarcinoma	CHEMBL283120	AXL-1717	Small molecule	Insulin-like growth factor I receptor inhibitor	Inhibitor	IGF1R	insulin like growth factor 1 receptor	2	Completed	https://clinicaltrials.gov/search?id=%22NCT01561456%22
	EFO_0000571	lung adenocarcinoma	CHEMBL1743001	CIXUTUMUMAB	Antibody	Insulin-like growth factor I receptor antagonist	Antagonist	IGF1R	insulin like growth factor 1 receptor	2	Terminated	https://clinicaltrials.gov/search?id=%22NCT00955305%22
	MONDO_0008903	lung cancer	CHEMBL1743001	CIXUTUMUMAB	Antibody	Insulin-like growth factor I receptor antagonist	Antagonist	IGF1R	insulin like growth factor 1 receptor	2	Completed	https://clinicaltrials.gov/search?id=%22NCT01263782%22
	MONDO_0008903	lung cancer	CHEMBL1743006	DALOTUZUMAB	Antibody	Insulin-like growth factor I receptor antagonist	Antagonist	IGF1R	insulin like growth factor 1 receptor	2	Withdrawn	https://clinicaltrials.gov/search?id=%22NCT00951444%22
	MONDO_0008903	lung cancer	CHEMBL1743006	DALOTUZUMAB	Antibody	Insulin-like growth factor I receptor antagonist	Antagonist	IGF1R	insulin like growth factor 1 receptor	1	Completed	https://clinicaltrials.gov/search?id=%22NCT00869752%22
	MONDO_0021117	lung neoplasm	CHEMBL1743019	FIGITUMUMAB	Antibody	Insulin-like growth factor I receptor antagonist	Antagonist	IGF1R	insulin like growth factor 1 receptor	1	Terminated	https://clinicaltrials.gov/search?id=%22NCT00976508%22
	EFO_0001642	lymphoid neoplasm	CHEMBL283120	AXL-1717	Small molecule	Insulin-like growth factor I receptor inhibitor	Inhibitor	IGF1R	insulin like growth factor 1 receptor	1	Completed	https://clinicaltrials.gov/search?id=%22NCT01725555%22
	EFO_0000574	lymphoma	CHEMBL3545085	XL-228	Small molecule	Insulin-like growth factor I receptor inhibitor	Inhibitor	IGF1R	insulin like growth factor 1 receptor	1	Terminated	https://clinicaltrials.gov/search?id=%22NCT00526838%22
	EFO_0006861	male breast carcinoma	CHEMBL1743001	CIXUTUMUMAB	Antibody	Insulin-like growth factor I receptor antagonist	Antagonist	IGF1R	insulin like growth factor 1 receptor	1	Completed	https://clinicaltrials.gov/search?id=%22NCT00699491%22
	MONDO_0021063	malignant colon neoplasm	CHEMBL1743001	CIXUTUMUMAB	Antibody	Insulin-like growth factor I receptor antagonist	Antagonist	IGF1R	insulin like growth factor 1 receptor	2	Terminated	https://clinicaltrials.gov/search?id=%22NCT00845039%22
	EFO_0000756	melanoma	CHEMBL1743001	CIXUTUMUMAB	Antibody	Insulin-like growth factor I receptor antagonist	Antagonist	IGF1R	insulin like growth factor 1 receptor	2	Completed	https://clinicaltrials.gov/search?id=%22NCT01413191%22
	EFO_0000588	mesothelioma	CHEMBL1743001	CIXUTUMUMAB	Antibody	Insulin-like growth factor I receptor antagonist	Antagonist	IGF1R	insulin like growth factor 1 receptor	2	Completed	https://clinicaltrials.gov/search?id=%22NCT01160458%22
	EFO_1001480	metastatic colorectal cancer	CHEMBL1743006	DALOTUZUMAB	Antibody	Insulin-like growth factor I receptor antagonist	Antagonist	IGF1R	insulin like growth factor 1 receptor	2	Completed	https://clinicaltrials.gov/search?id=%22NCT00614393%22
	EFO_1001480	metastatic colorectal cancer	CHEMBL1743006	DALOTUZUMAB	Antibody	Insulin-like growth factor I receptor antagonist	Antagonist	IGF1R	insulin like growth factor 1 receptor	2	Withdrawn	https://clinicaltrials.gov/search?id=%22NCT01175291%22
	EFO_1001480	metastatic colorectal cancer	CHEMBL1743024	GANITUMAB	Antibody	Insulin-like growth factor I receptor antagonist	Antagonist	IGF1R	insulin like growth factor 1 receptor	2	Completed	https://clinicaltrials.gov/search?id=%22NCT00813605%22,https://clinicaltrials.gov/search?id=%22NCT00891930%22
	EFO_1001480	metastatic colorectal cancer	CHEMBL1091644	LINSITINIB	Small molecule	Insulin-like growth factor I receptor inhibitor	Inhibitor	IGF1R	insulin like growth factor 1 receptor	1	Completed	https://clinicaltrials.gov/search?id=%22NCT01154335%22
	Orphanet_48652	Monosomy 22q13	CHEMBL1201716	MECASERMIN	Protein	Insulin-like growth factor I receptor agonist	Agonist	IGF1R	insulin like growth factor 1 receptor	2	Completed	https://clinicaltrials.gov/search?id=%22NCT01525901%22
	EFO_0001378	multiple myeloma	CHEMBL2109357	AVE-1642	Antibody	Insulin-like growth factor I receptor antagonist	Antagonist	IGF1R	insulin like growth factor 1 receptor	1	Completed	https://clinicaltrials.gov/search?id=%22NCT01233895%22
	EFO_0001378	multiple myeloma	CHEMBL1743006	DALOTUZUMAB	Antibody	Insulin-like growth factor I receptor antagonist	Antagonist	IGF1R	insulin like growth factor 1 receptor	1	Completed	https://clinicaltrials.gov/search?id=%22NCT00701103%22
	EFO_0001378	multiple myeloma	CHEMBL1743019	FIGITUMUMAB	Antibody	Insulin-like growth factor I receptor antagonist	Antagonist	IGF1R	insulin like growth factor 1 receptor	1	Completed	https://clinicaltrials.gov/search?id=%22NCT01536145%22
	MONDO_0005301	multiple sclerosis	CHEMBL1201716	MECASERMIN	Protein	Insulin-like growth factor I receptor agonist	Agonist	IGF1R	insulin like growth factor 1 receptor	2	Completed	https://clinicaltrials.gov/search?id=%22NCT00001669%22
	Orphanet_206647	Myotonic dystrophy	CHEMBL1201717	MECASERMIN RINFABATE	Protein	Insulin-like growth factor I receptor agonist	Agonist	IGF1R	insulin like growth factor 1 receptor	1	Completed	https://clinicaltrials.gov/search?id=%22NCT00233519%22
	EFO_0000616	neoplasm	CHEMBL283120	AXL-1717	Small molecule	Insulin-like growth factor I receptor inhibitor	Inhibitor	IGF1R	insulin like growth factor 1 receptor	1	Completed	https://clinicaltrials.gov/search?id=%22NCT01062620%22
	EFO_0000616	neoplasm	CHEMBL2109356	BIIB-022	Antibody	Insulin-like growth factor I receptor inhibitor	Inhibitor	IGF1R	insulin like growth factor 1 receptor	1	Completed	https://clinicaltrials.gov/search?id=%22NCT00555724%22
	EFO_0000616	neoplasm	CHEMBL575448	BMS-754807	Small molecule	Insulin-like growth factor I receptor inhibitor	Inhibitor	IGF1R	insulin like growth factor 1 receptor	1	Completed	https://clinicaltrials.gov/search?id=%22NCT00898716%22,https://clinicaltrials.gov/search?id=%22NCT00793897%22,https://clinicaltrials.gov/search?id=%22NCT00569036%22
	EFO_0000616	neoplasm	CHEMBL1743001	CIXUTUMUMAB	Antibody	Insulin-like growth factor I receptor antagonist	Antagonist	IGF1R	insulin like growth factor 1 receptor	1	Completed	https://clinicaltrials.gov/search?id=%22NCT01007032%22,https://clinicaltrials.gov/search?id=%22NCT01061749%22,https://clinicaltrials.gov/search?id=%22NCT00785538%22,https://clinicaltrials.gov/search?id=%22NCT00785941%22,https://clinicaltrials.gov/search?id=%22NCT00880282%22
	EFO_0000616	neoplasm	CHEMBL1743006	DALOTUZUMAB	Antibody	Insulin-like growth factor I receptor antagonist	Antagonist	IGF1R	insulin like growth factor 1 receptor	1	Terminated	https://clinicaltrials.gov/search?id=%22NCT01243762%22
	EFO_0000616	neoplasm	CHEMBL1743006	DALOTUZUMAB	Antibody	Insulin-like growth factor I receptor antagonist	Antagonist	IGF1R	insulin like growth factor 1 receptor	1	Completed	https://clinicaltrials.gov/search?id=%22NCT00635778%22,https://clinicaltrials.gov/search?id=%22NCT00730379%22,https://clinicaltrials.gov/search?id=%22NCT01431547%22,https://clinicaltrials.gov/search?id=%22NCT00694356%22
	EFO_0000616	neoplasm	CHEMBL1743024	GANITUMAB	Antibody	Insulin-like growth factor I receptor antagonist	Antagonist	IGF1R	insulin like growth factor 1 receptor	1	Terminated	https://clinicaltrials.gov/search?id=%22NCT01708161%22
	EFO_0000616	neoplasm	CHEMBL3545156	KW-2450	Small molecule	Insulin-like growth factor I receptor inhibitor	Inhibitor	IGF1R	insulin like growth factor 1 receptor	1	Completed	https://clinicaltrials.gov/search?id=%22NCT00921336%22
	EFO_0000616	neoplasm	CHEMBL1091644	LINSITINIB	Small molecule	Insulin-like growth factor I receptor inhibitor	Inhibitor	IGF1R	insulin like growth factor 1 receptor	2	Completed	https://clinicaltrials.gov/search?id=%22NCT02057380%22
	EFO_0000616	neoplasm	CHEMBL1091644	LINSITINIB	Small molecule	Insulin-like growth factor I receptor inhibitor	Inhibitor	IGF1R	insulin like growth factor 1 receptor	1	Completed	https://clinicaltrials.gov/search?id=%22NCT00514306%22,https://clinicaltrials.gov/search?id=%22NCT00514007%22,https://clinicaltrials.gov/search?id=%22NCT01529684%22,https://clinicaltrials.gov/search?id=%22NCT00739453%22
	EFO_0000616	neoplasm	CHEMBL3545004	PL-225B	Small molecule	Insulin-like growth factor I receptor inhibitor	Inhibitor	IGF1R	insulin like growth factor 1 receptor	1	Suspended	https://clinicaltrials.gov/search?id=%22NCT01779336%22
	EFO_0000616	neoplasm	CHEMBL1743064	ROBATUMUMAB	Antibody	Insulin-like growth factor I receptor antagonist	Antagonist	IGF1R	insulin like growth factor 1 receptor	1	Terminated	https://clinicaltrials.gov/search?id=%22NCT00954512%22
	EFO_0000616	neoplasm	CHEMBL1743079	TEPROTUMUMAB	Antibody	Insulin-like growth factor I receptor antagonist	Antagonist	IGF1R	insulin like growth factor 1 receptor	1	Terminated	https://clinicaltrials.gov/search?id=%22NCT00985374%22,https://clinicaltrials.gov/search?id=%22NCT00811993%22
	EFO_0000616	neoplasm	CHEMBL1743079	TEPROTUMUMAB	Antibody	Insulin-like growth factor I receptor antagonist	Antagonist	IGF1R	insulin like growth factor 1 receptor	1	Completed	https://clinicaltrials.gov/search?id=%22NCT00560144%22,https://clinicaltrials.gov/search?id=%22NCT00400361%22
	EFO_1001901	neuroendocrine neoplasm	CHEMBL1743006	DALOTUZUMAB	Antibody	Insulin-like growth factor I receptor antagonist	Antagonist	IGF1R	insulin like growth factor 1 receptor	2	Completed	https://clinicaltrials.gov/search?id=%22NCT00610129%22
	EFO_0003060	non-small cell lung carcinoma	CHEMBL283120	AXL-1717	Small molecule	Insulin-like growth factor I receptor inhibitor	Inhibitor	IGF1R	insulin like growth factor 1 receptor	1	Completed	https://clinicaltrials.gov/search?id=%22NCT01466647%22
	EFO_0003060	non-small cell lung carcinoma	CHEMBL2109356	BIIB-022	Antibody	Insulin-like growth factor I receptor inhibitor	Inhibitor	IGF1R	insulin like growth factor 1 receptor	1	Completed	https://clinicaltrials.gov/search?id=%22NCT00970580%22
	EFO_0003060	non-small cell lung carcinoma	CHEMBL1743001	CIXUTUMUMAB	Antibody	Insulin-like growth factor I receptor antagonist	Antagonist	IGF1R	insulin like growth factor 1 receptor	2	Completed	https://clinicaltrials.gov/search?id=%22NCT01232452%22,https://clinicaltrials.gov/search?id=%22NCT00986674%22,https://clinicaltrials.gov/search?id=%22NCT00870870%22
	EFO_0003060	non-small cell lung carcinoma	CHEMBL1743001	CIXUTUMUMAB	Antibody	Insulin-like growth factor I receptor antagonist	Antagonist	IGF1R	insulin like growth factor 1 receptor	1	Completed	https://clinicaltrials.gov/search?id=%22NCT00778167%22
	EFO_0003060	non-small cell lung carcinoma	CHEMBL3899477	CONTELTINIB	Small molecule	Insulin-like growth factor I receptor inhibitor	Inhibitor	IGF1R	insulin like growth factor 1 receptor	1	Unknown status	https://clinicaltrials.gov/search?id=%22NCT02695550%22
	EFO_0003060	non-small cell lung carcinoma	CHEMBL1743006	DALOTUZUMAB	Antibody	Insulin-like growth factor I receptor antagonist	Antagonist	IGF1R	insulin like growth factor 1 receptor	2	Completed	https://clinicaltrials.gov/search?id=%22NCT00654420%22
	EFO_0003060	non-small cell lung carcinoma	CHEMBL1743006	DALOTUZUMAB	Antibody	Insulin-like growth factor I receptor antagonist	Antagonist	IGF1R	insulin like growth factor 1 receptor	1	Completed	https://clinicaltrials.gov/search?id=%22NCT00729742%22
	EFO_0003060	non-small cell lung carcinoma	CHEMBL1743019	FIGITUMUMAB	Antibody	Insulin-like growth factor I receptor antagonist	Antagonist	IGF1R	insulin like growth factor 1 receptor	3	Withdrawn	https://clinicaltrials.gov/search?id=%22NCT00907504%22
	EFO_0003060	non-small cell lung carcinoma	CHEMBL1743019	FIGITUMUMAB	Antibody	Insulin-like growth factor I receptor antagonist	Antagonist	IGF1R	insulin like growth factor 1 receptor	1	Completed	https://clinicaltrials.gov/search?id=%22NCT00560573%22,https://clinicaltrials.gov/search?id=%22NCT00147537%22,https://clinicaltrials.gov/search?id=%22NCT00603538%22
	EFO_0003060	non-small cell lung carcinoma	CHEMBL1743024	GANITUMAB	Antibody	Insulin-like growth factor I receptor antagonist	Antagonist	IGF1R	insulin like growth factor 1 receptor	1	Terminated	https://clinicaltrials.gov/search?id=%22NCT00807612%22
	EFO_0003060	non-small cell lung carcinoma	CHEMBL1091644	LINSITINIB	Small molecule	Insulin-like growth factor I receptor inhibitor	Inhibitor	IGF1R	insulin like growth factor 1 receptor	2	Completed	https://clinicaltrials.gov/search?id=%22NCT01221077%22,https://clinicaltrials.gov/search?id=%22NCT01186861%22
	EFO_0003060	non-small cell lung carcinoma	CHEMBL1743079	TEPROTUMUMAB	Antibody	Insulin-like growth factor I receptor antagonist	Antagonist	IGF1R	insulin like growth factor 1 receptor	2	Terminated	https://clinicaltrials.gov/search?id=%22NCT00773383%22,https://clinicaltrials.gov/search?id=%22NCT00760929%22
	MONDO_0018997	Noonan syndrome	CHEMBL1201716	MECASERMIN	Protein	Insulin-like growth factor I receptor agonist	Agonist	IGF1R	insulin like growth factor 1 receptor	2	Terminated	https://clinicaltrials.gov/search?id=%22NCT00351221%22
	EFO_0000637	osteosarcoma	CHEMBL1743001	CIXUTUMUMAB	Antibody	Insulin-like growth factor I receptor antagonist	Antagonist	IGF1R	insulin like growth factor 1 receptor	2	Completed	https://clinicaltrials.gov/search?id=%22NCT01016015%22
	MONDO_0008170	ovarian cancer	CHEMBL1091644	LINSITINIB	Small molecule	Insulin-like growth factor I receptor inhibitor	Inhibitor	IGF1R	insulin like growth factor 1 receptor	1	Completed	https://clinicaltrials.gov/search?id=%22NCT00889382%22
	EFO_0003893	ovarian neoplasm	CHEMBL1743024	GANITUMAB	Antibody	Insulin-like growth factor I receptor antagonist	Antagonist	IGF1R	insulin like growth factor 1 receptor	2	Completed	https://clinicaltrials.gov/search?id=%22NCT00719212%22
	EFO_0003893	ovarian neoplasm	CHEMBL1743024	GANITUMAB	Antibody	Insulin-like growth factor I receptor antagonist	Antagonist	IGF1R	insulin like growth factor 1 receptor	2	Terminated	https://clinicaltrials.gov/search?id=%22NCT00718523%22
	EFO_1000044	pancreatic adenocarcinoma	CHEMBL1743006	DALOTUZUMAB	Antibody	Insulin-like growth factor I receptor antagonist	Antagonist	IGF1R	insulin like growth factor 1 receptor	1	Completed	https://clinicaltrials.gov/search?id=%22NCT00769483%22
	EFO_1000044	pancreatic adenocarcinoma	CHEMBL1743024	GANITUMAB	Antibody	Insulin-like growth factor I receptor antagonist	Antagonist	IGF1R	insulin like growth factor 1 receptor	2	Terminated	https://clinicaltrials.gov/search?id=%22NCT01318642%22
	EFO_1000044	pancreatic adenocarcinoma	CHEMBL1743024	GANITUMAB	Antibody	Insulin-like growth factor I receptor antagonist	Antagonist	IGF1R	insulin like growth factor 1 receptor	1	Completed	https://clinicaltrials.gov/search?id=%22NCT00630552%22
	EFO_0002618	pancreatic carcinoma	CHEMBL1743001	CIXUTUMUMAB	Antibody	Insulin-like growth factor I receptor antagonist	Antagonist	IGF1R	insulin like growth factor 1 receptor	1	Completed	https://clinicaltrials.gov/search?id=%22NCT00617708%22
	EFO_0002618	pancreatic carcinoma	CHEMBL1743024	GANITUMAB	Antibody	Insulin-like growth factor I receptor antagonist	Antagonist	IGF1R	insulin like growth factor 1 receptor	1	Withdrawn	https://clinicaltrials.gov/search?id=%22NCT01473303%22
	EFO_0002618	pancreatic carcinoma	CHEMBL1743024	GANITUMAB	Antibody	Insulin-like growth factor I receptor antagonist	Antagonist	IGF1R	insulin like growth factor 1 receptor	1	Completed	https://clinicaltrials.gov/search?id=%22NCT01298401%22
	EFO_0002618	pancreatic carcinoma	CHEMBL3989990	ISTIRATUMAB	Antibody	Insulin-like growth factor I receptor inhibitor	Inhibitor	IGF1R	insulin like growth factor 1 receptor	2	Completed	https://clinicaltrials.gov/search?id=%22NCT02399137%22
	EFO_0000673	prostate adenocarcinoma	CHEMBL1743001	CIXUTUMUMAB	Antibody	Insulin-like growth factor I receptor antagonist	Antagonist	IGF1R	insulin like growth factor 1 receptor	2	Completed	https://clinicaltrials.gov/search?id=%22NCT00520481%22,https://clinicaltrials.gov/search?id=%22NCT01120236%22
	EFO_0000673	prostate adenocarcinoma	CHEMBL1743001	CIXUTUMUMAB	Antibody	Insulin-like growth factor I receptor antagonist	Antagonist	IGF1R	insulin like growth factor 1 receptor	1	Completed	https://clinicaltrials.gov/search?id=%22NCT01026623%22
	EFO_0000673	prostate adenocarcinoma	CHEMBL1743019	FIGITUMUMAB	Antibody	Insulin-like growth factor I receptor antagonist	Antagonist	IGF1R	insulin like growth factor 1 receptor	2	Completed	https://clinicaltrials.gov/search?id=%22NCT00313781%22
	EFO_0000673	prostate adenocarcinoma	CHEMBL1743019	FIGITUMUMAB	Antibody	Insulin-like growth factor I receptor antagonist	Antagonist	IGF1R	insulin like growth factor 1 receptor	1	Terminated	https://clinicaltrials.gov/search?id=%22NCT00976508%22
	EFO_0000673	prostate adenocarcinoma	CHEMBL1091644	LINSITINIB	Small molecule	Insulin-like growth factor I receptor inhibitor	Inhibitor	IGF1R	insulin like growth factor 1 receptor	2	Completed	https://clinicaltrials.gov/search?id=%22NCT01533246%22
	MONDO_0008315	prostate cancer	CHEMBL1743001	CIXUTUMUMAB	Antibody	Insulin-like growth factor I receptor antagonist	Antagonist	IGF1R	insulin like growth factor 1 receptor	2	Completed	https://clinicaltrials.gov/search?id=%22NCT00769795%22,https://clinicaltrials.gov/search?id=%22NCT00683475%22
	EFO_1000657	rectum cancer	CHEMBL1743001	CIXUTUMUMAB	Antibody	Insulin-like growth factor I receptor antagonist	Antagonist	IGF1R	insulin like growth factor 1 receptor	2	Terminated	https://clinicaltrials.gov/search?id=%22NCT00845039%22
	EFO_1000657	rectum cancer	CHEMBL1743006	DALOTUZUMAB	Antibody	Insulin-like growth factor I receptor antagonist	Antagonist	IGF1R	insulin like growth factor 1 receptor	2	Terminated	https://clinicaltrials.gov/search?id=%22NCT01609231%22
	EFO_1001158	retinopathy of prematurity	CHEMBL1201716	MECASERMIN	Protein	Insulin-like growth factor I receptor agonist	Agonist	IGF1R	insulin like growth factor 1 receptor	2	Completed	https://clinicaltrials.gov/search?id=%22NCT02386839%22
	EFO_1001158	retinopathy of prematurity	CHEMBL1201717	MECASERMIN RINFABATE	Protein	Insulin-like growth factor I receptor agonist	Agonist	IGF1R	insulin like growth factor 1 receptor	2	Completed	https://clinicaltrials.gov/search?id=%22NCT01096784%22
	MONDO_0010726	Rett syndrome	CHEMBL1201716	MECASERMIN	Protein	Insulin-like growth factor I receptor agonist	Agonist	IGF1R	insulin like growth factor 1 receptor	2	Completed	https://clinicaltrials.gov/search?id=%22NCT01777542%22
	MONDO_0010726	Rett syndrome	CHEMBL1201716	MECASERMIN	Protein	Insulin-like growth factor I receptor agonist	Agonist	IGF1R	insulin like growth factor 1 receptor	1	Completed	https://clinicaltrials.gov/search?id=%22NCT01253317%22
	EFO_0002918	rhabdomyosarcoma	CHEMBL1743024	GANITUMAB	Antibody	Insulin-like growth factor I receptor antagonist	Antagonist	IGF1R	insulin like growth factor 1 receptor	1	Terminated	https://clinicaltrials.gov/search?id=%22NCT03041701%22
	EFO_0000691	sarcoma	CHEMBL1743019	FIGITUMUMAB	Antibody	Insulin-like growth factor I receptor antagonist	Antagonist	IGF1R	insulin like growth factor 1 receptor	1	Terminated	https://clinicaltrials.gov/search?id=%22NCT00976508%22
	EFO_0000691	sarcoma	CHEMBL1743019	FIGITUMUMAB	Antibody	Insulin-like growth factor I receptor antagonist	Antagonist	IGF1R	insulin like growth factor 1 receptor	1	Completed	https://clinicaltrials.gov/search?id=%22NCT00927966%22
	EFO_0000691	sarcoma	CHEMBL1743024	GANITUMAB	Antibody	Insulin-like growth factor I receptor antagonist	Antagonist	IGF1R	insulin like growth factor 1 receptor	0	Not yet recruiting	https://clinicaltrials.gov/search?id=%22NCT04199026%22
	EFO_0000691	sarcoma	CHEMBL1743079	TEPROTUMUMAB	Antibody	Insulin-like growth factor I receptor antagonist	Antagonist	IGF1R	insulin like growth factor 1 receptor	2	Terminated	https://clinicaltrials.gov/search?id=%22NCT00642941%22
	HP_0004322	Short stature	CHEMBL1201716	MECASERMIN	Protein	Insulin-like growth factor I receptor agonist	Agonist	IGF1R	insulin like growth factor 1 receptor	1	Active, not recruiting	https://clinicaltrials.gov/search?id=%22NCT02636270%22
	MONDO_0002898	skin cancer	CHEMBL1091644	LINSITINIB	Small molecule	Insulin-like growth factor I receptor inhibitor	Inhibitor	IGF1R	insulin like growth factor 1 receptor	1	Withdrawn	https://clinicaltrials.gov/search?id=%22NCT01465815%22
	EFO_0000702	small cell lung carcinoma	CHEMBL1743001	CIXUTUMUMAB	Antibody	Insulin-like growth factor I receptor antagonist	Antagonist	IGF1R	insulin like growth factor 1 receptor	2	Completed	https://clinicaltrials.gov/search?id=%22NCT00887159%22
	EFO_0000702	small cell lung carcinoma	CHEMBL1743019	FIGITUMUMAB	Antibody	Insulin-like growth factor I receptor antagonist	Antagonist	IGF1R	insulin like growth factor 1 receptor	2	Terminated	https://clinicaltrials.gov/search?id=%22NCT00977561%22
	EFO_0000702	small cell lung carcinoma	CHEMBL1743024	GANITUMAB	Antibody	Insulin-like growth factor I receptor antagonist	Antagonist	IGF1R	insulin like growth factor 1 receptor	1	Completed	https://clinicaltrials.gov/search?id=%22NCT00791154%22
	EFO_0000702	small cell lung carcinoma	CHEMBL1091644	LINSITINIB	Small molecule	Insulin-like growth factor I receptor inhibitor	Inhibitor	IGF1R	insulin like growth factor 1 receptor	2	Completed	https://clinicaltrials.gov/search?id=%22NCT01533181%22
	EFO_1001968	soft tissue sarcoma	CHEMBL1743001	CIXUTUMUMAB	Antibody	Insulin-like growth factor I receptor antagonist	Antagonist	IGF1R	insulin like growth factor 1 receptor	2	Completed	https://clinicaltrials.gov/search?id=%22NCT01016015%22
	EFO_0000707	squamous cell carcinoma	CHEMBL283120	AXL-1717	Small molecule	Insulin-like growth factor I receptor inhibitor	Inhibitor	IGF1R	insulin like growth factor 1 receptor	2	Completed	https://clinicaltrials.gov/search?id=%22NCT01561456%22
	EFO_0000707	squamous cell carcinoma	CHEMBL1743019	FIGITUMUMAB	Antibody	Insulin-like growth factor I receptor antagonist	Antagonist	IGF1R	insulin like growth factor 1 receptor	3	Terminated	https://clinicaltrials.gov/search?id=%22NCT00673049%22,https://clinicaltrials.gov/search?id=%22NCT00596830%22
	Orphanet_273	Steinert myotonic dystrophy	CHEMBL1201717	MECASERMIN RINFABATE	Protein	Insulin-like growth factor I receptor agonist	Agonist	IGF1R	insulin like growth factor 1 receptor	2	Completed	https://clinicaltrials.gov/search?id=%22NCT00577577%22
	EFO_1001434	Tendinopathy	CHEMBL1201716	MECASERMIN	Protein	Insulin-like growth factor I receptor agonist	Agonist	IGF1R	insulin like growth factor 1 receptor	0	Active, not recruiting	https://clinicaltrials.gov/search?id=%22NCT01834989%22
	EFO_0005537	triple-negative breast cancer	CHEMBL1743024	GANITUMAB	Antibody	Insulin-like growth factor I receptor antagonist	Antagonist	IGF1R	insulin like growth factor 1 receptor	2	Recruiting	https://clinicaltrials.gov/search?id=%22NCT01042379%22
	EFO_0004272	anemia (phenotype)	CHEMBL1743073	SOTATERCEPT	Protein	Inhibin beta A chain inhibitor	Inhibitor	INHBA	inhibin subunit beta A	2	Terminated	https://clinicaltrials.gov/search?id=%22NCT00931606%22
	EFO_0004272	anemia (phenotype)	CHEMBL1743073	SOTATERCEPT	Protein	Inhibin beta A chain inhibitor	Inhibitor	INHBA	inhibin subunit beta A	2	Active, not recruiting	https://clinicaltrials.gov/search?id=%22NCT01712308%22
	EFO_0004272	anemia (phenotype)	CHEMBL1743073	SOTATERCEPT	Protein	Inhibin beta A chain inhibitor	Inhibitor	INHBA	inhibin subunit beta A	2	Completed	https://clinicaltrials.gov/search?id=%22NCT01146574%22
	Orphanet_231222	Beta-thalassemia intermedia	CHEMBL1743073	SOTATERCEPT	Protein	Inhibin beta A chain inhibitor	Inhibitor	INHBA	inhibin subunit beta A	2	Active, not recruiting	https://clinicaltrials.gov/search?id=%22NCT01571635%22
	Orphanet_231214	Beta-thalassemia major	CHEMBL1743073	SOTATERCEPT	Protein	Inhibin beta A chain inhibitor	Inhibitor	INHBA	inhibin subunit beta A	2	Active, not recruiting	https://clinicaltrials.gov/search?id=%22NCT01571635%22
	Orphanet_337	Fibrodysplasia ossificans progressiva	CHEMBL4298176	GARETOSMAB	Antibody	Inhibin beta A chain inhibitor	Inhibitor	INHBA	inhibin subunit beta A	2	Completed	https://clinicaltrials.gov/search?id=%22NCT03188666%22
	EFO_0007323	inclusion body myositis	CHEMBL4298176	GARETOSMAB	Antibody	Inhibin beta A chain inhibitor	Inhibitor	INHBA	inhibin subunit beta A	2	Withdrawn	https://clinicaltrials.gov/search?id=%22NCT03710941%22
	EFO_0001378	multiple myeloma	CHEMBL1743073	SOTATERCEPT	Protein	Inhibin beta A chain inhibitor	Inhibitor	INHBA	inhibin subunit beta A	2	Completed	https://clinicaltrials.gov/search?id=%22NCT00747123%22
	EFO_0001378	multiple myeloma	CHEMBL1743073	SOTATERCEPT	Protein	Inhibin beta A chain inhibitor	Inhibitor	INHBA	inhibin subunit beta A	2	Withdrawn	https://clinicaltrials.gov/search?id=%22NCT02230917%22
	EFO_0001378	multiple myeloma	CHEMBL1743073	SOTATERCEPT	Protein	Inhibin beta A chain inhibitor	Inhibitor	INHBA	inhibin subunit beta A	1	Active, not recruiting	https://clinicaltrials.gov/search?id=%22NCT01562405%22
	EFO_1000388	Myelodysplastic/Myeloproliferative Neoplasm	CHEMBL1743073	SOTATERCEPT	Protein	Inhibin beta A chain inhibitor	Inhibitor	INHBA	inhibin subunit beta A	2	Active, not recruiting	https://clinicaltrials.gov/search?id=%22NCT01712308%22
	MONDO_0044903	myelofibrosis	CHEMBL1743073	SOTATERCEPT	Protein	Inhibin beta A chain inhibitor	Inhibitor	INHBA	inhibin subunit beta A	2	Active, not recruiting	https://clinicaltrials.gov/search?id=%22NCT01712308%22
	EFO_0001361	pulmonary arterial hypertension	CHEMBL1743073	SOTATERCEPT	Protein	Inhibin beta A chain inhibitor	Inhibitor	INHBA	inhibin subunit beta A	3	Recruiting	https://clinicaltrials.gov/search?id=%22NCT04796337%22,https://clinicaltrials.gov/search?id=%22NCT04811092%22,https://clinicaltrials.gov/search?id=%22NCT04896008%22
	EFO_0001361	pulmonary arterial hypertension	CHEMBL1743073	SOTATERCEPT	Protein	Inhibin beta A chain inhibitor	Inhibitor	INHBA	inhibin subunit beta A	3	Active, not recruiting	https://clinicaltrials.gov/search?id=%22NCT04576988%22
	EFO_0001361	pulmonary arterial hypertension	CHEMBL1743073	SOTATERCEPT	Protein	Inhibin beta A chain inhibitor	Inhibitor	INHBA	inhibin subunit beta A	2	Completed	https://clinicaltrials.gov/search?id=%22NCT03738150%22,https://clinicaltrials.gov/search?id=%22NCT03496207%22
	HP_0012410	Pure red cell aplasia	CHEMBL1743073	SOTATERCEPT	Protein	Inhibin beta A chain inhibitor	Inhibitor	INHBA	inhibin subunit beta A	1	Terminated	https://clinicaltrials.gov/search?id=%22NCT01464164%22
	HP_0001919	Acute kidney injury	CHEMBL1200694	SEVOFLURANE	Small molecule	Potassium channel subfamily K member 18 opener	Opener	KCNK18	potassium two pore domain channel subfamily K member 18	4	Completed	https://clinicaltrials.gov/search?id=%22NCT03336801%22
	HP_0001919	Acute kidney injury	CHEMBL1200694	SEVOFLURANE	Small molecule	Potassium channel subfamily K member 18 opener	Opener	KCNK18	potassium two pore domain channel subfamily K member 18	2	Unknown status	https://clinicaltrials.gov/search?id=%22NCT02042599%22
	EFO_0008583	acute myocardial infarction	CHEMBL1200694	SEVOFLURANE	Small molecule	Potassium channel subfamily K member 18 opener	Opener	KCNK18	potassium two pore domain channel subfamily K member 18	2	Completed	https://clinicaltrials.gov/search?id=%22NCT00971607%22
	EFO_1000637	acute respiratory distress syndrome	CHEMBL1200694	SEVOFLURANE	Small molecule	Potassium channel subfamily K member 18 opener	Opener	KCNK18	potassium two pore domain channel subfamily K member 18	4	Completed	https://clinicaltrials.gov/search?id=%22NCT02166853%22
	EFO_1000637	acute respiratory distress syndrome	CHEMBL1200694	SEVOFLURANE	Small molecule	Potassium channel subfamily K member 18 opener	Opener	KCNK18	potassium two pore domain channel subfamily K member 18	4	Terminated	https://clinicaltrials.gov/search?id=%22NCT04359862%22
	EFO_1000637	acute respiratory distress syndrome	CHEMBL1200694	SEVOFLURANE	Small molecule	Potassium channel subfamily K member 18 opener	Opener	KCNK18	potassium two pore domain channel subfamily K member 18	3	Recruiting	https://clinicaltrials.gov/search?id=%22NCT05259631%22,https://clinicaltrials.gov/search?id=%22NCT04235608%22
	HP_0000713	Agitation	CHEMBL1200733	DESFLURANE	Small molecule	Potassium channel subfamily K member 18 opener	Opener	KCNK18	potassium two pore domain channel subfamily K member 18	4	Completed	https://clinicaltrials.gov/search?id=%22NCT01878656%22
	HP_0000713	Agitation	CHEMBL1200694	SEVOFLURANE	Small molecule	Potassium channel subfamily K member 18 opener	Opener	KCNK18	potassium two pore domain channel subfamily K member 18	4	Unknown status	https://clinicaltrials.gov/search?id=%22NCT02169843%22
	HP_0000713	Agitation	CHEMBL1200694	SEVOFLURANE	Small molecule	Potassium channel subfamily K member 18 opener	Opener	KCNK18	potassium two pore domain channel subfamily K member 18	4	Recruiting	https://clinicaltrials.gov/search?id=%22NCT05223010%22
	HP_0000713	Agitation	CHEMBL1200694	SEVOFLURANE	Small molecule	Potassium channel subfamily K member 18 opener	Opener	KCNK18	potassium two pore domain channel subfamily K member 18	4	Completed	https://clinicaltrials.gov/search?id=%22NCT02428283%22,https://clinicaltrials.gov/search?id=%22NCT01878656%22
	MONDO_0021698	alcohol-related disorders	CHEMBL1200694	SEVOFLURANE	Small molecule	Potassium channel subfamily K member 18 opener	Opener	KCNK18	potassium two pore domain channel subfamily K member 18	2	Completed	https://clinicaltrials.gov/search?id=%22NCT00000261%22
	EFO_0009659	aneurysm	CHEMBL1200694	SEVOFLURANE	Small molecule	Potassium channel subfamily K member 18 opener	Opener	KCNK18	potassium two pore domain channel subfamily K member 18	4	Completed	https://clinicaltrials.gov/search?id=%22NCT00538421%22
	EFO_0000266	aortic stenosis	CHEMBL1200733	DESFLURANE	Small molecule	Potassium channel subfamily K member 18 opener	Opener	KCNK18	potassium two pore domain channel subfamily K member 18	4	Unknown status	https://clinicaltrials.gov/search?id=%22NCT02019797%22
	MONDO_0018373	avascular necrosis	CHEMBL1200733	DESFLURANE	Small molecule	Potassium channel subfamily K member 18 opener	Opener	KCNK18	potassium two pore domain channel subfamily K member 18	4	Completed	https://clinicaltrials.gov/search?id=%22NCT03540030%22
	MONDO_0018373	avascular necrosis	CHEMBL1200694	SEVOFLURANE	Small molecule	Potassium channel subfamily K member 18 opener	Opener	KCNK18	potassium two pore domain channel subfamily K member 18	4	Completed	https://clinicaltrials.gov/search?id=%22NCT03540030%22
	HP_0003418	Back pain	CHEMBL1200694	SEVOFLURANE	Small molecule	Potassium channel subfamily K member 18 opener	Opener	KCNK18	potassium two pore domain channel subfamily K member 18	3	Recruiting	https://clinicaltrials.gov/search?id=%22NCT03825198%22
	EFO_0003931	bone fracture	CHEMBL1200694	SEVOFLURANE	Small molecule	Potassium channel subfamily K member 18 opener	Opener	KCNK18	potassium two pore domain channel subfamily K member 18	4	Completed	https://clinicaltrials.gov/search?id=%22NCT02621255%22
	EFO_0003870	brain aneurysm	CHEMBL1200694	SEVOFLURANE	Small molecule	Potassium channel subfamily K member 18 opener	Opener	KCNK18	potassium two pore domain channel subfamily K member 18	4	Completed	https://clinicaltrials.gov/search?id=%22NCT01722409%22
	EFO_0003870	brain aneurysm	CHEMBL1200694	SEVOFLURANE	Small molecule	Potassium channel subfamily K member 18 opener	Opener	KCNK18	potassium two pore domain channel subfamily K member 18	3	Completed	https://clinicaltrials.gov/search?id=%22NCT02455440%22
	MONDO_0043510	brain injury	CHEMBL1200694	SEVOFLURANE	Small molecule	Potassium channel subfamily K member 18 opener	Opener	KCNK18	potassium two pore domain channel subfamily K member 18	4	Unknown status	https://clinicaltrials.gov/search?id=%22NCT02123355%22
	MONDO_0043510	brain injury	CHEMBL1200694	SEVOFLURANE	Small molecule	Potassium channel subfamily K member 18 opener	Opener	KCNK18	potassium two pore domain channel subfamily K member 18	2	Terminated	https://clinicaltrials.gov/search?id=%22NCT01374633%22
	EFO_0003833	brain neoplasm	CHEMBL1200694	SEVOFLURANE	Small molecule	Potassium channel subfamily K member 18 opener	Opener	KCNK18	potassium two pore domain channel subfamily K member 18	4	Not yet recruiting	https://clinicaltrials.gov/search?id=%22NCT05141877%22
	MONDO_0007254	breast cancer	CHEMBL1200694	SEVOFLURANE	Small molecule	Potassium channel subfamily K member 18 opener	Opener	KCNK18	potassium two pore domain channel subfamily K member 18	2	Completed	https://clinicaltrials.gov/search?id=%22NCT02839668%22
	EFO_0003869	breast neoplasm	CHEMBL1256	ISOFLURANE	Small molecule	Potassium channel subfamily K member 18 opener	Opener	KCNK18	potassium two pore domain channel subfamily K member 18	4	Completed	https://clinicaltrials.gov/search?id=%22NCT00575354%22
	EFO_0003869	breast neoplasm	CHEMBL1200694	SEVOFLURANE	Small molecule	Potassium channel subfamily K member 18 opener	Opener	KCNK18	potassium two pore domain channel subfamily K member 18	4	Completed	https://clinicaltrials.gov/search?id=%22NCT00575354%22
	EFO_0000311	cancer	CHEMBL1200694	SEVOFLURANE	Small molecule	Potassium channel subfamily K member 18 opener	Opener	KCNK18	potassium two pore domain channel subfamily K member 18	3	Withdrawn	https://clinicaltrials.gov/search?id=%22NCT00531349%22
	EFO_0000313	carcinoma	CHEMBL1200694	SEVOFLURANE	Small molecule	Potassium channel subfamily K member 18 opener	Opener	KCNK18	potassium two pore domain channel subfamily K member 18	4	Recruiting	https://clinicaltrials.gov/search?id=%22NCT04475705%22
	EFO_0003884	chronic kidney disease	CHEMBL1200733	DESFLURANE	Small molecule	Potassium channel subfamily K member 18 opener	Opener	KCNK18	potassium two pore domain channel subfamily K member 18	4	Completed	https://clinicaltrials.gov/search?id=%22NCT01870011%22,https://clinicaltrials.gov/search?id=%22NCT01132157%22
	EFO_0003884	chronic kidney disease	CHEMBL1200694	SEVOFLURANE	Small molecule	Potassium channel subfamily K member 18 opener	Opener	KCNK18	potassium two pore domain channel subfamily K member 18	1	Completed	https://clinicaltrials.gov/search?id=%22NCT03311581%22
	EFO_1001951	colorectal carcinoma	CHEMBL1200694	SEVOFLURANE	Small molecule	Potassium channel subfamily K member 18 opener	Opener	KCNK18	potassium two pore domain channel subfamily K member 18	1	Recruiting	https://clinicaltrials.gov/search?id=%22NCT04162535%22
	EFO_1001951	colorectal carcinoma	CHEMBL1200694	SEVOFLURANE	Small molecule	Potassium channel subfamily K member 18 opener	Opener	KCNK18	potassium two pore domain channel subfamily K member 18	0	Recruiting	https://clinicaltrials.gov/search?id=%22NCT02786329%22
	EFO_0005207	congenital heart disease	CHEMBL1200694	SEVOFLURANE	Small molecule	Potassium channel subfamily K member 18 opener	Opener	KCNK18	potassium two pore domain channel subfamily K member 18	4	Completed	https://clinicaltrials.gov/search?id=%22NCT04125550%22
	EFO_0005207	congenital heart disease	CHEMBL1200694	SEVOFLURANE	Small molecule	Potassium channel subfamily K member 18 opener	Opener	KCNK18	potassium two pore domain channel subfamily K member 18	4	Unknown status	https://clinicaltrials.gov/search?id=%22NCT03630796%22
	EFO_0005207	congenital heart disease	CHEMBL1200694	SEVOFLURANE	Small molecule	Potassium channel subfamily K member 18 opener	Opener	KCNK18	potassium two pore domain channel subfamily K member 18	2	Completed	https://clinicaltrials.gov/search?id=%22NCT02877238%22
	EFO_0001645	coronary artery disease	CHEMBL1200733	DESFLURANE	Small molecule	Potassium channel subfamily K member 18 opener	Opener	KCNK18	potassium two pore domain channel subfamily K member 18	4	Recruiting	https://clinicaltrials.gov/search?id=%22NCT04039854%22
	EFO_0001645	coronary artery disease	CHEMBL1256	ISOFLURANE	Small molecule	Potassium channel subfamily K member 18 opener	Opener	KCNK18	potassium two pore domain channel subfamily K member 18	4	Recruiting	https://clinicaltrials.gov/search?id=%22NCT04039854%22,https://clinicaltrials.gov/search?id=%22NCT01819012%22
	EFO_0001645	coronary artery disease	CHEMBL1200694	SEVOFLURANE	Small molecule	Potassium channel subfamily K member 18 opener	Opener	KCNK18	potassium two pore domain channel subfamily K member 18	4	Completed	https://clinicaltrials.gov/search?id=%22NCT00477737%22
	EFO_0001645	coronary artery disease	CHEMBL1200694	SEVOFLURANE	Small molecule	Potassium channel subfamily K member 18 opener	Opener	KCNK18	potassium two pore domain channel subfamily K member 18	4	Recruiting	https://clinicaltrials.gov/search?id=%22NCT04039854%22
	EFO_0001645	coronary artery disease	CHEMBL1200694	SEVOFLURANE	Small molecule	Potassium channel subfamily K member 18 opener	Opener	KCNK18	potassium two pore domain channel subfamily K member 18	3	Completed	https://clinicaltrials.gov/search?id=%22NCT01285271%22,https://clinicaltrials.gov/search?id=%22NCT01120405%22
	EFO_0001645	coronary artery disease	CHEMBL1200694	SEVOFLURANE	Small molecule	Potassium channel subfamily K member 18 opener	Opener	KCNK18	potassium two pore domain channel subfamily K member 18	2	Completed	https://clinicaltrials.gov/search?id=%22NCT01757106%22
	HP_0012735	Cough	CHEMBL1200694	SEVOFLURANE	Small molecule	Potassium channel subfamily K member 18 opener	Opener	KCNK18	potassium two pore domain channel subfamily K member 18	4	Completed	https://clinicaltrials.gov/search?id=%22NCT01792063%22
	MONDO_0100096	COVID-19	CHEMBL1256	ISOFLURANE	Small molecule	Potassium channel subfamily K member 18 opener	Opener	KCNK18	potassium two pore domain channel subfamily K member 18	3	Recruiting	https://clinicaltrials.gov/search?id=%22NCT04415060%22
	MONDO_0100096	COVID-19	CHEMBL1200694	SEVOFLURANE	Small molecule	Potassium channel subfamily K member 18 opener	Opener	KCNK18	potassium two pore domain channel subfamily K member 18	4	Terminated	https://clinicaltrials.gov/search?id=%22NCT04359862%22
	MONDO_0100096	COVID-19	CHEMBL1200694	SEVOFLURANE	Small molecule	Potassium channel subfamily K member 18 opener	Opener	KCNK18	potassium two pore domain channel subfamily K member 18	3	Completed	https://clinicaltrials.gov/search?id=%22NCT04355962%22
	MONDO_0100096	COVID-19	CHEMBL1200694	SEVOFLURANE	Small molecule	Potassium channel subfamily K member 18 opener	Opener	KCNK18	potassium two pore domain channel subfamily K member 18	3	Recruiting	https://clinicaltrials.gov/search?id=%22NCT04415060%22
	EFO_0009267	delirium	CHEMBL1200733	DESFLURANE	Small molecule	Potassium channel subfamily K member 18 opener	Opener	KCNK18	potassium two pore domain channel subfamily K member 18	4	Recruiting	https://clinicaltrials.gov/search?id=%22NCT05331027%22
	EFO_0009267	delirium	CHEMBL1256	ISOFLURANE	Small molecule	Potassium channel subfamily K member 18 opener	Opener	KCNK18	potassium two pore domain channel subfamily K member 18	4	Terminated	https://clinicaltrials.gov/search?id=%22NCT02111447%22
	EFO_0009267	delirium	CHEMBL1200694	SEVOFLURANE	Small molecule	Potassium channel subfamily K member 18 opener	Opener	KCNK18	potassium two pore domain channel subfamily K member 18	4	Recruiting	https://clinicaltrials.gov/search?id=%22NCT05331027%22,https://clinicaltrials.gov/search?id=%22NCT05158998%22
	EFO_0009267	delirium	CHEMBL1200694	SEVOFLURANE	Small molecule	Potassium channel subfamily K member 18 opener	Opener	KCNK18	potassium two pore domain channel subfamily K member 18	4	Terminated	https://clinicaltrials.gov/search?id=%22NCT02111447%22
	EFO_0009267	delirium	CHEMBL1200694	SEVOFLURANE	Small molecule	Potassium channel subfamily K member 18 opener	Opener	KCNK18	potassium two pore domain channel subfamily K member 18	4	Withdrawn	https://clinicaltrials.gov/search?id=%22NCT02394418%22
	EFO_0009267	delirium	CHEMBL1200694	SEVOFLURANE	Small molecule	Potassium channel subfamily K member 18 opener	Opener	KCNK18	potassium two pore domain channel subfamily K member 18	2	Completed	https://clinicaltrials.gov/search?id=%22NCT01199276%22
	EFO_1001884	dental phobia	CHEMBL1200694	SEVOFLURANE	Small molecule	Potassium channel subfamily K member 18 opener	Opener	KCNK18	potassium two pore domain channel subfamily K member 18	2	Completed	https://clinicaltrials.gov/search?id=%22NCT02284204%22
	MONDO_0002050	depressive disorder	CHEMBL1200694	SEVOFLURANE	Small molecule	Potassium channel subfamily K member 18 opener	Opener	KCNK18	potassium two pore domain channel subfamily K member 18	4	Unknown status	https://clinicaltrials.gov/search?id=%22NCT02267980%22
	MONDO_0002050	depressive disorder	CHEMBL1200694	SEVOFLURANE	Small molecule	Potassium channel subfamily K member 18 opener	Opener	KCNK18	potassium two pore domain channel subfamily K member 18	4	Completed	https://clinicaltrials.gov/search?id=%22NCT01870219%22
	EFO_0003890	drug dependence	CHEMBL1200694	SEVOFLURANE	Small molecule	Potassium channel subfamily K member 18 opener	Opener	KCNK18	potassium two pore domain channel subfamily K member 18	4	Completed	https://clinicaltrials.gov/search?id=%22NCT02334046%22
	EFO_1001311	End Stage Liver Disease	CHEMBL1200733	DESFLURANE	Small molecule	Potassium channel subfamily K member 18 opener	Opener	KCNK18	potassium two pore domain channel subfamily K member 18	4	Completed	https://clinicaltrials.gov/search?id=%22NCT02504138%22
	EFO_0005109	energy expenditure	CHEMBL1200694	SEVOFLURANE	Small molecule	Potassium channel subfamily K member 18 opener	Opener	KCNK18	potassium two pore domain channel subfamily K member 18	4	Completed	https://clinicaltrials.gov/search?id=%22NCT02272166%22
	MONDO_0007576	esophageal cancer	CHEMBL1200694	SEVOFLURANE	Small molecule	Potassium channel subfamily K member 18 opener	Opener	KCNK18	potassium two pore domain channel subfamily K member 18	3	Recruiting	https://clinicaltrials.gov/search?id=%22NCT04513808%22
	MONDO_0004379	female breast carcinoma	CHEMBL1200694	SEVOFLURANE	Small molecule	Potassium channel subfamily K member 18 opener	Opener	KCNK18	potassium two pore domain channel subfamily K member 18	4	Completed	https://clinicaltrials.gov/search?id=%22NCT02005770%22
	EFO_0009549	female reproductive system disease	CHEMBL1200694	SEVOFLURANE	Small molecule	Potassium channel subfamily K member 18 opener	Opener	KCNK18	potassium two pore domain channel subfamily K member 18	4	Completed	https://clinicaltrials.gov/search?id=%22NCT01437462%22
	EFO_1001328	fluoride poisoning	CHEMBL1200694	SEVOFLURANE	Small molecule	Potassium channel subfamily K member 18 opener	Opener	KCNK18	potassium two pore domain channel subfamily K member 18	3	Withdrawn	https://clinicaltrials.gov/search?id=%22NCT01802255%22
	EFO_0003777	heart disease	CHEMBL1256	ISOFLURANE	Small molecule	Potassium channel subfamily K member 18 opener	Opener	KCNK18	potassium two pore domain channel subfamily K member 18	1	Recruiting	https://clinicaltrials.gov/search?id=%22NCT03569085%22
	EFO_0003777	heart disease	CHEMBL1200694	SEVOFLURANE	Small molecule	Potassium channel subfamily K member 18 opener	Opener	KCNK18	potassium two pore domain channel subfamily K member 18	4	Terminated	https://clinicaltrials.gov/search?id=%22NCT02664922%22
	EFO_0003777	heart disease	CHEMBL1200694	SEVOFLURANE	Small molecule	Potassium channel subfamily K member 18 opener	Opener	KCNK18	potassium two pore domain channel subfamily K member 18	1	Recruiting	https://clinicaltrials.gov/search?id=%22NCT03569085%22
	EFO_0003777	heart disease	CHEMBL1200694	SEVOFLURANE	Small molecule	Potassium channel subfamily K member 18 opener	Opener	KCNK18	potassium two pore domain channel subfamily K member 18	0	Completed	https://clinicaltrials.gov/search?id=%22NCT01511991%22
	MP_0001914	hemorrhage	CHEMBL1200694	SEVOFLURANE	Small molecule	Potassium channel subfamily K member 18 opener	Opener	KCNK18	potassium two pore domain channel subfamily K member 18	4	Completed	https://clinicaltrials.gov/search?id=%22NCT01048658%22
	EFO_0000182	hepatocellular carcinoma	CHEMBL1200694	SEVOFLURANE	Small molecule	Potassium channel subfamily K member 18 opener	Opener	KCNK18	potassium two pore domain channel subfamily K member 18	4	Not yet recruiting	https://clinicaltrials.gov/search?id=%22NCT05331911%22
	EFO_0000537	hypertension	CHEMBL1200694	SEVOFLURANE	Small molecule	Potassium channel subfamily K member 18 opener	Opener	KCNK18	potassium two pore domain channel subfamily K member 18	4	Unknown status	https://clinicaltrials.gov/search?id=%22NCT01715584%22
	EFO_0005251	hypotension	CHEMBL1256	ISOFLURANE	Small molecule	Potassium channel subfamily K member 18 opener	Opener	KCNK18	potassium two pore domain channel subfamily K member 18	4	Terminated	https://clinicaltrials.gov/search?id=%22NCT00922844%22
	EFO_0005251	hypotension	CHEMBL1200694	SEVOFLURANE	Small molecule	Potassium channel subfamily K member 18 opener	Opener	KCNK18	potassium two pore domain channel subfamily K member 18	4	Unknown status	https://clinicaltrials.gov/search?id=%22NCT03595319%22
	EFO_0005251	hypotension	CHEMBL1200694	SEVOFLURANE	Small molecule	Potassium channel subfamily K member 18 opener	Opener	KCNK18	potassium two pore domain channel subfamily K member 18	4	Terminated	https://clinicaltrials.gov/search?id=%22NCT00922844%22
	EFO_0000544	infection	CHEMBL1200694	SEVOFLURANE	Small molecule	Potassium channel subfamily K member 18 opener	Opener	KCNK18	potassium two pore domain channel subfamily K member 18	4	Recruiting	https://clinicaltrials.gov/search?id=%22NCT04619160%22
	MP_0001845	inflammation	CHEMBL1200694	SEVOFLURANE	Small molecule	Potassium channel subfamily K member 18 opener	Opener	KCNK18	potassium two pore domain channel subfamily K member 18	1	Completed	https://clinicaltrials.gov/search?id=%22NCT02188407%22,https://clinicaltrials.gov/search?id=%22NCT02229201%22
	HP_0000023	Inguinal hernia	CHEMBL1256	ISOFLURANE	Small molecule	Potassium channel subfamily K member 18 opener	Opener	KCNK18	potassium two pore domain channel subfamily K member 18	3	Withdrawn	https://clinicaltrials.gov/search?id=%22NCT02521831%22
	EFO_0004337	intelligence	CHEMBL1200694	SEVOFLURANE	Small molecule	Potassium channel subfamily K member 18 opener	Opener	KCNK18	potassium two pore domain channel subfamily K member 18	4	Unknown status	https://clinicaltrials.gov/search?id=%22NCT02123355%22
	EFO_0002615	internal carotid artery stenosis	CHEMBL1200733	DESFLURANE	Small molecule	Potassium channel subfamily K member 18 opener	Opener	KCNK18	potassium two pore domain channel subfamily K member 18	4	Completed	https://clinicaltrials.gov/search?id=%22NCT03996148%22
	EFO_0002615	internal carotid artery stenosis	CHEMBL1200694	SEVOFLURANE	Small molecule	Potassium channel subfamily K member 18 opener	Opener	KCNK18	potassium two pore domain channel subfamily K member 18	4	Completed	https://clinicaltrials.gov/search?id=%22NCT02609087%22
	EFO_1001801	intracranial subdural hematoma	CHEMBL1256	ISOFLURANE	Small molecule	Potassium channel subfamily K member 18 opener	Opener	KCNK18	potassium two pore domain channel subfamily K member 18	4	Completed	https://clinicaltrials.gov/search?id=%22NCT03146104%22
	EFO_0002687	ischemia reperfusion injury	CHEMBL1256	ISOFLURANE	Small molecule	Potassium channel subfamily K member 18 opener	Opener	KCNK18	potassium two pore domain channel subfamily K member 18	4	Completed	https://clinicaltrials.gov/search?id=%22NCT01601795%22
	EFO_0002687	ischemia reperfusion injury	CHEMBL1200694	SEVOFLURANE	Small molecule	Potassium channel subfamily K member 18 opener	Opener	KCNK18	potassium two pore domain channel subfamily K member 18	4	Completed	https://clinicaltrials.gov/search?id=%22NCT02405689%22,https://clinicaltrials.gov/search?id=%22NCT01601795%22
	EFO_0002687	ischemia reperfusion injury	CHEMBL1200694	SEVOFLURANE	Small molecule	Potassium channel subfamily K member 18 opener	Opener	KCNK18	potassium two pore domain channel subfamily K member 18	4	Unknown status	https://clinicaltrials.gov/search?id=%22NCT00526695%22
	EFO_0002687	ischemia reperfusion injury	CHEMBL1200694	SEVOFLURANE	Small molecule	Potassium channel subfamily K member 18 opener	Opener	KCNK18	potassium two pore domain channel subfamily K member 18	3	Completed	https://clinicaltrials.gov/search?id=%22NCT00337051%22
	MONDO_0002367	kidney cancer	CHEMBL1200694	SEVOFLURANE	Small molecule	Potassium channel subfamily K member 18 opener	Opener	KCNK18	potassium two pore domain channel subfamily K member 18	4	Completed	https://clinicaltrials.gov/search?id=%22NCT03514550%22
	EFO_1002048	kidney failure	CHEMBL1200733	DESFLURANE	Small molecule	Potassium channel subfamily K member 18 opener	Opener	KCNK18	potassium two pore domain channel subfamily K member 18	4	Recruiting	https://clinicaltrials.gov/search?id=%22NCT03917186%22
	EFO_1002048	kidney failure	CHEMBL1200733	DESFLURANE	Small molecule	Potassium channel subfamily K member 18 opener	Opener	KCNK18	potassium two pore domain channel subfamily K member 18	2	Completed	https://clinicaltrials.gov/search?id=%22NCT02559297%22
	EFO_1002048	kidney failure	CHEMBL1256	ISOFLURANE	Small molecule	Potassium channel subfamily K member 18 opener	Opener	KCNK18	potassium two pore domain channel subfamily K member 18	4	Terminated	https://clinicaltrials.gov/search?id=%22NCT00144118%22
	EFO_1002048	kidney failure	CHEMBL1200694	SEVOFLURANE	Small molecule	Potassium channel subfamily K member 18 opener	Opener	KCNK18	potassium two pore domain channel subfamily K member 18	4	Terminated	https://clinicaltrials.gov/search?id=%22NCT00144118%22
	EFO_1002048	kidney failure	CHEMBL1200694	SEVOFLURANE	Small molecule	Potassium channel subfamily K member 18 opener	Opener	KCNK18	potassium two pore domain channel subfamily K member 18	4	Recruiting	https://clinicaltrials.gov/search?id=%22NCT03917186%22
	EFO_1002048	kidney failure	CHEMBL1200694	SEVOFLURANE	Small molecule	Potassium channel subfamily K member 18 opener	Opener	KCNK18	potassium two pore domain channel subfamily K member 18	2	Completed	https://clinicaltrials.gov/search?id=%22NCT02559297%22
	EFO_1002048	kidney failure	CHEMBL1200694	SEVOFLURANE	Small molecule	Potassium channel subfamily K member 18 opener	Opener	KCNK18	potassium two pore domain channel subfamily K member 18	1	Completed	https://clinicaltrials.gov/search?id=%22NCT02571426%22
	HP_0025425	Laryngospasm	CHEMBL1200694	SEVOFLURANE	Small molecule	Potassium channel subfamily K member 18 opener	Opener	KCNK18	potassium two pore domain channel subfamily K member 18	4	Terminated	https://clinicaltrials.gov/search?id=%22NCT00665418%22
	MONDO_0021117	lung neoplasm	CHEMBL1200694	SEVOFLURANE	Small molecule	Potassium channel subfamily K member 18 opener	Opener	KCNK18	potassium two pore domain channel subfamily K member 18	2	Unknown status	https://clinicaltrials.gov/search?id=%22NCT02393664%22
	HP_0000303	Mandibular prognathia	CHEMBL1200694	SEVOFLURANE	Small molecule	Potassium channel subfamily K member 18 opener	Opener	KCNK18	potassium two pore domain channel subfamily K member 18	4	Completed	https://clinicaltrials.gov/search?id=%22NCT01634594%22
	EFO_0001072	memory impairment	CHEMBL1200694	SEVOFLURANE	Small molecule	Potassium channel subfamily K member 18 opener	Opener	KCNK18	potassium two pore domain channel subfamily K member 18	4	Withdrawn	https://clinicaltrials.gov/search?id=%22NCT00541918%22
	EFO_0001074	morbid obesity	CHEMBL1200694	SEVOFLURANE	Small molecule	Potassium channel subfamily K member 18 opener	Opener	KCNK18	potassium two pore domain channel subfamily K member 18	2	Unknown status	https://clinicaltrials.gov/search?id=%22NCT01279499%22
	EFO_0000612	myocardial infarction	CHEMBL1200694	SEVOFLURANE	Small molecule	Potassium channel subfamily K member 18 opener	Opener	KCNK18	potassium two pore domain channel subfamily K member 18	4	Terminated	https://clinicaltrials.gov/search?id=%22NCT02671084%22
	EFO_0000616	neoplasm	CHEMBL1200694	SEVOFLURANE	Small molecule	Potassium channel subfamily K member 18 opener	Opener	KCNK18	potassium two pore domain channel subfamily K member 18	4	Completed	https://clinicaltrials.gov/search?id=%22NCT02660411%22
	EFO_0011057	neurotoxicity	CHEMBL1200694	SEVOFLURANE	Small molecule	Potassium channel subfamily K member 18 opener	Opener	KCNK18	potassium two pore domain channel subfamily K member 18	3	Recruiting	https://clinicaltrials.gov/search?id=%22NCT03089905%22
	EFO_0001073	obesity	CHEMBL1200733	DESFLURANE	Small molecule	Potassium channel subfamily K member 18 opener	Opener	KCNK18	potassium two pore domain channel subfamily K member 18	4	Completed	https://clinicaltrials.gov/search?id=%22NCT03417518%22
	EFO_0001073	obesity	CHEMBL1200694	SEVOFLURANE	Small molecule	Potassium channel subfamily K member 18 opener	Opener	KCNK18	potassium two pore domain channel subfamily K member 18	2	Completed	https://clinicaltrials.gov/search?id=%22NCT02042612%22
	EFO_0005611	opioid dependence	CHEMBL1256	ISOFLURANE	Small molecule	Potassium channel subfamily K member 18 opener	Opener	KCNK18	potassium two pore domain channel subfamily K member 18	2	Completed	https://clinicaltrials.gov/search?id=%22NCT00000251%22,https://clinicaltrials.gov/search?id=%22NCT00000254%22
	EFO_0005611	opioid dependence	CHEMBL1200694	SEVOFLURANE	Small molecule	Potassium channel subfamily K member 18 opener	Opener	KCNK18	potassium two pore domain channel subfamily K member 18	2	Completed	https://clinicaltrials.gov/search?id=%22NCT00000261%22
	MONDO_0005178	osteoarthritis	CHEMBL1200733	DESFLURANE	Small molecule	Potassium channel subfamily K member 18 opener	Opener	KCNK18	potassium two pore domain channel subfamily K member 18	4	Completed	https://clinicaltrials.gov/search?id=%22NCT03540030%22
	MONDO_0005178	osteoarthritis	CHEMBL1200694	SEVOFLURANE	Small molecule	Potassium channel subfamily K member 18 opener	Opener	KCNK18	potassium two pore domain channel subfamily K member 18	4	Completed	https://clinicaltrials.gov/search?id=%22NCT03540030%22
	EFO_1001905	Oxidative Stress	CHEMBL1200733	DESFLURANE	Small molecule	Potassium channel subfamily K member 18 opener	Opener	KCNK18	potassium two pore domain channel subfamily K member 18	4	Completed	https://clinicaltrials.gov/search?id=%22NCT02149628%22
	EFO_1001905	Oxidative Stress	CHEMBL1200694	SEVOFLURANE	Small molecule	Potassium channel subfamily K member 18 opener	Opener	KCNK18	potassium two pore domain channel subfamily K member 18	4	Unknown status	https://clinicaltrials.gov/search?id=%22NCT02202239%22
	EFO_0003843	pain	CHEMBL1200694	SEVOFLURANE	Small molecule	Potassium channel subfamily K member 18 opener	Opener	KCNK18	potassium two pore domain channel subfamily K member 18	4	Recruiting	https://clinicaltrials.gov/search?id=%22NCT03597997%22
	EFO_0003843	pain	CHEMBL1200694	SEVOFLURANE	Small molecule	Potassium channel subfamily K member 18 opener	Opener	KCNK18	potassium two pore domain channel subfamily K member 18	4	Completed	https://clinicaltrials.gov/search?id=%22NCT03058341%22
	EFO_0003843	pain	CHEMBL1200694	SEVOFLURANE	Small molecule	Potassium channel subfamily K member 18 opener	Opener	KCNK18	potassium two pore domain channel subfamily K member 18	4	Not yet recruiting	https://clinicaltrials.gov/search?id=%22NCT04002271%22
	EFO_0003843	pain	CHEMBL1200694	SEVOFLURANE	Small molecule	Potassium channel subfamily K member 18 opener	Opener	KCNK18	potassium two pore domain channel subfamily K member 18	3	Completed	https://clinicaltrials.gov/search?id=%22NCT03841812%22
	EFO_0003843	pain	CHEMBL1200694	SEVOFLURANE	Small molecule	Potassium channel subfamily K member 18 opener	Opener	KCNK18	potassium two pore domain channel subfamily K member 18	2	Completed	https://clinicaltrials.gov/search?id=%22NCT00420693%22
	EFO_0004888	post operative nausea and vomiting	CHEMBL1200733	DESFLURANE	Small molecule	Potassium channel subfamily K member 18 opener	Opener	KCNK18	potassium two pore domain channel subfamily K member 18	4	Completed	https://clinicaltrials.gov/search?id=%22NCT03435003%22
	EFO_0004888	post operative nausea and vomiting	CHEMBL1200694	SEVOFLURANE	Small molecule	Potassium channel subfamily K member 18 opener	Opener	KCNK18	potassium two pore domain channel subfamily K member 18	4	Completed	https://clinicaltrials.gov/search?id=%22NCT00793663%22,https://clinicaltrials.gov/search?id=%22NCT03435003%22
	EFO_0005323	post-operative sign or symptom	CHEMBL1200733	DESFLURANE	Small molecule	Potassium channel subfamily K member 18 opener	Opener	KCNK18	potassium two pore domain channel subfamily K member 18	1	Completed	https://clinicaltrials.gov/search?id=%22NCT01700907%22
	EFO_0005323	post-operative sign or symptom	CHEMBL1200694	SEVOFLURANE	Small molecule	Potassium channel subfamily K member 18 opener	Opener	KCNK18	potassium two pore domain channel subfamily K member 18	4	Completed	https://clinicaltrials.gov/search?id=%22NCT02931877%22
	EFO_0005323	post-operative sign or symptom	CHEMBL1200694	SEVOFLURANE	Small molecule	Potassium channel subfamily K member 18 opener	Opener	KCNK18	potassium two pore domain channel subfamily K member 18	4	Unknown status	https://clinicaltrials.gov/search?id=%22NCT02224443%22
	EFO_0005323	post-operative sign or symptom	CHEMBL1200694	SEVOFLURANE	Small molecule	Potassium channel subfamily K member 18 opener	Opener	KCNK18	potassium two pore domain channel subfamily K member 18	1	Completed	https://clinicaltrials.gov/search?id=%22NCT01700907%22
	EFO_0005323	post-operative sign or symptom	CHEMBL1200694	SEVOFLURANE	Small molecule	Potassium channel subfamily K member 18 opener	Opener	KCNK18	potassium two pore domain channel subfamily K member 18	0	Recruiting	https://clinicaltrials.gov/search?id=%22NCT04950205%22
	HP_0011110	Recurrent tonsillitis	CHEMBL1200694	SEVOFLURANE	Small molecule	Potassium channel subfamily K member 18 opener	Opener	KCNK18	potassium two pore domain channel subfamily K member 18	2	Completed	https://clinicaltrials.gov/search?id=%22NCT01691690%22
	EFO_0009686	respiratory failure	CHEMBL1256	ISOFLURANE	Small molecule	Potassium channel subfamily K member 18 opener	Opener	KCNK18	potassium two pore domain channel subfamily K member 18	3	Recruiting	https://clinicaltrials.gov/search?id=%22NCT04415060%22
	EFO_0009686	respiratory failure	CHEMBL1200694	SEVOFLURANE	Small molecule	Potassium channel subfamily K member 18 opener	Opener	KCNK18	potassium two pore domain channel subfamily K member 18	3	Recruiting	https://clinicaltrials.gov/search?id=%22NCT04415060%22
	EFO_0003839	retinopathy	CHEMBL1200694	SEVOFLURANE	Small molecule	Potassium channel subfamily K member 18 opener	Opener	KCNK18	potassium two pore domain channel subfamily K member 18	4	Completed	https://clinicaltrials.gov/search?id=%22NCT01955135%22
	EFO_1001250	rotator cuff tear	CHEMBL1200733	DESFLURANE	Small molecule	Potassium channel subfamily K member 18 opener	Opener	KCNK18	potassium two pore domain channel subfamily K member 18	4	Completed	https://clinicaltrials.gov/search?id=%22NCT03540030%22
	EFO_1001250	rotator cuff tear	CHEMBL1200694	SEVOFLURANE	Small molecule	Potassium channel subfamily K member 18 opener	Opener	KCNK18	potassium two pore domain channel subfamily K member 18	4	Completed	https://clinicaltrials.gov/search?id=%22NCT03540030%22
	EFO_0006834	septic shock	CHEMBL1256	ISOFLURANE	Small molecule	Potassium channel subfamily K member 18 opener	Opener	KCNK18	potassium two pore domain channel subfamily K member 18	4	Recruiting	https://clinicaltrials.gov/search?id=%22NCT04710914%22
	EFO_0006834	septic shock	CHEMBL1200694	SEVOFLURANE	Small molecule	Potassium channel subfamily K member 18 opener	Opener	KCNK18	potassium two pore domain channel subfamily K member 18	2	Not yet recruiting	https://clinicaltrials.gov/search?id=%22NCT03643367%22
	EFO_0000694	severe acute respiratory syndrome	CHEMBL1200694	SEVOFLURANE	Small molecule	Potassium channel subfamily K member 18 opener	Opener	KCNK18	potassium two pore domain channel subfamily K member 18	3	Not yet recruiting	https://clinicaltrials.gov/search?id=%22NCT04530188%22
	EFO_0000694	severe acute respiratory syndrome	CHEMBL1200694	SEVOFLURANE	Small molecule	Potassium channel subfamily K member 18 opener	Opener	KCNK18	potassium two pore domain channel subfamily K member 18	3	Completed	https://clinicaltrials.gov/search?id=%22NCT04355962%22
	EFO_0007486	sinusitis	CHEMBL1200694	SEVOFLURANE	Small molecule	Potassium channel subfamily K member 18 opener	Opener	KCNK18	potassium two pore domain channel subfamily K member 18	4	Completed	https://clinicaltrials.gov/search?id=%22NCT02578862%22
	HP_0200042	Skin ulcer	CHEMBL1200694	SEVOFLURANE	Small molecule	Potassium channel subfamily K member 18 opener	Opener	KCNK18	potassium two pore domain channel subfamily K member 18	4	Not yet recruiting	https://clinicaltrials.gov/search?id=%22NCT05303805%22
	EFO_0000713	subarachnoid hemorrhage	CHEMBL1256	ISOFLURANE	Small molecule	Potassium channel subfamily K member 18 opener	Opener	KCNK18	potassium two pore domain channel subfamily K member 18	2	Recruiting	https://clinicaltrials.gov/search?id=%22NCT05213832%22
	EFO_0000713	subarachnoid hemorrhage	CHEMBL1200694	SEVOFLURANE	Small molecule	Potassium channel subfamily K member 18 opener	Opener	KCNK18	potassium two pore domain channel subfamily K member 18	2	Withdrawn	https://clinicaltrials.gov/search?id=%22NCT02946437%22
	EFO_0004278	sudden cardiac arrest	CHEMBL1200733	DESFLURANE	Small molecule	Potassium channel subfamily K member 18 opener	Opener	KCNK18	potassium two pore domain channel subfamily K member 18	4	Withdrawn	https://clinicaltrials.gov/search?id=%22NCT04287842%22
	EFO_0004278	sudden cardiac arrest	CHEMBL1200694	SEVOFLURANE	Small molecule	Potassium channel subfamily K member 18 opener	Opener	KCNK18	potassium two pore domain channel subfamily K member 18	4	Withdrawn	https://clinicaltrials.gov/search?id=%22NCT04287842%22
	EFO_0011061	toxicity	CHEMBL1256	ISOFLURANE	Small molecule	Potassium channel subfamily K member 18 opener	Opener	KCNK18	potassium two pore domain channel subfamily K member 18	3	Terminated	https://clinicaltrials.gov/search?id=%22NCT02512809%22
	MONDO_0004975	Alzheimer disease	CHEMBL3990042	GOSURANEMAB	Antibody	Microtubule-associated protein tau inhibitor	Inhibitor	MAPT	microtubule associated protein tau	2	Terminated	https://clinicaltrials.gov/search?id=%22NCT03352557%22
	MONDO_0004975	Alzheimer disease	CHEMBL4650402	JNJ-63733657	Unknown	Microtubule-associated protein tau inhibitor	Inhibitor	MAPT	microtubule associated protein tau	1	Completed	https://clinicaltrials.gov/search?id=%22NCT03375697%22
	MONDO_0004975	Alzheimer disease	CHEMBL4298093	SEMORINEMAB	Antibody	Microtubule-associated protein tau inhibitor	Inhibitor	MAPT	microtubule associated protein tau	2	Terminated	https://clinicaltrials.gov/search?id=%22NCT03289143%22
	MONDO_0004975	Alzheimer disease	CHEMBL4298093	SEMORINEMAB	Antibody	Microtubule-associated protein tau inhibitor	Inhibitor	MAPT	microtubule associated protein tau	2	Active, not recruiting	https://clinicaltrials.gov/search?id=%22NCT03828747%22
	MONDO_0004975	Alzheimer disease	CHEMBL4298093	SEMORINEMAB	Antibody	Microtubule-associated protein tau inhibitor	Inhibitor	MAPT	microtubule associated protein tau	1	Completed	https://clinicaltrials.gov/search?id=%22NCT02820896%22
	MONDO_0004975	Alzheimer disease	CHEMBL4297860	TILAVONEMAB	Antibody	Microtubule-associated protein tau inhibitor	Inhibitor	MAPT	microtubule associated protein tau	2	Completed	https://clinicaltrials.gov/search?id=%22NCT02880956%22,https://clinicaltrials.gov/search?id=%22NCT03712787%22
	MONDO_0004975	Alzheimer disease	CHEMBL4298021	ZAGOTENEMAB	Antibody	Microtubule-associated protein tau inhibitor	Inhibitor	MAPT	microtubule associated protein tau	2	Completed	https://clinicaltrials.gov/search?id=%22NCT03518073%22
	MONDO_0004975	Alzheimer disease	CHEMBL4298021	ZAGOTENEMAB	Antibody	Microtubule-associated protein tau inhibitor	Inhibitor	MAPT	microtubule associated protein tau	1	Completed	https://clinicaltrials.gov/search?id=%22NCT02754830%22,https://clinicaltrials.gov/search?id=%22NCT03019536%22
	Orphanet_240071	Classical progressive supranuclear palsy	CHEMBL3990042	GOSURANEMAB	Antibody	Microtubule-associated protein tau inhibitor	Inhibitor	MAPT	microtubule associated protein tau	2	Terminated	https://clinicaltrials.gov/search?id=%22NCT03068468%22
	Orphanet_240071	Classical progressive supranuclear palsy	CHEMBL3990042	GOSURANEMAB	Antibody	Microtubule-associated protein tau inhibitor	Inhibitor	MAPT	microtubule associated protein tau	1	Terminated	https://clinicaltrials.gov/search?id=%22NCT02658916%22
	Orphanet_683	Progressive supranuclear palsy	CHEMBL3990042	GOSURANEMAB	Antibody	Microtubule-associated protein tau inhibitor	Inhibitor	MAPT	microtubule associated protein tau	1	Completed	https://clinicaltrials.gov/search?id=%22NCT02460094%22
	Orphanet_683	Progressive supranuclear palsy	CHEMBL4297860	TILAVONEMAB	Antibody	Microtubule-associated protein tau inhibitor	Inhibitor	MAPT	microtubule associated protein tau	2	Terminated	https://clinicaltrials.gov/search?id=%22NCT02985879%22,https://clinicaltrials.gov/search?id=%22NCT03391765%22
	Orphanet_683	Progressive supranuclear palsy	CHEMBL4297860	TILAVONEMAB	Antibody	Microtubule-associated protein tau inhibitor	Inhibitor	MAPT	microtubule associated protein tau	1	Completed	https://clinicaltrials.gov/search?id=%22NCT03413319%22
								PDE11A	no drugs records in OPT & TTD
	EFO_0008583	acute myocardial infarction	CHEMBL264374	BEZAFIBRATE	Small molecule	Peroxisome proliferator-activated receptor agonist	Agonist	PPARD	peroxisome proliferator activated receptor delta	4	Completed	https://clinicaltrials.gov/search?id=%22NCT02291796%22
	MONDO_0004975	Alzheimer disease	CHEMBL3545176	DB959	Small molecule	Peroxisome proliferator-activated receptor delta agonist	Agonist	PPARD	peroxisome proliferator activated receptor delta	2	Recruiting	https://clinicaltrials.gov/search?id=%22NCT04251182%22
	MONDO_0004975	Alzheimer disease	CHEMBL3545176	DB959	Small molecule	Peroxisome proliferator-activated receptor delta agonist	Agonist	PPARD	peroxisome proliferator activated receptor delta	1	Completed	https://clinicaltrials.gov/search?id=%22NCT02560753%22
	EFO_0000289	bipolar disorder	CHEMBL264374	BEZAFIBRATE	Small molecule	Peroxisome proliferator-activated receptor agonist	Agonist	PPARD	peroxisome proliferator activated receptor delta	2	Recruiting	https://clinicaltrials.gov/search?id=%22NCT02481245%22
	EFO_0000319	cardiovascular disease	CHEMBL264374	BEZAFIBRATE	Small molecule	Peroxisome proliferator-activated receptor agonist	Agonist	PPARD	peroxisome proliferator activated receptor delta	4		https://www.whocc.no/atc_ddd_index/?code=C10AB02
	Orphanet_157	Carnitine palmitoyltransferase II deficiency	CHEMBL264374	BEZAFIBRATE	Small molecule	Peroxisome proliferator-activated receptor agonist	Agonist	PPARD	peroxisome proliferator activated receptor delta	3	Unknown status	https://clinicaltrials.gov/search?id=%22NCT00336167%22
	Orphanet_157	Carnitine palmitoyltransferase II deficiency	CHEMBL264374	BEZAFIBRATE	Small molecule	Peroxisome proliferator-activated receptor agonist	Agonist	PPARD	peroxisome proliferator activated receptor delta	2	Completed	https://clinicaltrials.gov/search?id=%22NCT00983788%22
	Orphanet_79211	Combined hyperlipidemia	CHEMBL264374	BEZAFIBRATE	Small molecule	Peroxisome proliferator-activated receptor agonist	Agonist	PPARD	peroxisome proliferator activated receptor delta	2	Unknown status	https://clinicaltrials.gov/search?id=%22NCT02548832%22
	EFO_0000400	diabetes mellitus	CHEMBL1232583	INDEGLITAZAR	Small molecule	Peroxisome proliferator-activated receptor agonist	Agonist	PPARD	peroxisome proliferator activated receptor delta	2	Terminated	https://clinicaltrials.gov/search?id=%22NCT00425919%22
	EFO_0000404	diffuse scleroderma	CHEMBL4091374	LANIFIBRANOR	Small molecule	Peroxisome proliferator-activated receptor agonist	Agonist	PPARD	peroxisome proliferator activated receptor delta	2	Completed	https://clinicaltrials.gov/search?id=%22NCT02503644%22
	Orphanet_309005	Disorder of lipid metabolism	CHEMBL38943	GW501516	Small molecule	Peroxisome proliferator-activated receptor delta agonist	Agonist	PPARD	peroxisome proliferator activated receptor delta	2	Completed	https://clinicaltrials.gov/search?id=%22NCT00158899%22
	Orphanet_391665	Homozygous familial hypercholesterolemia	CHEMBL230158	SELADELPAR	Small molecule	Peroxisome proliferator-activated receptor delta agonist	Agonist	PPARD	peroxisome proliferator activated receptor delta	2	Completed	https://clinicaltrials.gov/search?id=%22NCT02472535%22
	MONDO_0021187	hyperlipidemia	CHEMBL230158	SELADELPAR	Small molecule	Peroxisome proliferator-activated receptor delta agonist	Agonist	PPARD	peroxisome proliferator activated receptor delta	2	Completed	https://clinicaltrials.gov/search?id=%22NCT00701883%22
	EFO_0001421	liver disease	CHEMBL3707395	ELAFIBRANOR	Small molecule	Peroxisome proliferator-activated receptor delta agonist	Agonist	PPARD	peroxisome proliferator activated receptor delta	1	Completed	https://clinicaltrials.gov/search?id=%22NCT03765671%22
	EFO_0001421	liver disease	CHEMBL230158	SELADELPAR	Small molecule	Peroxisome proliferator-activated receptor delta agonist	Agonist	PPARD	peroxisome proliferator activated receptor delta	1	Completed	https://clinicaltrials.gov/search?id=%22NCT03369002%22
	EFO_0000195	metabolic syndrome	CHEMBL2104984	SODELGLITAZAR	Small molecule	Peroxisome proliferator-activated receptor agonist	Agonist	PPARD	peroxisome proliferator activated receptor delta	2	Completed	https://clinicaltrials.gov/search?id=%22NCT00264667%22
	Orphanet_68380	Mitochondrial disease	CHEMBL264374	BEZAFIBRATE	Small molecule	Peroxisome proliferator-activated receptor agonist	Agonist	PPARD	peroxisome proliferator activated receptor delta	2	Completed	https://clinicaltrials.gov/search?id=%22NCT02398201%22
	EFO_0000198	myelodysplastic syndrome	CHEMBL264374	BEZAFIBRATE	Small molecule	Peroxisome proliferator-activated receptor agonist	Agonist	PPARD	peroxisome proliferator activated receptor delta	2	Recruiting	https://clinicaltrials.gov/search?id=%22NCT04997811%22
	EFO_1001248	non-alcoholic fatty liver	CHEMBL3707395	ELAFIBRANOR	Small molecule	Peroxisome proliferator-activated receptor delta agonist	Agonist	PPARD	peroxisome proliferator activated receptor delta	2	Terminated	https://clinicaltrials.gov/search?id=%22NCT03953456%22
	EFO_0003095	non-alcoholic fatty liver disease	CHEMBL3707395	ELAFIBRANOR	Small molecule	Peroxisome proliferator-activated receptor delta agonist	Agonist	PPARD	peroxisome proliferator activated receptor delta	2	Completed	https://clinicaltrials.gov/search?id=%22NCT01694849%22
	EFO_0003095	non-alcoholic fatty liver disease	CHEMBL3707395	ELAFIBRANOR	Small molecule	Peroxisome proliferator-activated receptor delta agonist	Agonist	PPARD	peroxisome proliferator activated receptor delta	2	Terminated	https://clinicaltrials.gov/search?id=%22NCT03883607%22
	EFO_0003095	non-alcoholic fatty liver disease	CHEMBL4091374	LANIFIBRANOR	Small molecule	Peroxisome proliferator-activated receptor agonist	Agonist	PPARD	peroxisome proliferator activated receptor delta	2	Completed	https://clinicaltrials.gov/search?id=%22NCT03008070%22
	EFO_1001249	non-alcoholic steatohepatitis	CHEMBL4650349	CHIGLITAZAR	Small molecule	Peroxisome proliferator-activated receptor agonist	Agonist	PPARD	peroxisome proliferator activated receptor delta	2	Recruiting	https://clinicaltrials.gov/search?id=%22NCT05193916%22
	EFO_1001249	non-alcoholic steatohepatitis	CHEMBL4091374	LANIFIBRANOR	Small molecule	Peroxisome proliferator-activated receptor agonist	Agonist	PPARD	peroxisome proliferator activated receptor delta	3	Recruiting	https://clinicaltrials.gov/search?id=%22NCT04849728%22
	EFO_1001249	non-alcoholic steatohepatitis	CHEMBL230158	SELADELPAR	Small molecule	Peroxisome proliferator-activated receptor delta agonist	Agonist	PPARD	peroxisome proliferator activated receptor delta	2	Terminated	https://clinicaltrials.gov/search?id=%22NCT03551522%22
	EFO_1001486	primary biliary cirrhosis	CHEMBL264374	BEZAFIBRATE	Small molecule	Peroxisome proliferator-activated receptor agonist	Agonist	PPARD	peroxisome proliferator activated receptor delta	3	Unknown status	https://clinicaltrials.gov/search?id=%22NCT02937012%22,https://clinicaltrials.gov/search?id=%22NCT02701166%22
	EFO_1001486	primary biliary cirrhosis	CHEMBL264374	BEZAFIBRATE	Small molecule	Peroxisome proliferator-activated receptor agonist	Agonist	PPARD	peroxisome proliferator activated receptor delta	3	Active, not recruiting	https://clinicaltrials.gov/search?id=%22NCT04751188%22
	EFO_1001486	primary biliary cirrhosis	CHEMBL264374	BEZAFIBRATE	Small molecule	Peroxisome proliferator-activated receptor agonist	Agonist	PPARD	peroxisome proliferator activated receptor delta	2	Recruiting	https://clinicaltrials.gov/search?id=%22NCT04594694%22,https://clinicaltrials.gov/search?id=%22NCT05239468%22
	EFO_1001486	primary biliary cirrhosis	CHEMBL3707395	ELAFIBRANOR	Small molecule	Peroxisome proliferator-activated receptor delta agonist	Agonist	PPARD	peroxisome proliferator activated receptor delta	3	Recruiting	https://clinicaltrials.gov/search?id=%22NCT04526665%22
	EFO_1001486	primary biliary cirrhosis	CHEMBL3707395	ELAFIBRANOR	Small molecule	Peroxisome proliferator-activated receptor delta agonist	Agonist	PPARD	peroxisome proliferator activated receptor delta	2	Completed	https://clinicaltrials.gov/search?id=%22NCT03124108%22
	EFO_1001486	primary biliary cirrhosis	CHEMBL230158	SELADELPAR	Small molecule	Peroxisome proliferator-activated receptor delta agonist	Agonist	PPARD	peroxisome proliferator activated receptor delta	3	Completed	https://clinicaltrials.gov/search?id=%22NCT03602560%22
	EFO_1001486	primary biliary cirrhosis	CHEMBL230158	SELADELPAR	Small molecule	Peroxisome proliferator-activated receptor delta agonist	Agonist	PPARD	peroxisome proliferator activated receptor delta	3	Recruiting	https://clinicaltrials.gov/search?id=%22NCT04620733%22,https://clinicaltrials.gov/search?id=%22NCT03301506%22
	EFO_1001486	primary biliary cirrhosis	CHEMBL230158	SELADELPAR	Small molecule	Peroxisome proliferator-activated receptor delta agonist	Agonist	PPARD	peroxisome proliferator activated receptor delta	2	Terminated	https://clinicaltrials.gov/search?id=%22NCT02609048%22
	EFO_1001486	primary biliary cirrhosis	CHEMBL230158	SELADELPAR	Small molecule	Peroxisome proliferator-activated receptor delta agonist	Agonist	PPARD	peroxisome proliferator activated receptor delta	2	Completed	https://clinicaltrials.gov/search?id=%22NCT02955602%22
	EFO_1001486	primary biliary cirrhosis	CHEMBL230158	SELADELPAR	Small molecule	Peroxisome proliferator-activated receptor delta agonist	Agonist	PPARD	peroxisome proliferator activated receptor delta	1	Recruiting	https://clinicaltrials.gov/search?id=%22NCT04950764%22
	EFO_0004268	sclerosing cholangitis	CHEMBL264374	BEZAFIBRATE	Small molecule	Peroxisome proliferator-activated receptor agonist	Agonist	PPARD	peroxisome proliferator activated receptor delta	3	Unknown status	https://clinicaltrials.gov/search?id=%22NCT02701166%22
	EFO_0004268	sclerosing cholangitis	CHEMBL230158	SELADELPAR	Small molecule	Peroxisome proliferator-activated receptor delta agonist	Agonist	PPARD	peroxisome proliferator activated receptor delta	2	Completed	https://clinicaltrials.gov/search?id=%22NCT04024813%22
	MONDO_0005148	type 2 diabetes mellitus	CHEMBL264374	BEZAFIBRATE	Small molecule	Peroxisome proliferator-activated receptor agonist	Agonist	PPARD	peroxisome proliferator activated receptor delta	2	Completed	https://clinicaltrials.gov/search?id=%22NCT00506298%22
	MONDO_0005148	type 2 diabetes mellitus	CHEMBL4650349	CHIGLITAZAR	Small molecule	Peroxisome proliferator-activated receptor agonist	Agonist	PPARD	peroxisome proliferator activated receptor delta	3	Completed	https://clinicaltrials.gov/search?id=%22NCT02121717%22,https://clinicaltrials.gov/search?id=%22NCT02173457%22
	MONDO_0005148	type 2 diabetes mellitus	CHEMBL4650349	CHIGLITAZAR	Small molecule	Peroxisome proliferator-activated receptor agonist	Agonist	PPARD	peroxisome proliferator activated receptor delta	3	Recruiting	https://clinicaltrials.gov/search?id=%22NCT04807348%22
	MONDO_0005148	type 2 diabetes mellitus	CHEMBL3707395	ELAFIBRANOR	Small molecule	Peroxisome proliferator-activated receptor delta agonist	Agonist	PPARD	peroxisome proliferator activated receptor delta	2	Completed	https://clinicaltrials.gov/search?id=%22NCT01261494%22
	MONDO_0005148	type 2 diabetes mellitus	CHEMBL2104984	SODELGLITAZAR	Small molecule	Peroxisome proliferator-activated receptor agonist	Agonist	PPARD	peroxisome proliferator activated receptor delta	2	Terminated	https://clinicaltrials.gov/search?id=%22NCT00437164%22
	MONDO_0005148	type 2 diabetes mellitus	CHEMBL2104984	SODELGLITAZAR	Small molecule	Peroxisome proliferator-activated receptor agonist	Agonist	PPARD	peroxisome proliferator activated receptor delta	2	Completed	https://clinicaltrials.gov/search?id=%22NCT00196989%22
	EFO_0000311	cancer	CHEMBL494089	GSK-690693	Small molecule	cAMP-dependent protein kinase (PKA) inhibitor	Inhibitor	PRKACA	protein kinase cAMP-activated catalytic subunit alpha	1	Terminated	https://clinicaltrials.gov/search?id=%22NCT00493818%22
	EFO_0000311	cancer	CHEMBL494089	GSK-690693	Small molecule	cAMP-dependent protein kinase (PKA) inhibitor	Inhibitor	PRKACA	protein kinase cAMP-activated catalytic subunit alpha	1	Withdrawn	https://clinicaltrials.gov/search?id=%22NCT00666081%22
								SLC22A5	no drugs records in OPT & TTD

## Sheet: MultiLevelDrugRepurposing2
	diseaseId	diseaseName	drugId	drugName	type	mechanismOfAction	actionType	symbol	name	phase	status	source
	MONDO_0007079	alcohol dependence	CHEMBL964	DISULFIRAM	Small molecule	Aldehyde dehydrogenase inhibitor	Inhibitor	ALDH2	aldehyde dehydrogenase 2 family member	4	Unknown status	https://clinicaltrials.gov/search?id=%22NCT00431262%22
	MONDO_0007079	alcohol dependence	CHEMBL964	DISULFIRAM	Small molecule	Aldehyde dehydrogenase inhibitor	Inhibitor	ALDH2	aldehyde dehydrogenase 2 family member	4		https://www.whocc.no/atc_ddd_index/?code=N07BB01
	MONDO_0007079	alcohol dependence	CHEMBL964	DISULFIRAM	Small molecule	Aldehyde dehydrogenase inhibitor	Inhibitor	ALDH2	aldehyde dehydrogenase 2 family member	4	Completed	https://clinicaltrials.gov/search?id=%22NCT00435435%22,https://clinicaltrials.gov/search?id=%22NCT02735577%22
	MONDO_0007079	alcohol dependence	CHEMBL964	DISULFIRAM	Small molecule	Aldehyde dehydrogenase inhibitor	Inhibitor	ALDH2	aldehyde dehydrogenase 2 family member	2	Completed	https://clinicaltrials.gov/search?id=%22NCT00142844%22
	MONDO_0007079	alcohol dependence	CHEMBL964	DISULFIRAM	Small molecule	Aldehyde dehydrogenase inhibitor	Inhibitor	ALDH2	aldehyde dehydrogenase 2 family member	1	Completed	https://clinicaltrials.gov/search?id=%22NCT04502589%22
	MONDO_0021698	alcohol-related disorders	CHEMBL964	DISULFIRAM	Small molecule	Aldehyde dehydrogenase inhibitor	Inhibitor	ALDH2	aldehyde dehydrogenase 2 family member	2	Completed	https://clinicaltrials.gov/search?id=%22NCT00000278%22
	MONDO_0021698	alcohol-related disorders	CHEMBL964	DISULFIRAM	Small molecule	Aldehyde dehydrogenase inhibitor	Inhibitor	ALDH2	aldehyde dehydrogenase 2 family member	1	Unknown status	https://clinicaltrials.gov/search?id=%22NCT00094289%22
	MONDO_0007254	breast cancer	CHEMBL964	DISULFIRAM	Small molecule	Aldehyde dehydrogenase inhibitor	Inhibitor	ALDH2	aldehyde dehydrogenase 2 family member	2	Recruiting	https://clinicaltrials.gov/search?id=%22NCT04265274%22,https://clinicaltrials.gov/search?id=%22NCT03323346%22
	EFO_0000311	cancer	CHEMBL964	DISULFIRAM	Small molecule	Aldehyde dehydrogenase inhibitor	Inhibitor	ALDH2	aldehyde dehydrogenase 2 family member	1	Completed	https://clinicaltrials.gov/search?id=%22NCT00742911%22
	EFO_0002610	cocaine dependence	CHEMBL964	DISULFIRAM	Small molecule	Aldehyde dehydrogenase inhibitor	Inhibitor	ALDH2	aldehyde dehydrogenase 2 family member	4	Withdrawn	https://clinicaltrials.gov/search?id=%22NCT02134002%22
	EFO_0002610	cocaine dependence	CHEMBL964	DISULFIRAM	Small molecule	Aldehyde dehydrogenase inhibitor	Inhibitor	ALDH2	aldehyde dehydrogenase 2 family member	2	Completed	https://clinicaltrials.gov/search?id=%22NCT00395850%22,https://clinicaltrials.gov/search?id=%22NCT00149630%22,https://clinicaltrials.gov/search?id=%22NCT00142844%22,https://clinicaltrials.gov/search?id=%22NCT00218608%22,https://clinicaltrials.gov/search?id=%22NCT00913484%22,https://clinicaltrials.gov/search?id=%22NCT00000278%22
	EFO_0002610	cocaine dependence	CHEMBL964	DISULFIRAM	Small molecule	Aldehyde dehydrogenase inhibitor	Inhibitor	ALDH2	aldehyde dehydrogenase 2 family member	1	Completed	https://clinicaltrials.gov/search?id=%22NCT00350870%22
	EFO_0002610	cocaine dependence	CHEMBL964	DISULFIRAM	Small molecule	Aldehyde dehydrogenase inhibitor	Inhibitor	ALDH2	aldehyde dehydrogenase 2 family member	1	Terminated	https://clinicaltrials.gov/search?id=%22NCT00729300%22
	EFO_0002610	cocaine dependence	CHEMBL964	DISULFIRAM	Small molecule	Aldehyde dehydrogenase inhibitor	Inhibitor	ALDH2	aldehyde dehydrogenase 2 family member	1	Unknown status	https://clinicaltrials.gov/search?id=%22NCT00094289%22
	MONDO_0100096	COVID-19	CHEMBL964	DISULFIRAM	Small molecule	Aldehyde dehydrogenase inhibitor	Inhibitor	ALDH2	aldehyde dehydrogenase 2 family member	2	Suspended	https://clinicaltrials.gov/search?id=%22NCT04485130%22
	MONDO_0100096	COVID-19	CHEMBL964	DISULFIRAM	Small molecule	Aldehyde dehydrogenase inhibitor	Inhibitor	ALDH2	aldehyde dehydrogenase 2 family member	2	Completed	https://clinicaltrials.gov/search?id=%22NCT04594343%22
	HP_0012378	Fatigue	CHEMBL964	DISULFIRAM	Small molecule	Aldehyde dehydrogenase inhibitor	Inhibitor	ALDH2	aldehyde dehydrogenase 2 family member	1	Recruiting	https://clinicaltrials.gov/search?id=%22NCT03891667%22
	EFO_0000514	germ cell tumor	CHEMBL964	DISULFIRAM	Small molecule	Aldehyde dehydrogenase inhibitor	Inhibitor	ALDH2	aldehyde dehydrogenase 2 family member	2	Recruiting	https://clinicaltrials.gov/search?id=%22NCT03950830%22
	EFO_0000519	glioblastoma multiforme	CHEMBL964	DISULFIRAM	Small molecule	Aldehyde dehydrogenase inhibitor	Inhibitor	ALDH2	aldehyde dehydrogenase 2 family member	2	Unknown status	https://clinicaltrials.gov/search?id=%22NCT01777919%22
	EFO_0000519	glioblastoma multiforme	CHEMBL964	DISULFIRAM	Small molecule	Aldehyde dehydrogenase inhibitor	Inhibitor	ALDH2	aldehyde dehydrogenase 2 family member	2	Completed	https://clinicaltrials.gov/search?id=%22NCT03034135%22,https://clinicaltrials.gov/search?id=%22NCT02678975%22
	EFO_0000519	glioblastoma multiforme	CHEMBL964	DISULFIRAM	Small molecule	Aldehyde dehydrogenase inhibitor	Inhibitor	ALDH2	aldehyde dehydrogenase 2 family member	2	Active, not recruiting	https://clinicaltrials.gov/search?id=%22NCT03363659%22
	EFO_0000519	glioblastoma multiforme	CHEMBL964	DISULFIRAM	Small molecule	Aldehyde dehydrogenase inhibitor	Inhibitor	ALDH2	aldehyde dehydrogenase 2 family member	1	Recruiting	https://clinicaltrials.gov/search?id=%22NCT02715609%22
	EFO_0000519	glioblastoma multiforme	CHEMBL964	DISULFIRAM	Small molecule	Aldehyde dehydrogenase inhibitor	Inhibitor	ALDH2	aldehyde dehydrogenase 2 family member	1	Completed	https://clinicaltrials.gov/search?id=%22NCT02770378%22
	EFO_0000519	glioblastoma multiforme	CHEMBL964	DISULFIRAM	Small molecule	Aldehyde dehydrogenase inhibitor	Inhibitor	ALDH2	aldehyde dehydrogenase 2 family member	0	Completed	https://clinicaltrials.gov/search?id=%22NCT01907165%22
	EFO_0000519	glioblastoma multiforme	CHEMBL964	DISULFIRAM	Small molecule	Aldehyde dehydrogenase inhibitor	Inhibitor	ALDH2	aldehyde dehydrogenase 2 family member	0	Terminated	https://clinicaltrials.gov/search?id=%22NCT03151772%22
	EFO_0000764	HIV infection	CHEMBL964	DISULFIRAM	Small molecule	Aldehyde dehydrogenase inhibitor	Inhibitor	ALDH2	aldehyde dehydrogenase 2 family member	1	Terminated	https://clinicaltrials.gov/search?id=%22NCT03198559%22
	EFO_0000764	HIV infection	CHEMBL964	DISULFIRAM	Small molecule	Aldehyde dehydrogenase inhibitor	Inhibitor	ALDH2	aldehyde dehydrogenase 2 family member	1	Completed	https://clinicaltrials.gov/search?id=%22NCT01944371%22
	EFO_0000756	melanoma	CHEMBL964	DISULFIRAM	Small molecule	Aldehyde dehydrogenase inhibitor	Inhibitor	ALDH2	aldehyde dehydrogenase 2 family member	2	Completed	https://clinicaltrials.gov/search?id=%22NCT02101008%22
	EFO_0000756	melanoma	CHEMBL964	DISULFIRAM	Small molecule	Aldehyde dehydrogenase inhibitor	Inhibitor	ALDH2	aldehyde dehydrogenase 2 family member	1	Completed	https://clinicaltrials.gov/search?id=%22NCT00256230%22
	EFO_0002617	metastatic melanoma	CHEMBL964	DISULFIRAM	Small molecule	Aldehyde dehydrogenase inhibitor	Inhibitor	ALDH2	aldehyde dehydrogenase 2 family member	1	Terminated	https://clinicaltrials.gov/search?id=%22NCT00571116%22
	EFO_0004701	methamphetamine dependence	CHEMBL964	DISULFIRAM	Small molecule	Aldehyde dehydrogenase inhibitor	Inhibitor	ALDH2	aldehyde dehydrogenase 2 family member	1	Completed	https://clinicaltrials.gov/search?id=%22NCT00731133%22
	EFO_0001378	multiple myeloma	CHEMBL964	DISULFIRAM	Small molecule	Aldehyde dehydrogenase inhibitor	Inhibitor	ALDH2	aldehyde dehydrogenase 2 family member	1	Recruiting	https://clinicaltrials.gov/search?id=%22NCT04521335%22
	EFO_0003060	non-small cell lung carcinoma	CHEMBL964	DISULFIRAM	Small molecule	Aldehyde dehydrogenase inhibitor	Inhibitor	ALDH2	aldehyde dehydrogenase 2 family member	2	Completed	https://clinicaltrials.gov/search?id=%22NCT00312819%22
	EFO_0001073	obesity	CHEMBL964	DISULFIRAM	Small molecule	Aldehyde dehydrogenase inhibitor	Inhibitor	ALDH2	aldehyde dehydrogenase 2 family member	0	Enrolling by invitation	https://clinicaltrials.gov/search?id=%22NCT05162001%22
	EFO_0005611	opioid dependence	CHEMBL964	DISULFIRAM	Small molecule	Aldehyde dehydrogenase inhibitor	Inhibitor	ALDH2	aldehyde dehydrogenase 2 family member	2	Completed	https://clinicaltrials.gov/search?id=%22NCT00149630%22
	EFO_1000044	pancreatic adenocarcinoma	CHEMBL964	DISULFIRAM	Small molecule	Aldehyde dehydrogenase inhibitor	Inhibitor	ALDH2	aldehyde dehydrogenase 2 family member	1	Recruiting	https://clinicaltrials.gov/search?id=%22NCT02671890%22
	EFO_0002618	pancreatic carcinoma	CHEMBL964	DISULFIRAM	Small molecule	Aldehyde dehydrogenase inhibitor	Inhibitor	ALDH2	aldehyde dehydrogenase 2 family member	2	Completed	https://clinicaltrials.gov/search?id=%22NCT03714555%22
	EFO_0001067	parasitic infection	CHEMBL964	DISULFIRAM	Small molecule	Aldehyde dehydrogenase inhibitor	Inhibitor	ALDH2	aldehyde dehydrogenase 2 family member	4		https://www.whocc.no/atc_ddd_index/?code=P03AA54,https://www.whocc.no/atc_ddd_index/?code=P03AA04
	MONDO_0008315	prostate cancer	CHEMBL964	DISULFIRAM	Small molecule	Aldehyde dehydrogenase inhibitor	Inhibitor	ALDH2	aldehyde dehydrogenase 2 family member	1	Terminated	https://clinicaltrials.gov/search?id=%22NCT02963051%22
	EFO_0000691	sarcoma	CHEMBL964	DISULFIRAM	Small molecule	Aldehyde dehydrogenase inhibitor	Inhibitor	ALDH2	aldehyde dehydrogenase 2 family member	1	Not yet recruiting	https://clinicaltrials.gov/search?id=%22NCT05210374%22
	MONDO_0004975	Alzheimer disease	CHEMBL3039540	ADUCANUMAB	Antibody	Beta amyloid A4 protein binding agent	Binding agent	APP	amyloid beta precursor protein	4	Not yet recruiting	https://clinicaltrials.gov/search?id=%22NCT05310071%22
	MONDO_0004975	Alzheimer disease	CHEMBL3039540	ADUCANUMAB	Antibody	Beta amyloid A4 protein binding agent	Binding agent	APP	amyloid beta precursor protein	4		https://www.accessdata.fda.gov/drugsatfda_docs/label/2021/761178s000lbl.pdf
	MONDO_0004975	Alzheimer disease	CHEMBL3039540	ADUCANUMAB	Antibody	Beta amyloid A4 protein binding agent	Binding agent	APP	amyloid beta precursor protein	3	Terminated	https://clinicaltrials.gov/search?id=%22NCT02484547%22,https://clinicaltrials.gov/search?id=%22NCT02477800%22
	MONDO_0004975	Alzheimer disease	CHEMBL3039540	ADUCANUMAB	Antibody	Beta amyloid A4 protein binding agent	Binding agent	APP	amyloid beta precursor protein	3	Active, not recruiting	https://clinicaltrials.gov/search?id=%22NCT04241068%22
	MONDO_0004975	Alzheimer disease	CHEMBL3039540	ADUCANUMAB	Antibody	Beta amyloid A4 protein binding agent	Binding agent	APP	amyloid beta precursor protein	1	Terminated	https://clinicaltrials.gov/search?id=%22NCT01677572%22
	MONDO_0004975	Alzheimer disease	CHEMBL3039540	ADUCANUMAB	Antibody	Beta amyloid A4 protein binding agent	Binding agent	APP	amyloid beta precursor protein	1	Completed	https://clinicaltrials.gov/search?id=%22NCT02782975%22,https://clinicaltrials.gov/search?id=%22NCT01397539%22,https://clinicaltrials.gov/search?id=%22NCT02434718%22
	MONDO_0004975	Alzheimer disease	CHEMBL2108576	BAPINEUZUMAB	Antibody	Beta amyloid A4 protein binding agent	Binding agent	APP	amyloid beta precursor protein	3	Completed	https://clinicaltrials.gov/search?id=%22NCT00575055%22,https://clinicaltrials.gov/search?id=%22NCT00574132%22
	MONDO_0004975	Alzheimer disease	CHEMBL2108576	BAPINEUZUMAB	Antibody	Beta amyloid A4 protein binding agent	Binding agent	APP	amyloid beta precursor protein	3	Terminated	https://clinicaltrials.gov/search?id=%22NCT00937352%22,https://clinicaltrials.gov/search?id=%22NCT00676143%22,https://clinicaltrials.gov/search?id=%22NCT00667810%22,https://clinicaltrials.gov/search?id=%22NCT00998764%22,https://clinicaltrials.gov/search?id=%22NCT00996918%22
	MONDO_0004975	Alzheimer disease	CHEMBL2108576	BAPINEUZUMAB	Antibody	Beta amyloid A4 protein binding agent	Binding agent	APP	amyloid beta precursor protein	2	Unknown status	https://clinicaltrials.gov/search?id=%22NCT00174525%22
	MONDO_0004975	Alzheimer disease	CHEMBL2108576	BAPINEUZUMAB	Antibody	Beta amyloid A4 protein binding agent	Binding agent	APP	amyloid beta precursor protein	2	Completed	https://clinicaltrials.gov/search?id=%22NCT00112073%22,https://clinicaltrials.gov/search?id=%22NCT00663026%22,https://clinicaltrials.gov/search?id=%22NCT01254773%22
	MONDO_0004975	Alzheimer disease	CHEMBL2108576	BAPINEUZUMAB	Antibody	Beta amyloid A4 protein binding agent	Binding agent	APP	amyloid beta precursor protein	2	Terminated	https://clinicaltrials.gov/search?id=%22NCT00606476%22,https://clinicaltrials.gov/search?id=%22NCT00916617%22
	MONDO_0004975	Alzheimer disease	CHEMBL2108576	BAPINEUZUMAB	Antibody	Beta amyloid A4 protein binding agent	Binding agent	APP	amyloid beta precursor protein	1	Completed	https://clinicaltrials.gov/search?id=%22NCT00397891%22
	MONDO_0004975	Alzheimer disease	CHEMBL1743004	CRENEZUMAB	Antibody	Beta amyloid A4 protein inhibitor	Inhibitor	APP	amyloid beta precursor protein	3	Terminated	https://clinicaltrials.gov/search?id=%22NCT03491150%22,https://clinicaltrials.gov/search?id=%22NCT03114657%22,https://clinicaltrials.gov/search?id=%22NCT02670083%22
	MONDO_0004975	Alzheimer disease	CHEMBL1743004	CRENEZUMAB	Antibody	Beta amyloid A4 protein inhibitor	Inhibitor	APP	amyloid beta precursor protein	2	Completed	https://clinicaltrials.gov/search?id=%22NCT01343966%22,https://clinicaltrials.gov/search?id=%22NCT01397578%22,https://clinicaltrials.gov/search?id=%22NCT03977584%22,https://clinicaltrials.gov/search?id=%22NCT01723826%22
	MONDO_0004975	Alzheimer disease	CHEMBL1743004	CRENEZUMAB	Antibody	Beta amyloid A4 protein inhibitor	Inhibitor	APP	amyloid beta precursor protein	2	Active, not recruiting	https://clinicaltrials.gov/search?id=%22NCT01998841%22
	MONDO_0004975	Alzheimer disease	CHEMBL1743004	CRENEZUMAB	Antibody	Beta amyloid A4 protein inhibitor	Inhibitor	APP	amyloid beta precursor protein	1	Completed	https://clinicaltrials.gov/search?id=%22NCT02353598%22
	MONDO_0004975	Alzheimer disease	CHEMBL4297245	DONANEMAB	Antibody	Beta amyloid A4 protein disrupting agent	Disrupting agent	APP	amyloid beta precursor protein	3	Recruiting	https://clinicaltrials.gov/search?id=%22NCT05026866%22
	MONDO_0004975	Alzheimer disease	CHEMBL4297245	DONANEMAB	Antibody	Beta amyloid A4 protein disrupting agent	Disrupting agent	APP	amyloid beta precursor protein	3	Active, not recruiting	https://clinicaltrials.gov/search?id=%22NCT04437511%22
	MONDO_0004975	Alzheimer disease	CHEMBL4297245	DONANEMAB	Antibody	Beta amyloid A4 protein disrupting agent	Disrupting agent	APP	amyloid beta precursor protein	2	Completed	https://clinicaltrials.gov/search?id=%22NCT03367403%22
	MONDO_0004975	Alzheimer disease	CHEMBL4297245	DONANEMAB	Antibody	Beta amyloid A4 protein disrupting agent	Disrupting agent	APP	amyloid beta precursor protein	1	Completed	https://clinicaltrials.gov/search?id=%22NCT01837641%22,https://clinicaltrials.gov/search?id=%22NCT02624778%22
	MONDO_0004975	Alzheimer disease	CHEMBL1743025	GANTENERUMAB	Antibody	Beta amyloid A4 protein binding agent	Binding agent	APP	amyloid beta precursor protein	3	Active, not recruiting	https://clinicaltrials.gov/search?id=%22NCT03443973%22,https://clinicaltrials.gov/search?id=%22NCT04339413%22
	MONDO_0004975	Alzheimer disease	CHEMBL1743025	GANTENERUMAB	Antibody	Beta amyloid A4 protein binding agent	Binding agent	APP	amyloid beta precursor protein	3	Recruiting	https://clinicaltrials.gov/search?id=%22NCT03444870%22,https://clinicaltrials.gov/search?id=%22NCT05256134%22,https://clinicaltrials.gov/search?id=%22NCT04374253%22
	MONDO_0004975	Alzheimer disease	CHEMBL1743025	GANTENERUMAB	Antibody	Beta amyloid A4 protein binding agent	Binding agent	APP	amyloid beta precursor protein	3	Completed	https://clinicaltrials.gov/search?id=%22NCT01224106%22,https://clinicaltrials.gov/search?id=%22NCT02051608%22
	MONDO_0004975	Alzheimer disease	CHEMBL1743025	GANTENERUMAB	Antibody	Beta amyloid A4 protein binding agent	Binding agent	APP	amyloid beta precursor protein	2	Active, not recruiting	https://clinicaltrials.gov/search?id=%22NCT04592341%22
	MONDO_0004975	Alzheimer disease	CHEMBL1743025	GANTENERUMAB	Antibody	Beta amyloid A4 protein binding agent	Binding agent	APP	amyloid beta precursor protein	1	Completed	https://clinicaltrials.gov/search?id=%22NCT00531804%22,https://clinicaltrials.gov/search?id=%22NCT01656525%22
	MONDO_0004975	Alzheimer disease	CHEMBL2109300	GSK933776	Antibody	Beta amyloid A4 protein binding agent	Binding agent	APP	amyloid beta precursor protein	1	Completed	https://clinicaltrials.gov/search?id=%22NCT00459550%22,https://clinicaltrials.gov/search?id=%22NCT01424436%22
	MONDO_0004975	Alzheimer disease	CHEMBL3833321	LECANEMAB	Antibody	Beta amyloid A4 protein inhibitor	Inhibitor	APP	amyloid beta precursor protein	3	Active, not recruiting	https://clinicaltrials.gov/search?id=%22NCT03887455%22
	MONDO_0004975	Alzheimer disease	CHEMBL3833321	LECANEMAB	Antibody	Beta amyloid A4 protein inhibitor	Inhibitor	APP	amyloid beta precursor protein	3	Recruiting	https://clinicaltrials.gov/search?id=%22NCT04468659%22
	MONDO_0004975	Alzheimer disease	CHEMBL3833321	LECANEMAB	Antibody	Beta amyloid A4 protein inhibitor	Inhibitor	APP	amyloid beta precursor protein	2	Active, not recruiting	https://clinicaltrials.gov/search?id=%22NCT01767311%22
	MONDO_0004975	Alzheimer disease	CHEMBL3833321	LECANEMAB	Antibody	Beta amyloid A4 protein inhibitor	Inhibitor	APP	amyloid beta precursor protein	1	Completed	https://clinicaltrials.gov/search?id=%22NCT02094729%22
	MONDO_0004975	Alzheimer disease	CHEMBL1743058	PONEZUMAB	Antibody	Beta amyloid A4 protein binding agent	Binding agent	APP	amyloid beta precursor protein	2	Completed	https://clinicaltrials.gov/search?id=%22NCT00945672%22,https://clinicaltrials.gov/search?id=%22NCT00722046%22
	MONDO_0004975	Alzheimer disease	CHEMBL1743058	PONEZUMAB	Antibody	Beta amyloid A4 protein binding agent	Binding agent	APP	amyloid beta precursor protein	1	Completed	https://clinicaltrials.gov/search?id=%22NCT01125631%22,https://clinicaltrials.gov/search?id=%22NCT00733642%22,https://clinicaltrials.gov/search?id=%22NCT00607308%22,https://clinicaltrials.gov/search?id=%22NCT01005862%22,https://clinicaltrials.gov/search?id=%22NCT00455000%22
	MONDO_0004975	Alzheimer disease	CHEMBL1743072	SOLANEZUMAB	Antibody	Beta amyloid A4 protein binding agent	Binding agent	APP	amyloid beta precursor protein	3	Completed	https://clinicaltrials.gov/search?id=%22NCT00905372%22,https://clinicaltrials.gov/search?id=%22NCT00904683%22
	MONDO_0004975	Alzheimer disease	CHEMBL1743072	SOLANEZUMAB	Antibody	Beta amyloid A4 protein binding agent	Binding agent	APP	amyloid beta precursor protein	3	Terminated	https://clinicaltrials.gov/search?id=%22NCT01900665%22,https://clinicaltrials.gov/search?id=%22NCT01127633%22,https://clinicaltrials.gov/search?id=%22NCT02760602%22
	MONDO_0004975	Alzheimer disease	CHEMBL1743072	SOLANEZUMAB	Antibody	Beta amyloid A4 protein binding agent	Binding agent	APP	amyloid beta precursor protein	2	Completed	https://clinicaltrials.gov/search?id=%22NCT00749216%22,https://clinicaltrials.gov/search?id=%22NCT00329082%22,https://clinicaltrials.gov/search?id=%22NCT01148498%22
	MONDO_0004975	Alzheimer disease	CHEMBL149082	TRAMIPROSATE	Small molecule	Beta amyloid A4 protein stabiliser	Stabiliser	APP	amyloid beta precursor protein	3	Unknown status	https://clinicaltrials.gov/search?id=%22NCT00314912%22
	MONDO_0004975	Alzheimer disease	CHEMBL2108058	VANUTIDE CRIDIFICAR	Protein	Beta amyloid A4 protein vaccine antigen	Vaccine antigen	APP	amyloid beta precursor protein	2	Completed	https://clinicaltrials.gov/search?id=%22NCT00479557%22,https://clinicaltrials.gov/search?id=%22NCT01284387%22,https://clinicaltrials.gov/search?id=%22NCT00498602%22,https://clinicaltrials.gov/search?id=%22NCT00752232%22,https://clinicaltrials.gov/search?id=%22NCT01227564%22,https://clinicaltrials.gov/search?id=%22NCT00959192%22
	MONDO_0004975	Alzheimer disease	CHEMBL2108058	VANUTIDE CRIDIFICAR	Protein	Beta amyloid A4 protein vaccine antigen	Vaccine antigen	APP	amyloid beta precursor protein	2	Terminated	https://clinicaltrials.gov/search?id=%22NCT00960531%22,https://clinicaltrials.gov/search?id=%22NCT01238991%22
	EFO_1001492	atrophic macular degeneration	CHEMBL2109300	GSK933776	Antibody	Beta amyloid A4 protein binding agent	Binding agent	APP	amyloid beta precursor protein	2	Completed	https://clinicaltrials.gov/search?id=%22NCT01342926%22
	EFO_1001492	atrophic macular degeneration	CHEMBL2109300	GSK933776	Antibody	Beta amyloid A4 protein binding agent	Binding agent	APP	amyloid beta precursor protein	1	Completed	https://clinicaltrials.gov/search?id=%22NCT02033668%22
	EFO_0006790	cerebral amyloid angiopathy	CHEMBL1743058	PONEZUMAB	Antibody	Beta amyloid A4 protein binding agent	Binding agent	APP	amyloid beta precursor protein	2	Completed	https://clinicaltrials.gov/search?id=%22NCT01821118%22
	HP_0100543	Cognitive impairment	CHEMBL1743072	SOLANEZUMAB	Antibody	Beta amyloid A4 protein binding agent	Binding agent	APP	amyloid beta precursor protein	3	Active, not recruiting	https://clinicaltrials.gov/search?id=%22NCT02008357%22
	HP_0100543	Cognitive impairment	CHEMBL149082	TRAMIPROSATE	Small molecule	Beta amyloid A4 protein stabiliser	Stabiliser	APP	amyloid beta precursor protein	4	Recruiting	https://clinicaltrials.gov/search?id=%22NCT05022186%22
	EFO_0000712	stroke	CHEMBL149082	TRAMIPROSATE	Small molecule	Beta amyloid A4 protein stabiliser	Stabiliser	APP	amyloid beta precursor protein	2	Completed	https://clinicaltrials.gov/search?id=%22NCT00056238%22
	MONDO_0004975	Alzheimer disease	CHEMBL636	RIVASTIGMINE	Small molecule	Cholinesterases; ACHE & BCHE inhibitor	Inhibitor	BCHE	butyrylcholinesterase	4		https://dailymed.nlm.nih.gov/dailymed/drugInfo.cfm?setid=3d257f22-b504-4707-9b29-5ce9032667ca,https://dailymed.nlm.nih.gov/dailymed/drugInfo.cfm?setid=fead084a-a376-4d57-bdf0-aa7ed3655505,https://dailymed.nlm.nih.gov/dailymed/drugInfo.cfm?setid=07c12e14-bbd5-4ec8-84e4-fbe7b5ba10e0
	MONDO_0004975	Alzheimer disease	CHEMBL636	RIVASTIGMINE	Small molecule	Cholinesterases; ACHE & BCHE inhibitor	Inhibitor	BCHE	butyrylcholinesterase	4	Not yet recruiting	https://clinicaltrials.gov/search?id=%22NCT03454646%22
	MONDO_0004975	Alzheimer disease	CHEMBL636	RIVASTIGMINE	Small molecule	Cholinesterases; ACHE & BCHE inhibitor	Inhibitor	BCHE	butyrylcholinesterase	4	Recruiting	https://clinicaltrials.gov/search?id=%22NCT02989402%22
	MONDO_0004975	Alzheimer disease	CHEMBL636	RIVASTIGMINE	Small molecule	Cholinesterases; ACHE & BCHE inhibitor	Inhibitor	BCHE	butyrylcholinesterase	4	Completed	https://clinicaltrials.gov/search?id=%22NCT00018278%22,https://clinicaltrials.gov/search?id=%22NCT01025466%22,https://clinicaltrials.gov/search?id=%22NCT00948766%22,https://clinicaltrials.gov/search?id=%22NCT00104442%22,https://clinicaltrials.gov/search?id=%22NCT01529619%22,https://clinicaltrials.gov/search?id=%22NCT00305903%22,https://clinicaltrials.gov/search?id=%22NCT00561392%22,https://clinic…
	MONDO_0004975	Alzheimer disease	CHEMBL636	RIVASTIGMINE	Small molecule	Cholinesterases; ACHE & BCHE inhibitor	Inhibitor	BCHE	butyrylcholinesterase	3	Completed	https://clinicaltrials.gov/search?id=%22NCT00000174%22,https://clinicaltrials.gov/search?id=%22NCT01183806%22,https://clinicaltrials.gov/search?id=%22NCT00428389%22,https://clinicaltrials.gov/search?id=%22NCT00506415%22,https://clinicaltrials.gov/search?id=%22NCT00099242%22,https://clinicaltrials.gov/search?id=%22NCT00219232%22,https://clinicaltrials.gov/search?id=%22NCT01399125%22,https://clinic…
	MONDO_0004975	Alzheimer disease	CHEMBL636	RIVASTIGMINE	Small molecule	Cholinesterases; ACHE & BCHE inhibitor	Inhibitor	BCHE	butyrylcholinesterase	2	Completed	https://clinicaltrials.gov/search?id=%22NCT01677754%22
	MONDO_0004975	Alzheimer disease	CHEMBL636	RIVASTIGMINE	Small molecule	Cholinesterases; ACHE & BCHE inhibitor	Inhibitor	BCHE	butyrylcholinesterase	1	Completed	https://clinicaltrials.gov/search?id=%22NCT00766363%22
	EFO_0005230	anxiety	CHEMBL636	RIVASTIGMINE	Small molecule	Cholinesterases; ACHE & BCHE inhibitor	Inhibitor	BCHE	butyrylcholinesterase	3	Terminated	https://clinicaltrials.gov/search?id=%22NCT02374567%22
	MONDO_0043510	brain injury	CHEMBL636	RIVASTIGMINE	Small molecule	Cholinesterases; ACHE & BCHE inhibitor	Inhibitor	BCHE	butyrylcholinesterase	4	Completed	https://clinicaltrials.gov/search?id=%22NCT00219245%22
	MONDO_0043510	brain injury	CHEMBL636	RIVASTIGMINE	Small molecule	Cholinesterases; ACHE & BCHE inhibitor	Inhibitor	BCHE	butyrylcholinesterase	3	Completed	https://clinicaltrials.gov/search?id=%22NCT00171795%22
	EFO_0002610	cocaine dependence	CHEMBL636	RIVASTIGMINE	Small molecule	Cholinesterases; ACHE & BCHE inhibitor	Inhibitor	BCHE	butyrylcholinesterase	1	Completed	https://clinicaltrials.gov/search?id=%22NCT01030692%22
	EFO_0002610	cocaine dependence	CHEMBL95	TACRINE	Small molecule	Cholinesterases; ACHE & BCHE inhibitor	Inhibitor	BCHE	butyrylcholinesterase	2	Withdrawn	https://clinicaltrials.gov/search?id=%22NCT01406522%22
	HP_0100543	Cognitive impairment	CHEMBL636	RIVASTIGMINE	Small molecule	Cholinesterases; ACHE & BCHE inhibitor	Inhibitor	BCHE	butyrylcholinesterase	4	Completed	https://clinicaltrials.gov/search?id=%22NCT00669344%22
	HP_0100543	Cognitive impairment	CHEMBL636	RIVASTIGMINE	Small molecule	Cholinesterases; ACHE & BCHE inhibitor	Inhibitor	BCHE	butyrylcholinesterase	3	Completed	https://clinicaltrials.gov/search?id=%22NCT00000174%22
	EFO_0009267	delirium	CHEMBL636	RIVASTIGMINE	Small molecule	Cholinesterases; ACHE & BCHE inhibitor	Inhibitor	BCHE	butyrylcholinesterase	4	Terminated	https://clinicaltrials.gov/search?id=%22NCT00704301%22
	EFO_0009267	delirium	CHEMBL636	RIVASTIGMINE	Small molecule	Cholinesterases; ACHE & BCHE inhibitor	Inhibitor	BCHE	butyrylcholinesterase	4	Completed	https://clinicaltrials.gov/search?id=%22NCT02413554%22
	EFO_0009267	delirium	CHEMBL636	RIVASTIGMINE	Small molecule	Cholinesterases; ACHE & BCHE inhibitor	Inhibitor	BCHE	butyrylcholinesterase	3	Completed	https://clinicaltrials.gov/search?id=%22NCT01487317%22,https://clinicaltrials.gov/search?id=%22NCT00257868%22
	EFO_0009267	delirium	CHEMBL636	RIVASTIGMINE	Small molecule	Cholinesterases; ACHE & BCHE inhibitor	Inhibitor	BCHE	butyrylcholinesterase	3	Terminated	https://clinicaltrials.gov/search?id=%22NCT00599287%22
	EFO_0009267	delirium	CHEMBL636	RIVASTIGMINE	Small molecule	Cholinesterases; ACHE & BCHE inhibitor	Inhibitor	BCHE	butyrylcholinesterase	1	Completed	https://clinicaltrials.gov/search?id=%22NCT04189666%22
	HP_0000726	Dementia	CHEMBL636	RIVASTIGMINE	Small molecule	Cholinesterases; ACHE & BCHE inhibitor	Inhibitor	BCHE	butyrylcholinesterase	4	Completed	https://clinicaltrials.gov/search?id=%22NCT03840837%22
	HP_0000726	Dementia	CHEMBL636	RIVASTIGMINE	Small molecule	Cholinesterases; ACHE & BCHE inhibitor	Inhibitor	BCHE	butyrylcholinesterase	4		https://www.whocc.no/atc_ddd_index/?code=N06DA03,https://dailymed.nlm.nih.gov/dailymed/drugInfo.cfm?setid=4364f6ef-a8da-4805-be0d-aabbe8ca2d21,https://dailymed.nlm.nih.gov/dailymed/drugInfo.cfm?setid=3d257f22-b504-4707-9b29-5ce9032667ca,https://dailymed.nlm.nih.gov/dailymed/drugInfo.cfm?setid=fead084a-a376-4d57-bdf0-aa7ed3655505,https://dailymed.nlm.nih.gov/dailymed/drugInfo.cfm?setid=07c12e14-bb…
	HP_0000726	Dementia	CHEMBL636	RIVASTIGMINE	Small molecule	Cholinesterases; ACHE & BCHE inhibitor	Inhibitor	BCHE	butyrylcholinesterase	3	Terminated	https://clinicaltrials.gov/search?id=%22NCT02374567%22
	HP_0000726	Dementia	CHEMBL215645	RIVASTIGMINE TARTRATE	Small molecule	Cholinesterases; ACHE & BCHE inhibitor	Inhibitor	BCHE	butyrylcholinesterase	4		https://dailymed.nlm.nih.gov/dailymed/drugInfo.cfm?setid=4364f6ef-a8da-4805-be0d-aabbe8ca2d21
	HP_0000726	Dementia	CHEMBL95	TACRINE	Small molecule	Cholinesterases; ACHE & BCHE inhibitor	Inhibitor	BCHE	butyrylcholinesterase	4		https://www.whocc.no/atc_ddd_index/?code=N06DA01
	MONDO_0002050	depressive disorder	CHEMBL636	RIVASTIGMINE	Small molecule	Cholinesterases; ACHE & BCHE inhibitor	Inhibitor	BCHE	butyrylcholinesterase	3	Terminated	https://clinicaltrials.gov/search?id=%22NCT02374567%22
	EFO_0001064	Down syndrome	CHEMBL636	RIVASTIGMINE	Small molecule	Cholinesterases; ACHE & BCHE inhibitor	Inhibitor	BCHE	butyrylcholinesterase	1	Completed	https://clinicaltrials.gov/search?id=%22NCT01084135%22
	EFO_0003890	drug dependence	CHEMBL636	RIVASTIGMINE	Small molecule	Cholinesterases; ACHE & BCHE inhibitor	Inhibitor	BCHE	butyrylcholinesterase	1	Completed	https://clinicaltrials.gov/search?id=%22NCT00158210%22
	EFO_0000764	HIV infection	CHEMBL636	RIVASTIGMINE	Small molecule	Cholinesterases; ACHE & BCHE inhibitor	Inhibitor	BCHE	butyrylcholinesterase	4	Completed	https://clinicaltrials.gov/search?id=%22NCT01348282%22
	EFO_0004701	methamphetamine dependence	CHEMBL636	RIVASTIGMINE	Small molecule	Cholinesterases; ACHE & BCHE inhibitor	Inhibitor	BCHE	butyrylcholinesterase	1	Completed	https://clinicaltrials.gov/search?id=%22NCT01073319%22
	EFO_0004364	neurobehavioral manifestations	CHEMBL636	RIVASTIGMINE	Small molecule	Cholinesterases; ACHE & BCHE inhibitor	Inhibitor	BCHE	butyrylcholinesterase	3	Terminated	https://clinicaltrials.gov/search?id=%22NCT00134953%22
	EFO_0005252	orthostatic hypotension	CHEMBL636	RIVASTIGMINE	Small molecule	Cholinesterases; ACHE & BCHE inhibitor	Inhibitor	BCHE	butyrylcholinesterase	1	Completed	https://clinicaltrials.gov/search?id=%22NCT00223691%22
	EFO_0005252	orthostatic hypotension	CHEMBL215645	RIVASTIGMINE TARTRATE	Small molecule	Cholinesterases; ACHE & BCHE inhibitor	Inhibitor	BCHE	butyrylcholinesterase	1	Completed	https://clinicaltrials.gov/search?id=%22NCT00223691%22
	MONDO_0005180	Parkinson disease	CHEMBL636	RIVASTIGMINE	Small molecule	Cholinesterases; ACHE & BCHE inhibitor	Inhibitor	BCHE	butyrylcholinesterase	4		https://dailymed.nlm.nih.gov/dailymed/drugInfo.cfm?setid=4364f6ef-a8da-4805-be0d-aabbe8ca2d21,https://dailymed.nlm.nih.gov/dailymed/drugInfo.cfm?setid=07c12e14-bbd5-4ec8-84e4-fbe7b5ba10e0,https://dailymed.nlm.nih.gov/dailymed/drugInfo.cfm?setid=3d257f22-b504-4707-9b29-5ce9032667ca,https://dailymed.nlm.nih.gov/dailymed/drugInfo.cfm?setid=fead084a-a376-4d57-bdf0-aa7ed3655505
	MONDO_0005180	Parkinson disease	CHEMBL636	RIVASTIGMINE	Small molecule	Cholinesterases; ACHE & BCHE inhibitor	Inhibitor	BCHE	butyrylcholinesterase	4	Terminated	https://clinicaltrials.gov/search?id=%22NCT01856738%22
	MONDO_0005180	Parkinson disease	CHEMBL636	RIVASTIGMINE	Small molecule	Cholinesterases; ACHE & BCHE inhibitor	Inhibitor	BCHE	butyrylcholinesterase	4	Completed	https://clinicaltrials.gov/search?id=%22NCT03840837%22,https://clinicaltrials.gov/search?id=%22NCT00988117%22,https://clinicaltrials.gov/search?id=%22NCT01340885%22
	MONDO_0005180	Parkinson disease	CHEMBL636	RIVASTIGMINE	Small molecule	Cholinesterases; ACHE & BCHE inhibitor	Inhibitor	BCHE	butyrylcholinesterase	3	Recruiting	https://clinicaltrials.gov/search?id=%22NCT04226248%22
	MONDO_0005180	Parkinson disease	CHEMBL636	RIVASTIGMINE	Small molecule	Cholinesterases; ACHE & BCHE inhibitor	Inhibitor	BCHE	butyrylcholinesterase	3	Completed	https://clinicaltrials.gov/search?id=%22NCT00767091%22,https://clinicaltrials.gov/search?id=%22NCT00623103%22
	MONDO_0005180	Parkinson disease	CHEMBL215645	RIVASTIGMINE TARTRATE	Small molecule	Cholinesterases; ACHE & BCHE inhibitor	Inhibitor	BCHE	butyrylcholinesterase	4		https://dailymed.nlm.nih.gov/dailymed/drugInfo.cfm?setid=4364f6ef-a8da-4805-be0d-aabbe8ca2d21
	Orphanet_683	Progressive supranuclear palsy	CHEMBL636	RIVASTIGMINE	Small molecule	Cholinesterases; ACHE & BCHE inhibitor	Inhibitor	BCHE	butyrylcholinesterase	3	Recruiting	https://clinicaltrials.gov/search?id=%22NCT02839642%22
	MONDO_0005090	schizophrenia	CHEMBL636	RIVASTIGMINE	Small molecule	Cholinesterases; ACHE & BCHE inhibitor	Inhibitor	BCHE	butyrylcholinesterase	3	Terminated	https://clinicaltrials.gov/search?id=%22NCT02374567%22
	MONDO_0002491	substance abuse	CHEMBL636	RIVASTIGMINE	Small molecule	Cholinesterases; ACHE & BCHE inhibitor	Inhibitor	BCHE	butyrylcholinesterase	1	Completed	https://clinicaltrials.gov/search?id=%22NCT01073319%22,https://clinicaltrials.gov/search?id=%22NCT01030692%22
	EFO_0004718	vascular dementia	CHEMBL636	RIVASTIGMINE	Small molecule	Cholinesterases; ACHE & BCHE inhibitor	Inhibitor	BCHE	butyrylcholinesterase	3	Completed	https://clinicaltrials.gov/search?id=%22NCT00099216%22,https://clinicaltrials.gov/search?id=%22NCT00130338%22
	EFO_0005230	anxiety	CHEMBL2103836	IMAGABALIN	Small molecule	Voltage-gated calcium channel modulator	Modulator	CACNA1I	calcium voltage-gated channel subunit alpha1 I	3	Terminated	https://clinicaltrials.gov/search?id=%22NCT00836069%22
	EFO_0005230	anxiety	CHEMBL2103836	IMAGABALIN	Small molecule	Voltage-gated calcium channel modulator	Modulator	CACNA1I	calcium voltage-gated channel subunit alpha1 I	1	Withdrawn	https://clinicaltrials.gov/search?id=%22NCT00820794%22
	EFO_0000319	cardiovascular disease	CHEMBL1008	BEPRIDIL	Small molecule	Voltage-gated calcium channel blocker	Blocker	CACNA1I	calcium voltage-gated channel subunit alpha1 I	4		https://www.whocc.no/atc_ddd_index/?code=C08EA02
	EFO_0000319	cardiovascular disease	CHEMBL45816	MIBEFRADIL	Small molecule	Voltage-gated T-type calcium channel blocker	Blocker	CACNA1I	calcium voltage-gated channel subunit alpha1 I	4		https://www.whocc.no/atc_ddd_index/?code=C08CX01
	EFO_0000319	cardiovascular disease	CHEMBL404849	SULOCTIDIL	Small molecule	Voltage-gated calcium channel blocker	Blocker	CACNA1I	calcium voltage-gated channel subunit alpha1 I	4		https://www.whocc.no/atc_ddd_index/?code=C04AX19
	EFO_1000158	Central Nervous System Neoplasm	CHEMBL45816	MIBEFRADIL	Small molecule	Voltage-gated T-type calcium channel blocker	Blocker	CACNA1I	calcium voltage-gated channel subunit alpha1 I	1	Completed	https://clinicaltrials.gov/search?id=%22NCT01480050%22
	Orphanet_64280	Childhood absence epilepsy	CHEMBL696	ETHOSUXIMIDE	Small molecule	Voltage-gated T-type calcium channel blocker	Blocker	CACNA1I	calcium voltage-gated channel subunit alpha1 I	3	Completed	https://clinicaltrials.gov/search?id=%22NCT00088452%22
	EFO_1001998	complex regional pain syndrome	CHEMBL696	ETHOSUXIMIDE	Small molecule	Voltage-gated T-type calcium channel blocker	Blocker	CACNA1I	calcium voltage-gated channel subunit alpha1 I	2	Terminated	https://clinicaltrials.gov/search?id=%22NCT00689585%22
	MONDO_0002050	depressive disorder	CHEMBL696	ETHOSUXIMIDE	Small molecule	Voltage-gated T-type calcium channel blocker	Blocker	CACNA1I	calcium voltage-gated channel subunit alpha1 I	0	Terminated	https://clinicaltrials.gov/search?id=%22NCT03887624%22
	EFO_0000474	epilepsy	CHEMBL696	ETHOSUXIMIDE	Small molecule	Voltage-gated T-type calcium channel blocker	Blocker	CACNA1I	calcium voltage-gated channel subunit alpha1 I	4		https://dailymed.nlm.nih.gov/dailymed/drugInfo.cfm?setid=9d2075a7-8b88-42d5-8df5-05e4ca72f4b2,https://dailymed.nlm.nih.gov/dailymed/drugInfo.cfm?setid=e7d4b2a4-2dae-4026-a381-9d534d36c6b3,https://dailymed.nlm.nih.gov/dailymed/drugInfo.cfm?setid=01e8e8ee-b19f-4b3f-a140-9c7391393e1c,https://dailymed.nlm.nih.gov/dailymed/drugInfo.cfm?setid=8a5cc930-0b36-48a8-9ad0-de633b208742,https://dailymed.nlm.ni…
	EFO_0000474	epilepsy	CHEMBL696	ETHOSUXIMIDE	Small molecule	Voltage-gated T-type calcium channel blocker	Blocker	CACNA1I	calcium voltage-gated channel subunit alpha1 I	4	Unknown status	https://clinicaltrials.gov/search?id=%22NCT02205931%22
	EFO_0000474	epilepsy	CHEMBL697	METHSUXIMIDE	Small molecule	Voltage-gated T-type calcium channel blocker	Blocker	CACNA1I	calcium voltage-gated channel subunit alpha1 I	4		https://www.whocc.no/atc_ddd_index/?code=N03AD03
	EFO_0000474	epilepsy	CHEMBL1100	PARAMETHADIONE	Small molecule	Voltage-gated T-type calcium channel blocker	Blocker	CACNA1I	calcium voltage-gated channel subunit alpha1 I	4		https://www.whocc.no/atc_ddd_index/?code=N03AC01
	EFO_0000474	epilepsy	CHEMBL797	PHENSUXIMIDE	Small molecule	Voltage-gated T-type calcium channel blocker	Blocker	CACNA1I	calcium voltage-gated channel subunit alpha1 I	4		https://www.whocc.no/atc_ddd_index/?code=N03AD02
	EFO_0000474	epilepsy	CHEMBL1684950	SUVECALTAMIDE	Small molecule	Voltage-gated T-type calcium channel modulator	Modulator	CACNA1I	calcium voltage-gated channel subunit alpha1 I	2	Completed	https://clinicaltrials.gov/search?id=%22NCT03406702%22
	EFO_0000474	epilepsy	CHEMBL695	TRIMETHADIONE	Small molecule	Voltage-gated T-type calcium channel blocker	Blocker	CACNA1I	calcium voltage-gated channel subunit alpha1 I	4		https://www.whocc.no/atc_ddd_index/?code=N03AC02
	EFO_0003108	essential tremor	CHEMBL1684950	SUVECALTAMIDE	Small molecule	Voltage-gated T-type calcium channel modulator	Modulator	CACNA1I	calcium voltage-gated channel subunit alpha1 I	2	Recruiting	https://clinicaltrials.gov/search?id=%22NCT05122650%22
	EFO_0003108	essential tremor	CHEMBL1684950	SUVECALTAMIDE	Small molecule	Voltage-gated T-type calcium channel modulator	Modulator	CACNA1I	calcium voltage-gated channel subunit alpha1 I	2	Completed	https://clinicaltrials.gov/search?id=%22NCT03101241%22
	EFO_1001892	generalized anxiety disorder	CHEMBL2103836	IMAGABALIN	Small molecule	Voltage-gated calcium channel modulator	Modulator	CACNA1I	calcium voltage-gated channel subunit alpha1 I	3	Withdrawn	https://clinicaltrials.gov/search?id=%22NCT00738738%22
	EFO_1001892	generalized anxiety disorder	CHEMBL2103836	IMAGABALIN	Small molecule	Voltage-gated calcium channel modulator	Modulator	CACNA1I	calcium voltage-gated channel subunit alpha1 I	3	Completed	https://clinicaltrials.gov/search?id=%22NCT00542685%22
	EFO_1001892	generalized anxiety disorder	CHEMBL2103836	IMAGABALIN	Small molecule	Voltage-gated calcium channel modulator	Modulator	CACNA1I	calcium voltage-gated channel subunit alpha1 I	3	Terminated	https://clinicaltrials.gov/search?id=%22NCT00735267%22,https://clinicaltrials.gov/search?id=%22NCT00658372%22,https://clinicaltrials.gov/search?id=%22NCT00658008%22,https://clinicaltrials.gov/search?id=%22NCT00658762%22
	EFO_1001892	generalized anxiety disorder	CHEMBL2103836	IMAGABALIN	Small molecule	Voltage-gated calcium channel modulator	Modulator	CACNA1I	calcium voltage-gated channel subunit alpha1 I	2	Completed	https://clinicaltrials.gov/search?id=%22NCT00921063%22
	EFO_1001892	generalized anxiety disorder	CHEMBL2103836	IMAGABALIN	Small molecule	Voltage-gated calcium channel modulator	Modulator	CACNA1I	calcium voltage-gated channel subunit alpha1 I	1	Terminated	https://clinicaltrials.gov/search?id=%22NCT00809536%22,https://clinicaltrials.gov/search?id=%22NCT00800280%22
	EFO_0000519	glioblastoma multiforme	CHEMBL45816	MIBEFRADIL	Small molecule	Voltage-gated T-type calcium channel blocker	Blocker	CACNA1I	calcium voltage-gated channel subunit alpha1 I	1	Completed	https://clinicaltrials.gov/search?id=%22NCT02202993%22
	EFO_0004698	insomnia	CHEMBL593430	ATAGABALIN	Small molecule	Voltage-gated calcium channel modulator	Modulator	CACNA1I	calcium voltage-gated channel subunit alpha1 I	2	Withdrawn	https://clinicaltrials.gov/search?id=%22NCT00748592%22
	EFO_0004698	insomnia	CHEMBL593430	ATAGABALIN	Small molecule	Voltage-gated calcium channel modulator	Modulator	CACNA1I	calcium voltage-gated channel subunit alpha1 I	2	Completed	https://clinicaltrials.gov/search?id=%22NCT00569972%22,https://clinicaltrials.gov/search?id=%22NCT00551148%22
	EFO_0004698	insomnia	CHEMBL593430	ATAGABALIN	Small molecule	Voltage-gated calcium channel modulator	Modulator	CACNA1I	calcium voltage-gated channel subunit alpha1 I	1	Completed	https://clinicaltrials.gov/search?id=%22NCT00722306%22
	EFO_0000555	irritable bowel syndrome	CHEMBL696	ETHOSUXIMIDE	Small molecule	Voltage-gated T-type calcium channel blocker	Blocker	CACNA1I	calcium voltage-gated channel subunit alpha1 I	3	Recruiting	https://clinicaltrials.gov/search?id=%22NCT04217733%22
	EFO_0000555	irritable bowel syndrome	CHEMBL696	ETHOSUXIMIDE	Small molecule	Voltage-gated T-type calcium channel blocker	Blocker	CACNA1I	calcium voltage-gated channel subunit alpha1 I	2	Recruiting	https://clinicaltrials.gov/search?id=%22NCT02973542%22
	MONDO_0005277	migraine disorder	CHEMBL696	ETHOSUXIMIDE	Small molecule	Voltage-gated T-type calcium channel blocker	Blocker	CACNA1I	calcium voltage-gated channel subunit alpha1 I	1	Terminated	https://clinicaltrials.gov/search?id=%22NCT01122381%22
	EFO_0005762	neuropathic pain	CHEMBL696	ETHOSUXIMIDE	Small molecule	Voltage-gated T-type calcium channel blocker	Blocker	CACNA1I	calcium voltage-gated channel subunit alpha1 I	2	Recruiting	https://clinicaltrials.gov/search?id=%22NCT04431778%22
	EFO_0005762	neuropathic pain	CHEMBL696	ETHOSUXIMIDE	Small molecule	Voltage-gated T-type calcium channel blocker	Blocker	CACNA1I	calcium voltage-gated channel subunit alpha1 I	2	Completed	https://clinicaltrials.gov/search?id=%22NCT02100046%22
	MONDO_0015643	photosensitive epilepsy	CHEMBL4217292	ACT-709478	Small molecule	Voltage-gated T-type calcium channel blocker	Blocker	CACNA1I	calcium voltage-gated channel subunit alpha1 I	2	Completed	https://clinicaltrials.gov/search?id=%22NCT03239691%22
	HP_0000103	Polyuria	CHEMBL363295	TERODILINE	Small molecule	Voltage-gated calcium channel blocker	Blocker	CACNA1I	calcium voltage-gated channel subunit alpha1 I	4		https://www.whocc.no/atc_ddd_index/?code=G04BD05
	HP_0000083	Renal insufficiency	CHEMBL2103836	IMAGABALIN	Small molecule	Voltage-gated calcium channel modulator	Modulator	CACNA1I	calcium voltage-gated channel subunit alpha1 I	1	Terminated	https://clinicaltrials.gov/search?id=%22NCT00721422%22
	MONDO_0005090	schizophrenia	CHEMBL1684950	SUVECALTAMIDE	Small molecule	Voltage-gated T-type calcium channel modulator	Modulator	CACNA1I	calcium voltage-gated channel subunit alpha1 I	2	Completed	https://clinicaltrials.gov/search?id=%22NCT00827918%22
	HP_0001250	Seizure	CHEMBL696	ETHOSUXIMIDE	Small molecule	Voltage-gated T-type calcium channel blocker	Blocker	CACNA1I	calcium voltage-gated channel subunit alpha1 I	3	Completed	https://clinicaltrials.gov/search?id=%22NCT00088452%22
	HP_0001250	Seizure	CHEMBL697	METHSUXIMIDE	Small molecule	Voltage-gated T-type calcium channel blocker	Blocker	CACNA1I	calcium voltage-gated channel subunit alpha1 I	4		https://dailymed.nlm.nih.gov/dailymed/drugInfo.cfm?setid=64a6ee88-c6b1-4e13-8208-b6772ef65a74
	HP_0000020	Urinary incontinence	CHEMBL363295	TERODILINE	Small molecule	Voltage-gated calcium channel blocker	Blocker	CACNA1I	calcium voltage-gated channel subunit alpha1 I	4		https://www.whocc.no/atc_ddd_index/?code=G04BD05
	EFO_0001365	age-related macular degeneration	CHEMBL267936	MECAMYLAMINE	Small molecule	Neuronal acetylcholine receptor; alpha3/beta4 negative allosteric modulator	Negative allosteric modulator	CHRNB4	cholinergic receptor nicotinic beta 4 subunit	2	Completed	https://clinicaltrials.gov/search?id=%22NCT00607750%22
	GO_0007568	aging	CHEMBL267936	MECAMYLAMINE	Small molecule	Neuronal acetylcholine receptor; alpha3/beta4 negative allosteric modulator	Negative allosteric modulator	CHRNB4	cholinergic receptor nicotinic beta 4 subunit	1	Completed	https://clinicaltrials.gov/search?id=%22NCT03408574%22
	MONDO_0007079	alcohol dependence	CHEMBL267936	MECAMYLAMINE	Small molecule	Neuronal acetylcholine receptor; alpha3/beta4 negative allosteric modulator	Negative allosteric modulator	CHRNB4	cholinergic receptor nicotinic beta 4 subunit	2	Completed	https://clinicaltrials.gov/search?id=%22NCT00342563%22
	MONDO_0004784	allergic asthma	CHEMBL3707249	ASM-024	Small molecule	Neuronal acetylcholine receptor; alpha3/beta4 antagonist	Antagonist	CHRNB4	cholinergic receptor nicotinic beta 4 subunit	2	Completed	https://clinicaltrials.gov/search?id=%22NCT01092403%22
	MONDO_0004979	asthma	CHEMBL3707249	ASM-024	Small molecule	Neuronal acetylcholine receptor; alpha3/beta4 antagonist	Antagonist	CHRNB4	cholinergic receptor nicotinic beta 4 subunit	2	Completed	https://clinicaltrials.gov/search?id=%22NCT01190826%22
	MONDO_0004979	asthma	CHEMBL3707249	ASM-024	Small molecule	Neuronal acetylcholine receptor; alpha3/beta4 antagonist	Antagonist	CHRNB4	cholinergic receptor nicotinic beta 4 subunit	1	Terminated	https://clinicaltrials.gov/search?id=%22NCT01793298%22
	EFO_0003758	autism	CHEMBL267936	MECAMYLAMINE	Small molecule	Neuronal acetylcholine receptor; alpha3/beta4 negative allosteric modulator	Negative allosteric modulator	CHRNB4	cholinergic receptor nicotinic beta 4 subunit	1	Completed	https://clinicaltrials.gov/search?id=%22NCT00773812%22
	EFO_0001060	celiac disease	CHEMBL2105646	LARAZOTIDE	Protein	Neuronal acetylcholine receptor; alpha3/beta4 partial agonist	Partial agonist	CHRNB4	cholinergic receptor nicotinic beta 4 subunit	3	Recruiting	https://clinicaltrials.gov/search?id=%22NCT03569007%22
	EFO_0001060	celiac disease	CHEMBL2105646	LARAZOTIDE	Protein	Neuronal acetylcholine receptor; alpha3/beta4 partial agonist	Partial agonist	CHRNB4	cholinergic receptor nicotinic beta 4 subunit	2	Completed	https://clinicaltrials.gov/search?id=%22NCT00492960%22,https://clinicaltrials.gov/search?id=%22NCT00620451%22,https://clinicaltrials.gov/search?id=%22NCT00889473%22,https://clinicaltrials.gov/search?id=%22NCT00362856%22,https://clinicaltrials.gov/search?id=%22NCT01396213%22
	EFO_0001060	celiac disease	CHEMBL2105646	LARAZOTIDE	Protein	Neuronal acetylcholine receptor; alpha3/beta4 partial agonist	Partial agonist	CHRNB4	cholinergic receptor nicotinic beta 4 subunit	1	Completed	https://clinicaltrials.gov/search?id=%22NCT00386165%22
	EFO_0001060	celiac disease	CHEMBL2103815	LARAZOTIDE ACETATE	Protein	Neuronal acetylcholine receptor; alpha3/beta4 partial agonist	Partial agonist	CHRNB4	cholinergic receptor nicotinic beta 4 subunit	2	Completed	https://clinicaltrials.gov/search?id=%22NCT01396213%22,https://clinicaltrials.gov/search?id=%22NCT00492960%22,https://clinicaltrials.gov/search?id=%22NCT00889473%22,https://clinicaltrials.gov/search?id=%22NCT00620451%22,https://clinicaltrials.gov/search?id=%22NCT00362856%22
	EFO_0001060	celiac disease	CHEMBL2103815	LARAZOTIDE ACETATE	Protein	Neuronal acetylcholine receptor; alpha3/beta4 partial agonist	Partial agonist	CHRNB4	cholinergic receptor nicotinic beta 4 subunit	1	Completed	https://clinicaltrials.gov/search?id=%22NCT00386165%22
	EFO_0000341	chronic obstructive pulmonary disease	CHEMBL3707249	ASM-024	Small molecule	Neuronal acetylcholine receptor; alpha3/beta4 antagonist	Antagonist	CHRNB4	cholinergic receptor nicotinic beta 4 subunit	2	Completed	https://clinicaltrials.gov/search?id=%22NCT01855230%22
	MONDO_0002050	depressive disorder	CHEMBL267936	MECAMYLAMINE	Small molecule	Neuronal acetylcholine receptor; alpha3/beta4 negative allosteric modulator	Negative allosteric modulator	CHRNB4	cholinergic receptor nicotinic beta 4 subunit	2	Completed	https://clinicaltrials.gov/search?id=%22NCT00319319%22
	MONDO_0002050	depressive disorder	CHEMBL1237082	MECAMYLAMINE HYDROCHLORIDE	Small molecule	Neuronal acetylcholine receptor; alpha3/beta4 negative allosteric modulator	Negative allosteric modulator	CHRNB4	cholinergic receptor nicotinic beta 4 subunit	2	Completed	https://clinicaltrials.gov/search?id=%22NCT00319319%22
	EFO_0009321	diabetic macular edema	CHEMBL267936	MECAMYLAMINE	Small molecule	Neuronal acetylcholine receptor; alpha3/beta4 negative allosteric modulator	Negative allosteric modulator	CHRNB4	cholinergic receptor nicotinic beta 4 subunit	2	Completed	https://clinicaltrials.gov/search?id=%22NCT00536692%22
	EFO_1000906	dry eye syndrome	CHEMBL4594254	SIMPINICLINE	Small molecule	Neuronal acetylcholine receptor; alpha3/beta4 agonist	Agonist	CHRNB4	cholinergic receptor nicotinic beta 4 subunit	2	Completed	https://clinicaltrials.gov/search?id=%22NCT03452397%22,https://clinicaltrials.gov/search?id=%22NCT03633461%22
	EFO_1001461	endothelial dysfunction	CHEMBL1201329	TRIMETHAPHAN	Small molecule	Neuronal acetylcholine receptor; alpha3/beta4 antagonist	Antagonist	CHRNB4	cholinergic receptor nicotinic beta 4 subunit	1	Completed	https://clinicaltrials.gov/search?id=%22NCT01137253%22
	EFO_1000948	gastroparesis	CHEMBL4594254	SIMPINICLINE	Small molecule	Neuronal acetylcholine receptor; alpha3/beta4 agonist	Agonist	CHRNB4	cholinergic receptor nicotinic beta 4 subunit	1	Completed	https://clinicaltrials.gov/search?id=%22NCT02187094%22
	EFO_0000537	hypertension	CHEMBL267936	MECAMYLAMINE	Small molecule	Neuronal acetylcholine receptor; alpha3/beta4 negative allosteric modulator	Negative allosteric modulator	CHRNB4	cholinergic receptor nicotinic beta 4 subunit	4		https://www.whocc.no/atc_ddd_index/?code=C02BB01
	EFO_0000537	hypertension	CHEMBL1201329	TRIMETHAPHAN	Small molecule	Neuronal acetylcholine receptor; alpha3/beta4 antagonist	Antagonist	CHRNB4	cholinergic receptor nicotinic beta 4 subunit	4		https://www.whocc.no/atc_ddd_index/?code=C02BA01
	EFO_0000537	hypertension	CHEMBL1201329	TRIMETHAPHAN	Small molecule	Neuronal acetylcholine receptor; alpha3/beta4 antagonist	Antagonist	CHRNB4	cholinergic receptor nicotinic beta 4 subunit	1	Recruiting	https://clinicaltrials.gov/search?id=%22NCT02425566%22
	EFO_0000537	hypertension	CHEMBL1201329	TRIMETHAPHAN	Small molecule	Neuronal acetylcholine receptor; alpha3/beta4 antagonist	Antagonist	CHRNB4	cholinergic receptor nicotinic beta 4 subunit	1	Active, not recruiting	https://clinicaltrials.gov/search?id=%22NCT02245230%22
	EFO_0002614	insulin resistance	CHEMBL1201329	TRIMETHAPHAN	Small molecule	Neuronal acetylcholine receptor; alpha3/beta4 antagonist	Antagonist	CHRNB4	cholinergic receptor nicotinic beta 4 subunit	1	Withdrawn	https://clinicaltrials.gov/search?id=%22NCT03028571%22
	EFO_0000555	irritable bowel syndrome	CHEMBL4594254	SIMPINICLINE	Small molecule	Neuronal acetylcholine receptor; alpha3/beta4 agonist	Agonist	CHRNB4	cholinergic receptor nicotinic beta 4 subunit	2	Completed	https://clinicaltrials.gov/search?id=%22NCT01149200%22
	EFO_0009606	macular degeneration	CHEMBL267936	MECAMYLAMINE	Small molecule	Neuronal acetylcholine receptor; alpha3/beta4 negative allosteric modulator	Negative allosteric modulator	CHRNB4	cholinergic receptor nicotinic beta 4 subunit	2	Terminated	https://clinicaltrials.gov/search?id=%22NCT00414206%22
	MONDO_0002009	major depressive disorder	CHEMBL267936	MECAMYLAMINE	Small molecule	Neuronal acetylcholine receptor; alpha3/beta4 negative allosteric modulator	Negative allosteric modulator	CHRNB4	cholinergic receptor nicotinic beta 4 subunit	2	Completed	https://clinicaltrials.gov/search?id=%22NCT00593879%22
	HP_0001268	Mental deterioration	CHEMBL267936	MECAMYLAMINE	Small molecule	Neuronal acetylcholine receptor; alpha3/beta4 negative allosteric modulator	Negative allosteric modulator	CHRNB4	cholinergic receptor nicotinic beta 4 subunit	0	Not yet recruiting	https://clinicaltrials.gov/search?id=%22NCT04756232%22
	EFO_0003768	nicotine dependence	CHEMBL267936	MECAMYLAMINE	Small molecule	Neuronal acetylcholine receptor; alpha3/beta4 negative allosteric modulator	Negative allosteric modulator	CHRNB4	cholinergic receptor nicotinic beta 4 subunit	2	Completed	https://clinicaltrials.gov/search?id=%22NCT00018161%22
	EFO_0003768	nicotine dependence	CHEMBL267936	MECAMYLAMINE	Small molecule	Neuronal acetylcholine receptor; alpha3/beta4 negative allosteric modulator	Negative allosteric modulator	CHRNB4	cholinergic receptor nicotinic beta 4 subunit	1	Completed	https://clinicaltrials.gov/search?id=%22NCT00018187%22
	MONDO_0004880	bowel dysfunction	CHEMBL1201134	LUBIPROSTONE	Small molecule	Chloride channel protein 2 opener	Opener	CLCN2	chloride voltage-gated channel 2	3	Completed	https://clinicaltrials.gov/search?id=%22NCT00620061%22,https://clinicaltrials.gov/search?id=%22NCT00595946%22,https://clinicaltrials.gov/search?id=%22NCT00597428%22,https://clinicaltrials.gov/search?id=%22NCT01298219%22
	HP_0012532	Chronic pain	CHEMBL1201134	LUBIPROSTONE	Small molecule	Chloride channel protein 2 opener	Opener	CLCN2	chloride voltage-gated channel 2	4		https://dailymed.nlm.nih.gov/dailymed/drugInfo.cfm?setid=70b0fe82-92b9-4aee-8aa5-e1e0af003b71
	HP_0002019	Constipation	CHEMBL1201134	LUBIPROSTONE	Small molecule	Chloride channel protein 2 opener	Opener	CLCN2	chloride voltage-gated channel 2	4		https://dailymed.nlm.nih.gov/dailymed/drugInfo.cfm?setid=ca79dddc-3911-472b-bda7-a23351be09af,https://dailymed.nlm.nih.gov/dailymed/drugInfo.cfm?setid=d474ac6a-444d-4aa6-9986-24be6fcf811d,https://dailymed.nlm.nih.gov/dailymed/drugInfo.cfm?setid=417aa15d-ac74-4fa8-a312-6e51e82ba70c,https://dailymed.nlm.nih.gov/dailymed/drugInfo.cfm?setid=222817c2-d4a6-43d0-8cbb-215f19acb198,https://dailymed.nlm.ni…
	HP_0002019	Constipation	CHEMBL1201134	LUBIPROSTONE	Small molecule	Chloride channel protein 2 opener	Opener	CLCN2	chloride voltage-gated channel 2	4	Terminated	https://clinicaltrials.gov/search?id=%22NCT01096290%22
	HP_0002019	Constipation	CHEMBL1201134	LUBIPROSTONE	Small molecule	Chloride channel protein 2 opener	Opener	CLCN2	chloride voltage-gated channel 2	4	Completed	https://clinicaltrials.gov/search?id=%22NCT00844831%22,https://clinicaltrials.gov/search?id=%22NCT01460225%22,https://clinicaltrials.gov/search?id=%22NCT00452335%22
	HP_0002019	Constipation	CHEMBL1201134	LUBIPROSTONE	Small molecule	Chloride channel protein 2 opener	Opener	CLCN2	chloride voltage-gated channel 2	3	Completed	https://clinicaltrials.gov/search?id=%22NCT02651155%22,https://clinicaltrials.gov/search?id=%22NCT02695719%22,https://clinicaltrials.gov/search?id=%22NCT01372423%22,https://clinicaltrials.gov/search?id=%22NCT01674530%22,https://clinicaltrials.gov/search?id=%22NCT02729909%22,https://clinicaltrials.gov/search?id=%22NCT02766777%22,https://clinicaltrials.gov/search?id=%22NCT02138136%22,https://clinic…
	HP_0002019	Constipation	CHEMBL1201134	LUBIPROSTONE	Small molecule	Chloride channel protein 2 opener	Opener	CLCN2	chloride voltage-gated channel 2	2	Completed	https://clinicaltrials.gov/search?id=%22NCT01469819%22,https://clinicaltrials.gov/search?id=%22NCT01447849%22
	HP_0002019	Constipation	CHEMBL1201134	LUBIPROSTONE	Small molecule	Chloride channel protein 2 opener	Opener	CLCN2	chloride voltage-gated channel 2	1	Completed	https://clinicaltrials.gov/search?id=%22NCT01190020%22
	MONDO_0002203	constipation disorder	CHEMBL1201134	LUBIPROSTONE	Small molecule	Chloride channel protein 2 opener	Opener	CLCN2	chloride voltage-gated channel 2	4		https://dailymed.nlm.nih.gov/dailymed/drugInfo.cfm?setid=1b632d92-a05b-42d3-88a6-b3e345d11fe4,https://dailymed.nlm.nih.gov/dailymed/drugInfo.cfm?setid=70b0fe82-92b9-4aee-8aa5-e1e0af003b71,https://dailymed.nlm.nih.gov/dailymed/drugInfo.cfm?setid=417aa15d-ac74-4fa8-a312-6e51e82ba70c
	EFO_0004607	duodenal ulcer	CHEMBL2103799	COBIPROSTONE	Small molecule	Chloride channel protein 2 activator	Activator	CLCN2	chloride voltage-gated channel 2	2	Completed	https://clinicaltrials.gov/search?id=%22NCT00597818%22
	EFO_0000764	HIV infection	CHEMBL1201134	LUBIPROSTONE	Small molecule	Chloride channel protein 2 opener	Opener	CLCN2	chloride voltage-gated channel 2	2	Unknown status	https://clinicaltrials.gov/search?id=%22NCT01839734%22
	EFO_0000555	irritable bowel syndrome	CHEMBL1201134	LUBIPROSTONE	Small molecule	Chloride channel protein 2 opener	Opener	CLCN2	chloride voltage-gated channel 2	4		https://dailymed.nlm.nih.gov/dailymed/drugInfo.cfm?setid=d474ac6a-444d-4aa6-9986-24be6fcf811d,https://dailymed.nlm.nih.gov/dailymed/drugInfo.cfm?setid=417aa15d-ac74-4fa8-a312-6e51e82ba70c,https://dailymed.nlm.nih.gov/dailymed/drugInfo.cfm?setid=1b632d92-a05b-42d3-88a6-b3e345d11fe4,https://dailymed.nlm.nih.gov/dailymed/drugInfo.cfm?setid=70b0fe82-92b9-4aee-8aa5-e1e0af003b71,https://dailymed.nlm.ni…
	EFO_0000555	irritable bowel syndrome	CHEMBL1201134	LUBIPROSTONE	Small molecule	Chloride channel protein 2 opener	Opener	CLCN2	chloride voltage-gated channel 2	3	Completed	https://clinicaltrials.gov/search?id=%22NCT00380250%22,https://clinicaltrials.gov/search?id=%22NCT00399542%22
	EFO_0000555	irritable bowel syndrome	CHEMBL1201134	LUBIPROSTONE	Small molecule	Chloride channel protein 2 opener	Opener	CLCN2	chloride voltage-gated channel 2	2	Terminated	https://clinicaltrials.gov/search?id=%22NCT02544152%22
	EFO_0000555	irritable bowel syndrome	CHEMBL1201134	LUBIPROSTONE	Small molecule	Chloride channel protein 2 opener	Opener	CLCN2	chloride voltage-gated channel 2	1	Completed	https://clinicaltrials.gov/search?id=%22NCT01166789%22
	EFO_1001904	oral mucositis	CHEMBL2103799	COBIPROSTONE	Small molecule	Chloride channel protein 2 activator	Activator	CLCN2	chloride voltage-gated channel 2	2	Terminated	https://clinicaltrials.gov/search?id=%22NCT02542215%22
	MONDO_0005180	Parkinson disease	CHEMBL1201134	LUBIPROSTONE	Small molecule	Chloride channel protein 2 opener	Opener	CLCN2	chloride voltage-gated channel 2	4	Completed	https://clinicaltrials.gov/search?id=%22NCT00908076%22
	EFO_0000666	portal hypertension	CHEMBL2103799	COBIPROSTONE	Small molecule	Chloride channel protein 2 activator	Activator	CLCN2	chloride voltage-gated channel 2	2	Terminated	https://clinicaltrials.gov/search?id=%22NCT00737594%22
	MONDO_0007079	alcohol dependence	CHEMBL2107312	ARBACLOFEN PLACARBIL	Small molecule	GABA-B receptor agonist	Agonist	GABBR1	gamma-aminobutyric acid type B receptor subunit 1	2	Completed	https://clinicaltrials.gov/search?id=%22NCT02511886%22
	MONDO_0007079	alcohol dependence	CHEMBL701	BACLOFEN	Small molecule	GABA-B receptor agonist	Agonist	GABBR1	gamma-aminobutyric acid type B receptor subunit 1	4	Recruiting	https://clinicaltrials.gov/search?id=%22NCT02596763%22
	MONDO_0007079	alcohol dependence	CHEMBL701	BACLOFEN	Small molecule	GABA-B receptor agonist	Agonist	GABBR1	gamma-aminobutyric acid type B receptor subunit 1	4	Completed	https://clinicaltrials.gov/search?id=%22NCT01002105%22
	MONDO_0007079	alcohol dependence	CHEMBL701	BACLOFEN	Small molecule	GABA-B receptor agonist	Agonist	GABBR1	gamma-aminobutyric acid type B receptor subunit 1	3	Completed	https://clinicaltrials.gov/search?id=%22NCT02723383%22,https://clinicaltrials.gov/search?id=%22NCT01738282%22
	MONDO_0007079	alcohol dependence	CHEMBL701	BACLOFEN	Small molecule	GABA-B receptor agonist	Agonist	GABBR1	gamma-aminobutyric acid type B receptor subunit 1	2	Terminated	https://clinicaltrials.gov/search?id=%22NCT01937364%22
	MONDO_0007079	alcohol dependence	CHEMBL701	BACLOFEN	Small molecule	GABA-B receptor agonist	Agonist	GABBR1	gamma-aminobutyric acid type B receptor subunit 1	2	Completed	https://clinicaltrials.gov/search?id=%22NCT01604330%22,https://clinicaltrials.gov/search?id=%22NCT01076283%22,https://clinicaltrials.gov/search?id=%22NCT00877734%22,https://clinicaltrials.gov/search?id=%22NCT01266655%22,https://clinicaltrials.gov/search?id=%22NCT03034408%22,https://clinicaltrials.gov/search?id=%22NCT01980706%22
	MONDO_0007079	alcohol dependence	CHEMBL701	BACLOFEN	Small molecule	GABA-B receptor agonist	Agonist	GABBR1	gamma-aminobutyric acid type B receptor subunit 1	1	Completed	https://clinicaltrials.gov/search?id=%22NCT00614328%22,https://clinicaltrials.gov/search?id=%22NCT00802035%22
	MONDO_0007079	alcohol dependence	CHEMBL1342	OXYBATE	Small molecule	GABA-B receptor agonist	Agonist	GABBR1	gamma-aminobutyric acid type B receptor subunit 1	4	Completed	https://clinicaltrials.gov/search?id=%22NCT02090504%22,https://clinicaltrials.gov/search?id=%22NCT04648423%22
	MONDO_0007079	alcohol dependence	CHEMBL1200682	SODIUM OXYBATE	Small molecule	GABA-B receptor agonist	Agonist	GABBR1	gamma-aminobutyric acid type B receptor subunit 1	4	Completed	https://clinicaltrials.gov/search?id=%22NCT04648423%22,https://clinicaltrials.gov/search?id=%22NCT02090504%22
	EFO_0004777	alcohol withdrawal	CHEMBL701	BACLOFEN	Small molecule	GABA-B receptor agonist	Agonist	GABBR1	gamma-aminobutyric acid type B receptor subunit 1	3	Terminated	https://clinicaltrials.gov/search?id=%22NCT02052440%22
	EFO_0004777	alcohol withdrawal	CHEMBL701	BACLOFEN	Small molecule	GABA-B receptor agonist	Agonist	GABBR1	gamma-aminobutyric acid type B receptor subunit 1	2	Terminated	https://clinicaltrials.gov/search?id=%22NCT01937364%22
	EFO_0004777	alcohol withdrawal	CHEMBL1342	OXYBATE	Small molecule	GABA-B receptor agonist	Agonist	GABBR1	gamma-aminobutyric acid type B receptor subunit 1	4	Completed	https://clinicaltrials.gov/search?id=%22NCT02090504%22
	EFO_0004777	alcohol withdrawal	CHEMBL1200682	SODIUM OXYBATE	Small molecule	GABA-B receptor agonist	Agonist	GABBR1	gamma-aminobutyric acid type B receptor subunit 1	4	Completed	https://clinicaltrials.gov/search?id=%22NCT02090504%22
	EFO_1000802	alcoholic liver cirrhosis	CHEMBL701	BACLOFEN	Small molecule	GABA-B receptor agonist	Agonist	GABBR1	gamma-aminobutyric acid type B receptor subunit 1	1	Completed	https://clinicaltrials.gov/search?id=%22NCT00525252%22
	Orphanet_2131	Alternating hemiplegia of childhood	CHEMBL1342	OXYBATE	Small molecule	GABA-B receptor agonist	Agonist	GABBR1	gamma-aminobutyric acid type B receptor subunit 1	1	Completed	https://clinicaltrials.gov/search?id=%22NCT00931164%22
	Orphanet_2131	Alternating hemiplegia of childhood	CHEMBL1200682	SODIUM OXYBATE	Small molecule	GABA-B receptor agonist	Agonist	GABBR1	gamma-aminobutyric acid type B receptor subunit 1	1	Completed	https://clinicaltrials.gov/search?id=%22NCT00931164%22
	MONDO_0004975	Alzheimer disease	CHEMBL1342	OXYBATE	Small molecule	GABA-B receptor agonist	Agonist	GABBR1	gamma-aminobutyric acid type B receptor subunit 1	4	Terminated	https://clinicaltrials.gov/search?id=%22NCT00706186%22
	MONDO_0004975	Alzheimer disease	CHEMBL112797	SGS-742	Small molecule	GABA-B receptor antagonist	Antagonist	GABBR1	gamma-aminobutyric acid type B receptor subunit 1	2	Completed	https://clinicaltrials.gov/search?id=%22NCT00093951%22
	MONDO_0004975	Alzheimer disease	CHEMBL1200682	SODIUM OXYBATE	Small molecule	GABA-B receptor agonist	Agonist	GABBR1	gamma-aminobutyric acid type B receptor subunit 1	4	Terminated	https://clinicaltrials.gov/search?id=%22NCT00706186%22
	MONDO_0008840	ataxia telangiectasia	CHEMBL701	BACLOFEN	Small molecule	GABA-B receptor agonist	Agonist	GABBR1	gamma-aminobutyric acid type B receptor subunit 1	0	Completed	https://clinicaltrials.gov/search?id=%22NCT00640003%22
	EFO_0003758	autism	CHEMBL701	BACLOFEN	Small molecule	GABA-B receptor agonist	Agonist	GABBR1	gamma-aminobutyric acid type B receptor subunit 1	1	Terminated	https://clinicaltrials.gov/search?id=%22NCT01172509%22
	EFO_0003756	autism spectrum disorder	CHEMBL301742	ARBACLOFEN	Small molecule	GABA-B receptor agonist	Agonist	GABBR1	gamma-aminobutyric acid type B receptor subunit 1	3	Terminated	https://clinicaltrials.gov/search?id=%22NCT01706523%22
	EFO_0003756	autism spectrum disorder	CHEMBL301742	ARBACLOFEN	Small molecule	GABA-B receptor agonist	Agonist	GABBR1	gamma-aminobutyric acid type B receptor subunit 1	2	Recruiting	https://clinicaltrials.gov/search?id=%22NCT03887676%22,https://clinicaltrials.gov/search?id=%22NCT03682978%22
	EFO_0003756	autism spectrum disorder	CHEMBL301742	ARBACLOFEN	Small molecule	GABA-B receptor agonist	Agonist	GABBR1	gamma-aminobutyric acid type B receptor subunit 1	2	Terminated	https://clinicaltrials.gov/search?id=%22NCT01064973%22
	EFO_0003756	autism spectrum disorder	CHEMBL301742	ARBACLOFEN	Small molecule	GABA-B receptor agonist	Agonist	GABBR1	gamma-aminobutyric acid type B receptor subunit 1	2	Completed	https://clinicaltrials.gov/search?id=%22NCT01288716%22,https://clinicaltrials.gov/search?id=%22NCT00846547%22
	HP_0003418	Back pain	CHEMBL2107312	ARBACLOFEN PLACARBIL	Small molecule	GABA-B receptor agonist	Agonist	GABBR1	gamma-aminobutyric acid type B receptor subunit 1	2	Completed	https://clinicaltrials.gov/search?id=%22NCT00817986%22
	MONDO_0043510	brain injury	CHEMBL701	BACLOFEN	Small molecule	GABA-B receptor agonist	Agonist	GABBR1	gamma-aminobutyric acid type B receptor subunit 1	4		https://dailymed.nlm.nih.gov/dailymed/drugInfo.cfm?setid=e05080ef-53d9-4060-aaa4-86a6935467de
	EFO_0007191	cannabis dependence	CHEMBL701	BACLOFEN	Small molecule	GABA-B receptor agonist	Agonist	GABBR1	gamma-aminobutyric acid type B receptor subunit 1	2	Completed	https://clinicaltrials.gov/search?id=%22NCT00373295%22,https://clinicaltrials.gov/search?id=%22NCT02011516%22
	EFO_1000632	cerebral palsy	CHEMBL701	BACLOFEN	Small molecule	GABA-B receptor agonist	Agonist	GABBR1	gamma-aminobutyric acid type B receptor subunit 1	4		https://dailymed.nlm.nih.gov/dailymed/drugInfo.cfm?setid=e05080ef-53d9-4060-aaa4-86a6935467de,https://dailymed.nlm.nih.gov/dailymed/drugInfo.cfm?setid=351cde63-00fa-404a-92df-cb055e991840
	EFO_1000632	cerebral palsy	CHEMBL701	BACLOFEN	Small molecule	GABA-B receptor agonist	Agonist	GABBR1	gamma-aminobutyric acid type B receptor subunit 1	4	Completed	https://clinicaltrials.gov/search?id=%22NCT04523935%22
	EFO_1000632	cerebral palsy	CHEMBL701	BACLOFEN	Small molecule	GABA-B receptor agonist	Agonist	GABBR1	gamma-aminobutyric acid type B receptor subunit 1	4	Terminated	https://clinicaltrials.gov/search?id=%22NCT00752934%22
	EFO_1000632	cerebral palsy	CHEMBL701	BACLOFEN	Small molecule	GABA-B receptor agonist	Agonist	GABBR1	gamma-aminobutyric acid type B receptor subunit 1	3	Completed	https://clinicaltrials.gov/search?id=%22NCT00367068%22
	EFO_1000632	cerebral palsy	CHEMBL701	BACLOFEN	Small molecule	GABA-B receptor agonist	Agonist	GABBR1	gamma-aminobutyric acid type B receptor subunit 1	2	Completed	https://clinicaltrials.gov/search?id=%22NCT00221611%22,https://clinicaltrials.gov/search?id=%22NCT00255073%22
	MONDO_0015626	Charcot-Marie-Tooth disease	CHEMBL701	BACLOFEN	Small molecule	GABA-B receptor agonist	Agonist	GABBR1	gamma-aminobutyric acid type B receptor subunit 1	3	Active, not recruiting	https://clinicaltrials.gov/search?id=%22NCT04762758%22
	EFO_0004540	chronic fatigue syndrome	CHEMBL1342	OXYBATE	Small molecule	GABA-B receptor agonist	Agonist	GABBR1	gamma-aminobutyric acid type B receptor subunit 1	4	Completed	https://clinicaltrials.gov/search?id=%22NCT02055898%22
	EFO_0004540	chronic fatigue syndrome	CHEMBL1342	OXYBATE	Small molecule	GABA-B receptor agonist	Agonist	GABBR1	gamma-aminobutyric acid type B receptor subunit 1	4	Unknown status	https://clinicaltrials.gov/search?id=%22NCT01584934%22
	EFO_0004540	chronic fatigue syndrome	CHEMBL1342	OXYBATE	Small molecule	GABA-B receptor agonist	Agonist	GABBR1	gamma-aminobutyric acid type B receptor subunit 1	4	Terminated	https://clinicaltrials.gov/search?id=%22NCT00498485%22
	EFO_0004540	chronic fatigue syndrome	CHEMBL1200682	SODIUM OXYBATE	Small molecule	GABA-B receptor agonist	Agonist	GABBR1	gamma-aminobutyric acid type B receptor subunit 1	4	Unknown status	https://clinicaltrials.gov/search?id=%22NCT01584934%22
	EFO_0004540	chronic fatigue syndrome	CHEMBL1200682	SODIUM OXYBATE	Small molecule	GABA-B receptor agonist	Agonist	GABBR1	gamma-aminobutyric acid type B receptor subunit 1	4	Completed	https://clinicaltrials.gov/search?id=%22NCT02055898%22
	EFO_0004540	chronic fatigue syndrome	CHEMBL1200682	SODIUM OXYBATE	Small molecule	GABA-B receptor agonist	Agonist	GABBR1	gamma-aminobutyric acid type B receptor subunit 1	4	Terminated	https://clinicaltrials.gov/search?id=%22NCT00498485%22
	EFO_0002610	cocaine dependence	CHEMBL701	BACLOFEN	Small molecule	GABA-B receptor agonist	Agonist	GABBR1	gamma-aminobutyric acid type B receptor subunit 1	2	Withdrawn	https://clinicaltrials.gov/search?id=%22NCT02003664%22
	EFO_0002610	cocaine dependence	CHEMBL701	BACLOFEN	Small molecule	GABA-B receptor agonist	Agonist	GABBR1	gamma-aminobutyric acid type B receptor subunit 1	2	Completed	https://clinicaltrials.gov/search?id=%22NCT00000303%22,https://clinicaltrials.gov/search?id=%22NCT00082485%22
	EFO_0003890	drug dependence	CHEMBL701	BACLOFEN	Small molecule	GABA-B receptor agonist	Agonist	GABBR1	gamma-aminobutyric acid type B receptor subunit 1	4	Recruiting	https://clinicaltrials.gov/search?id=%22NCT05161351%22
	EFO_0003890	drug dependence	CHEMBL701	BACLOFEN	Small molecule	GABA-B receptor agonist	Agonist	GABBR1	gamma-aminobutyric acid type B receptor subunit 1	0	Unknown status	https://clinicaltrials.gov/search?id=%22NCT03065998%22
	EFO_0005203	eating disorder	CHEMBL1342	OXYBATE	Small molecule	GABA-B receptor agonist	Agonist	GABBR1	gamma-aminobutyric acid type B receptor subunit 1	2	Completed	https://clinicaltrials.gov/search?id=%22NCT00514995%22
	EFO_0005203	eating disorder	CHEMBL1200682	SODIUM OXYBATE	Small molecule	GABA-B receptor agonist	Agonist	GABBR1	gamma-aminobutyric acid type B receptor subunit 1	2	Completed	https://clinicaltrials.gov/search?id=%22NCT00514995%22
	EFO_0003108	essential tremor	CHEMBL1342	OXYBATE	Small molecule	GABA-B receptor agonist	Agonist	GABBR1	gamma-aminobutyric acid type B receptor subunit 1	2	Completed	https://clinicaltrials.gov/search?id=%22NCT00598078%22
	EFO_0003108	essential tremor	CHEMBL1200682	SODIUM OXYBATE	Small molecule	GABA-B receptor agonist	Agonist	GABBR1	gamma-aminobutyric acid type B receptor subunit 1	2	Completed	https://clinicaltrials.gov/search?id=%22NCT00598078%22
	EFO_0005687	fibromyalgia	CHEMBL1342	OXYBATE	Small molecule	GABA-B receptor agonist	Agonist	GABBR1	gamma-aminobutyric acid type B receptor subunit 1	3	Completed	https://clinicaltrials.gov/search?id=%22NCT00371137%22,https://clinicaltrials.gov/search?id=%22NCT00803023%22,https://clinicaltrials.gov/search?id=%22NCT00423813%22,https://clinicaltrials.gov/search?id=%22NCT00423605%22
	EFO_0005687	fibromyalgia	CHEMBL1342	OXYBATE	Small molecule	GABA-B receptor agonist	Agonist	GABBR1	gamma-aminobutyric acid type B receptor subunit 1	2	Completed	https://clinicaltrials.gov/search?id=%22NCT00087555%22
	EFO_0005687	fibromyalgia	CHEMBL1200682	SODIUM OXYBATE	Small molecule	GABA-B receptor agonist	Agonist	GABBR1	gamma-aminobutyric acid type B receptor subunit 1	3	Completed	https://clinicaltrials.gov/search?id=%22NCT00423813%22,https://clinicaltrials.gov/search?id=%22NCT00423605%22,https://clinicaltrials.gov/search?id=%22NCT00803023%22,https://clinicaltrials.gov/search?id=%22NCT00371137%22
	EFO_0005687	fibromyalgia	CHEMBL1200682	SODIUM OXYBATE	Small molecule	GABA-B receptor agonist	Agonist	GABBR1	gamma-aminobutyric acid type B receptor subunit 1	2	Completed	https://clinicaltrials.gov/search?id=%22NCT00087555%22
	Orphanet_908	Fragile X syndrome	CHEMBL301742	ARBACLOFEN	Small molecule	GABA-B receptor agonist	Agonist	GABBR1	gamma-aminobutyric acid type B receptor subunit 1	3	Terminated	https://clinicaltrials.gov/search?id=%22NCT01555333%22
	Orphanet_908	Fragile X syndrome	CHEMBL301742	ARBACLOFEN	Small molecule	GABA-B receptor agonist	Agonist	GABBR1	gamma-aminobutyric acid type B receptor subunit 1	3	Completed	https://clinicaltrials.gov/search?id=%22NCT01282268%22,https://clinicaltrials.gov/search?id=%22NCT01325220%22
	Orphanet_908	Fragile X syndrome	CHEMBL301742	ARBACLOFEN	Small molecule	GABA-B receptor agonist	Agonist	GABBR1	gamma-aminobutyric acid type B receptor subunit 1	2	Terminated	https://clinicaltrials.gov/search?id=%22NCT01013480%22
	Orphanet_908	Fragile X syndrome	CHEMBL301742	ARBACLOFEN	Small molecule	GABA-B receptor agonist	Agonist	GABBR1	gamma-aminobutyric acid type B receptor subunit 1	2	Completed	https://clinicaltrials.gov/search?id=%22NCT00788073%22
	Orphanet_908	Fragile X syndrome	CHEMBL701	BACLOFEN	Small molecule	GABA-B receptor agonist	Agonist	GABBR1	gamma-aminobutyric acid type B receptor subunit 1	0	Completed	https://clinicaltrials.gov/search?id=%22NCT02998151%22
	EFO_0003948	gastroesophageal reflux disease	CHEMBL2107312	ARBACLOFEN PLACARBIL	Small molecule	GABA-B receptor agonist	Agonist	GABBR1	gamma-aminobutyric acid type B receptor subunit 1	2	Completed	https://clinicaltrials.gov/search?id=%22NCT00978016%22,https://clinicaltrials.gov/search?id=%22NCT00557401%22,https://clinicaltrials.gov/search?id=%22NCT00838396%22
	EFO_0003948	gastroesophageal reflux disease	CHEMBL701	BACLOFEN	Small molecule	GABA-B receptor agonist	Agonist	GABBR1	gamma-aminobutyric acid type B receptor subunit 1	3	Completed	https://clinicaltrials.gov/search?id=%22NCT01265550%22
	EFO_0003948	gastroesophageal reflux disease	CHEMBL448343	LESOGABERAN	Small molecule	GABA-B receptor 1 agonist	Agonist	GABBR1	gamma-aminobutyric acid type B receptor subunit 1	2	Completed	https://clinicaltrials.gov/search?id=%22NCT00703534%22,https://clinicaltrials.gov/search?id=%22NCT01043185%22,https://clinicaltrials.gov/search?id=%22NCT01005251%22,https://clinicaltrials.gov/search?id=%22NCT00394472%22,https://clinicaltrials.gov/search?id=%22NCT00743444%22
	EFO_0003948	gastroesophageal reflux disease	CHEMBL448343	LESOGABERAN	Small molecule	GABA-B receptor 1 agonist	Agonist	GABBR1	gamma-aminobutyric acid type B receptor subunit 1	2	Unknown status	https://clinicaltrials.gov/search?id=%22NCT02818309%22
	EFO_0003948	gastroesophageal reflux disease	CHEMBL448343	LESOGABERAN	Small molecule	GABA-B receptor 1 agonist	Agonist	GABBR1	gamma-aminobutyric acid type B receptor subunit 1	1	Completed	https://clinicaltrials.gov/search?id=%22NCT00757419%22,https://clinicaltrials.gov/search?id=%22NCT00863161%22,https://clinicaltrials.gov/search?id=%22NCT00688402%22,https://clinicaltrials.gov/search?id=%22NCT00684190%22
	EFO_0000182	hepatocellular carcinoma	CHEMBL701	BACLOFEN	Small molecule	GABA-B receptor agonist	Agonist	GABBR1	gamma-aminobutyric acid type B receptor subunit 1	2	Withdrawn	https://clinicaltrials.gov/search?id=%22NCT00493428%22
	MONDO_0018044	idiopathic hypersomnia	CHEMBL1342	OXYBATE	Small molecule	GABA-B receptor agonist	Agonist	GABBR1	gamma-aminobutyric acid type B receptor subunit 1	2	Recruiting	https://clinicaltrials.gov/search?id=%22NCT03597555%22
	MONDO_0018044	idiopathic hypersomnia	CHEMBL1200682	SODIUM OXYBATE	Small molecule	GABA-B receptor agonist	Agonist	GABBR1	gamma-aminobutyric acid type B receptor subunit 1	2	Recruiting	https://clinicaltrials.gov/search?id=%22NCT03597555%22
	EFO_0004698	insomnia	CHEMBL1342	OXYBATE	Small molecule	GABA-B receptor agonist	Agonist	GABBR1	gamma-aminobutyric acid type B receptor subunit 1	2	Completed	https://clinicaltrials.gov/search?id=%22NCT00383643%22
	EFO_0004698	insomnia	CHEMBL1200682	SODIUM OXYBATE	Small molecule	GABA-B receptor agonist	Agonist	GABBR1	gamma-aminobutyric acid type B receptor subunit 1	2	Completed	https://clinicaltrials.gov/search?id=%22NCT00383643%22
	HP_0003419	Low back pain	CHEMBL701	BACLOFEN	Small molecule	GABA-B receptor agonist	Agonist	GABBR1	gamma-aminobutyric acid type B receptor subunit 1	4	Completed	https://clinicaltrials.gov/search?id=%22NCT03068897%22
	MONDO_0005301	multiple sclerosis	CHEMBL2107312	ARBACLOFEN PLACARBIL	Small molecule	GABA-B receptor agonist	Agonist	GABBR1	gamma-aminobutyric acid type B receptor subunit 1	3	Completed	https://clinicaltrials.gov/search?id=%22NCT01360489%22,https://clinicaltrials.gov/search?id=%22NCT01359566%22
	MONDO_0005301	multiple sclerosis	CHEMBL701	BACLOFEN	Small molecule	GABA-B receptor agonist	Agonist	GABBR1	gamma-aminobutyric acid type B receptor subunit 1	4		https://dailymed.nlm.nih.gov/dailymed/drugInfo.cfm?setid=ffcc6de3-ecea-4c7b-b850-13b45563ca9e,https://dailymed.nlm.nih.gov/dailymed/drugInfo.cfm?setid=4679a275-9307-4b0f-a2eb-2d83227ea84d,https://dailymed.nlm.nih.gov/dailymed/drugInfo.cfm?setid=92153f69-bc9b-4bef-9a8e-751effde5c7e,https://dailymed.nlm.nih.gov/dailymed/drugInfo.cfm?setid=c85a9d82-1d61-aeec-e053-2995a90a03a4,https://dailymed.nlm.ni…
	MONDO_0005301	multiple sclerosis	CHEMBL701	BACLOFEN	Small molecule	GABA-B receptor agonist	Agonist	GABBR1	gamma-aminobutyric acid type B receptor subunit 1	3	Completed	https://clinicaltrials.gov/search?id=%22NCT00488839%22,https://clinicaltrials.gov/search?id=%22NCT00139789%22
	MONDO_0021107	narcolepsy	CHEMBL1342	OXYBATE	Small molecule	GABA-B receptor agonist	Agonist	GABBR1	gamma-aminobutyric acid type B receptor subunit 1	3	Completed	https://clinicaltrials.gov/search?id=%22NCT00049803%22,https://clinicaltrials.gov/search?id=%22NCT00132873%22,https://clinicaltrials.gov/search?id=%22NCT00066170%22
	MONDO_0021107	narcolepsy	CHEMBL1200682	SODIUM OXYBATE	Small molecule	GABA-B receptor agonist	Agonist	GABBR1	gamma-aminobutyric acid type B receptor subunit 1	3	Completed	https://clinicaltrials.gov/search?id=%22NCT00066170%22,https://clinicaltrials.gov/search?id=%22NCT00132873%22,https://clinicaltrials.gov/search?id=%22NCT00049803%22
	MONDO_0016158	narcolepsy-cataplexy syndrome	CHEMBL1342	OXYBATE	Small molecule	GABA-B receptor agonist	Agonist	GABBR1	gamma-aminobutyric acid type B receptor subunit 1	4		https://dailymed.nlm.nih.gov/dailymed/drugInfo.cfm?setid=926eb076-a4a8-45e4-91ef-411f0aa4f3ca
	MONDO_0016158	narcolepsy-cataplexy syndrome	CHEMBL1342	OXYBATE	Small molecule	GABA-B receptor agonist	Agonist	GABBR1	gamma-aminobutyric acid type B receptor subunit 1	4	Completed	https://clinicaltrials.gov/search?id=%22NCT02637076%22
	MONDO_0016158	narcolepsy-cataplexy syndrome	CHEMBL1342	OXYBATE	Small molecule	GABA-B receptor agonist	Agonist	GABBR1	gamma-aminobutyric acid type B receptor subunit 1	3	Completed	https://clinicaltrials.gov/search?id=%22NCT02221869%22
	MONDO_0016158	narcolepsy-cataplexy syndrome	CHEMBL1342	OXYBATE	Small molecule	GABA-B receptor agonist	Agonist	GABBR1	gamma-aminobutyric acid type B receptor subunit 1	1	Completed	https://clinicaltrials.gov/search?id=%22NCT00345800%22
	MONDO_0016158	narcolepsy-cataplexy syndrome	CHEMBL1200682	SODIUM OXYBATE	Small molecule	GABA-B receptor agonist	Agonist	GABBR1	gamma-aminobutyric acid type B receptor subunit 1	4	Completed	https://clinicaltrials.gov/search?id=%22NCT02637076%22
	MONDO_0016158	narcolepsy-cataplexy syndrome	CHEMBL1200682	SODIUM OXYBATE	Small molecule	GABA-B receptor agonist	Agonist	GABBR1	gamma-aminobutyric acid type B receptor subunit 1	4		https://dailymed.nlm.nih.gov/dailymed/drugInfo.cfm?setid=926eb076-a4a8-45e4-91ef-411f0aa4f3ca
	MONDO_0016158	narcolepsy-cataplexy syndrome	CHEMBL1200682	SODIUM OXYBATE	Small molecule	GABA-B receptor agonist	Agonist	GABBR1	gamma-aminobutyric acid type B receptor subunit 1	3	Completed	https://clinicaltrials.gov/search?id=%22NCT02221869%22
	MONDO_0016158	narcolepsy-cataplexy syndrome	CHEMBL1200682	SODIUM OXYBATE	Small molecule	GABA-B receptor agonist	Agonist	GABBR1	gamma-aminobutyric acid type B receptor subunit 1	1	Completed	https://clinicaltrials.gov/search?id=%22NCT00345800%22
	EFO_0003768	nicotine dependence	CHEMBL701	BACLOFEN	Small molecule	GABA-B receptor agonist	Agonist	GABBR1	gamma-aminobutyric acid type B receptor subunit 1	2	Completed	https://clinicaltrials.gov/search?id=%22NCT01821560%22
	EFO_0003768	nicotine dependence	CHEMBL701	BACLOFEN	Small molecule	GABA-B receptor agonist	Agonist	GABBR1	gamma-aminobutyric acid type B receptor subunit 1	2	Terminated	https://clinicaltrials.gov/search?id=%22NCT01228994%22,https://clinicaltrials.gov/search?id=%22NCT00257894%22
	EFO_0001073	obesity	CHEMBL701	BACLOFEN	Small molecule	GABA-B receptor agonist	Agonist	GABBR1	gamma-aminobutyric acid type B receptor subunit 1	1	Completed	https://clinicaltrials.gov/search?id=%22NCT02001584%22
	EFO_0003918	obstructive sleep apnea	CHEMBL1342	OXYBATE	Small molecule	GABA-B receptor agonist	Agonist	GABBR1	gamma-aminobutyric acid type B receptor subunit 1	4	Completed	https://clinicaltrials.gov/search?id=%22NCT00086281%22
	EFO_0003918	obstructive sleep apnea	CHEMBL1200682	SODIUM OXYBATE	Small molecule	GABA-B receptor agonist	Agonist	GABBR1	gamma-aminobutyric acid type B receptor subunit 1	4	Completed	https://clinicaltrials.gov/search?id=%22NCT00086281%22
	EFO_0003843	pain	CHEMBL701	BACLOFEN	Small molecule	GABA-B receptor agonist	Agonist	GABBR1	gamma-aminobutyric acid type B receptor subunit 1	4	Completed	https://clinicaltrials.gov/search?id=%22NCT04523935%22
	EFO_0003843	pain	CHEMBL701	BACLOFEN	Small molecule	GABA-B receptor agonist	Agonist	GABBR1	gamma-aminobutyric acid type B receptor subunit 1	4	Recruiting	https://clinicaltrials.gov/search?id=%22NCT03720717%22
	EFO_0003843	pain	CHEMBL701	BACLOFEN	Small molecule	GABA-B receptor agonist	Agonist	GABBR1	gamma-aminobutyric acid type B receptor subunit 1	2	Recruiting	https://clinicaltrials.gov/search?id=%22NCT04251819%22
	EFO_0003843	pain	CHEMBL1342	OXYBATE	Small molecule	GABA-B receptor agonist	Agonist	GABBR1	gamma-aminobutyric acid type B receptor subunit 1	3	Unknown status	https://clinicaltrials.gov/search?id=%22NCT02637648%22
	EFO_0003843	pain	CHEMBL1200682	SODIUM OXYBATE	Small molecule	GABA-B receptor agonist	Agonist	GABBR1	gamma-aminobutyric acid type B receptor subunit 1	3	Unknown status	https://clinicaltrials.gov/search?id=%22NCT02637648%22
	MONDO_0005180	Parkinson disease	CHEMBL1342	OXYBATE	Small molecule	GABA-B receptor agonist	Agonist	GABBR1	gamma-aminobutyric acid type B receptor subunit 1	2	Completed	https://clinicaltrials.gov/search?id=%22NCT02111122%22
	MONDO_0005180	Parkinson disease	CHEMBL1200682	SODIUM OXYBATE	Small molecule	GABA-B receptor agonist	Agonist	GABBR1	gamma-aminobutyric acid type B receptor subunit 1	2	Completed	https://clinicaltrials.gov/search?id=%22NCT02111122%22
	EFO_0007462	REM sleep behavior disorder	CHEMBL1342	OXYBATE	Small molecule	GABA-B receptor agonist	Agonist	GABBR1	gamma-aminobutyric acid type B receptor subunit 1	4	Recruiting	https://clinicaltrials.gov/search?id=%22NCT04006925%22
	EFO_0007462	REM sleep behavior disorder	CHEMBL1200682	SODIUM OXYBATE	Small molecule	GABA-B receptor agonist	Agonist	GABBR1	gamma-aminobutyric acid type B receptor subunit 1	4	Recruiting	https://clinicaltrials.gov/search?id=%22NCT04006925%22
	EFO_0000512	reproductive system disease	CHEMBL701	BACLOFEN	Small molecule	GABA-B receptor agonist	Agonist	GABBR1	gamma-aminobutyric acid type B receptor subunit 1	2	Completed	https://clinicaltrials.gov/search?id=%22NCT02099006%22
	HP_0002063	Rigidity	CHEMBL701	BACLOFEN	Small molecule	GABA-B receptor agonist	Agonist	GABBR1	gamma-aminobutyric acid type B receptor subunit 1	4		https://dailymed.nlm.nih.gov/dailymed/drugInfo.cfm?setid=c85a9d82-1d61-aeec-e053-2995a90a03a4,https://dailymed.nlm.nih.gov/dailymed/drugInfo.cfm?setid=ffcc6de3-ecea-4c7b-b850-13b45563ca9e,https://dailymed.nlm.nih.gov/dailymed/drugInfo.cfm?setid=8ed7ca43-28e3-ef10-e053-2995a90af4a9,https://dailymed.nlm.nih.gov/dailymed/drugInfo.cfm?setid=4679a275-9307-4b0f-a2eb-2d83227ea84d,https://dailymed.nlm.ni…
	EFO_0009857	ruminative stress response	CHEMBL701	BACLOFEN	Small molecule	GABA-B receptor agonist	Agonist	GABBR1	gamma-aminobutyric acid type B receptor subunit 1	4	Completed	https://clinicaltrials.gov/search?id=%22NCT03113396%22
	MONDO_0000485	spasmodic dystonia	CHEMBL1342	OXYBATE	Small molecule	GABA-B receptor agonist	Agonist	GABBR1	gamma-aminobutyric acid type B receptor subunit 1	2	Completed	https://clinicaltrials.gov/search?id=%22NCT01961297%22
	MONDO_0000485	spasmodic dystonia	CHEMBL1200682	SODIUM OXYBATE	Small molecule	GABA-B receptor agonist	Agonist	GABBR1	gamma-aminobutyric acid type B receptor subunit 1	2	Completed	https://clinicaltrials.gov/search?id=%22NCT01961297%22
	HP_0001257	Spasticity	CHEMBL301742	ARBACLOFEN	Small molecule	GABA-B receptor agonist	Agonist	GABBR1	gamma-aminobutyric acid type B receptor subunit 1	3	Not yet recruiting	https://clinicaltrials.gov/search?id=%22NCT05179577%22
	HP_0001257	Spasticity	CHEMBL301742	ARBACLOFEN	Small molecule	GABA-B receptor agonist	Agonist	GABBR1	gamma-aminobutyric acid type B receptor subunit 1	3	Completed	https://clinicaltrials.gov/search?id=%22NCT01743651%22
	HP_0001257	Spasticity	CHEMBL2107312	ARBACLOFEN PLACARBIL	Small molecule	GABA-B receptor agonist	Agonist	GABBR1	gamma-aminobutyric acid type B receptor subunit 1	2	Completed	https://clinicaltrials.gov/search?id=%22NCT00557973%22
	HP_0001257	Spasticity	CHEMBL701	BACLOFEN	Small molecule	GABA-B receptor agonist	Agonist	GABBR1	gamma-aminobutyric acid type B receptor subunit 1	4	Completed	https://clinicaltrials.gov/search?id=%22NCT02903823%22,https://clinicaltrials.gov/search?id=%22NCT00179114%22,https://clinicaltrials.gov/search?id=%22NCT01032239%22,https://clinicaltrials.gov/search?id=%22NCT02462317%22
	HP_0001257	Spasticity	CHEMBL701	BACLOFEN	Small molecule	GABA-B receptor agonist	Agonist	GABBR1	gamma-aminobutyric acid type B receptor subunit 1	4		https://dailymed.nlm.nih.gov/dailymed/drugInfo.cfm?setid=19ec8066-f0e7-4f80-b596-abe7b1ad92cb,https://dailymed.nlm.nih.gov/dailymed/drugInfo.cfm?setid=00d3e846-dd92-448d-9ab8-6a07be823cc1,https://dailymed.nlm.nih.gov/dailymed/drugInfo.cfm?setid=8ed7ca43-28e3-ef10-e053-2995a90af4a9,https://dailymed.nlm.nih.gov/dailymed/drugInfo.cfm?setid=07730b69-3b5b-492d-b10e-5826013f8997,https://dailymed.nlm.ni…
	HP_0001257	Spasticity	CHEMBL701	BACLOFEN	Small molecule	GABA-B receptor agonist	Agonist	GABBR1	gamma-aminobutyric acid type B receptor subunit 1	3	Completed	https://clinicaltrials.gov/search?id=%22NCT01743651%22,https://clinicaltrials.gov/search?id=%22NCT00367068%22,https://clinicaltrials.gov/search?id=%22NCT01520545%22
	HP_0001257	Spasticity	CHEMBL701	BACLOFEN	Small molecule	GABA-B receptor agonist	Agonist	GABBR1	gamma-aminobutyric acid type B receptor subunit 1	1	Terminated	https://clinicaltrials.gov/search?id=%22NCT00280280%22
	EFO_0009488	spinal cord disease	CHEMBL701	BACLOFEN	Small molecule	GABA-B receptor agonist	Agonist	GABBR1	gamma-aminobutyric acid type B receptor subunit 1	4		https://dailymed.nlm.nih.gov/dailymed/drugInfo.cfm?setid=ffcc6de3-ecea-4c7b-b850-13b45563ca9e
	EFO_1001919	Spinal cord injury	CHEMBL701	BACLOFEN	Small molecule	GABA-B receptor agonist	Agonist	GABBR1	gamma-aminobutyric acid type B receptor subunit 1	4		https://dailymed.nlm.nih.gov/dailymed/drugInfo.cfm?setid=4679a275-9307-4b0f-a2eb-2d83227ea84d,https://dailymed.nlm.nih.gov/dailymed/drugInfo.cfm?setid=8ed7ca43-28e3-ef10-e053-2995a90af4a9,https://dailymed.nlm.nih.gov/dailymed/drugInfo.cfm?setid=92153f69-bc9b-4bef-9a8e-751effde5c7e,https://dailymed.nlm.nih.gov/dailymed/drugInfo.cfm?setid=c85a9d82-1d61-aeec-e053-2995a90a03a4
	HP_0001337	Tremor	CHEMBL1342	OXYBATE	Small molecule	GABA-B receptor agonist	Agonist	GABBR1	gamma-aminobutyric acid type B receptor subunit 1	2	Completed	https://clinicaltrials.gov/search?id=%22NCT01961297%22
	HP_0001337	Tremor	CHEMBL1200682	SODIUM OXYBATE	Small molecule	GABA-B receptor agonist	Agonist	GABBR1	gamma-aminobutyric acid type B receptor subunit 1	2	Completed	https://clinicaltrials.gov/search?id=%22NCT01961297%22
	MONDO_0002046	alcohol abuse	CHEMBL220492	TOPIRAMATE	Small molecule	Glutamate receptor ionotropic kainate antagonist	Antagonist	GRIK1	glutamate ionotropic receptor kainate type subunit 1	2	Terminated	https://clinicaltrials.gov/search?id=%22NCT00862563%22
	MONDO_0007079	alcohol dependence	CHEMBL220492	TOPIRAMATE	Small molecule	Glutamate receptor ionotropic kainate antagonist	Antagonist	GRIK1	glutamate ionotropic receptor kainate type subunit 1	4	Active, not recruiting	https://clinicaltrials.gov/search?id=%22NCT03018704%22
	MONDO_0007079	alcohol dependence	CHEMBL220492	TOPIRAMATE	Small molecule	Glutamate receptor ionotropic kainate antagonist	Antagonist	GRIK1	glutamate ionotropic receptor kainate type subunit 1	4	Completed	https://clinicaltrials.gov/search?id=%22NCT00329407%22
	MONDO_0007079	alcohol dependence	CHEMBL220492	TOPIRAMATE	Small molecule	Glutamate receptor ionotropic kainate antagonist	Antagonist	GRIK1	glutamate ionotropic receptor kainate type subunit 1	4	Unknown status	https://clinicaltrials.gov/search?id=%22NCT01135602%22
	MONDO_0007079	alcohol dependence	CHEMBL220492	TOPIRAMATE	Small molecule	Glutamate receptor ionotropic kainate antagonist	Antagonist	GRIK1	glutamate ionotropic receptor kainate type subunit 1	3	Unknown status	https://clinicaltrials.gov/search?id=%22NCT00448825%22,https://clinicaltrials.gov/search?id=%22NCT03479086%22
	MONDO_0007079	alcohol dependence	CHEMBL220492	TOPIRAMATE	Small molecule	Glutamate receptor ionotropic kainate antagonist	Antagonist	GRIK1	glutamate ionotropic receptor kainate type subunit 1	2	Active, not recruiting	https://clinicaltrials.gov/search?id=%22NCT01182766%22
	MONDO_0007079	alcohol dependence	CHEMBL220492	TOPIRAMATE	Small molecule	Glutamate receptor ionotropic kainate antagonist	Antagonist	GRIK1	glutamate ionotropic receptor kainate type subunit 1	2	Unknown status	https://clinicaltrials.gov/search?id=%22NCT00006205%22
	MONDO_0007079	alcohol dependence	CHEMBL220492	TOPIRAMATE	Small molecule	Glutamate receptor ionotropic kainate antagonist	Antagonist	GRIK1	glutamate ionotropic receptor kainate type subunit 1	2	Completed	https://clinicaltrials.gov/search?id=%22NCT01145677%22,https://clinicaltrials.gov/search?id=%22NCT00223639%22,https://clinicaltrials.gov/search?id=%22NCT00210925%22,https://clinicaltrials.gov/search?id=%22NCT02371889%22,https://clinicaltrials.gov/search?id=%22NCT00884884%22,https://clinicaltrials.gov/search?id=%22NCT00167245%22
	MONDO_0007079	alcohol dependence	CHEMBL220492	TOPIRAMATE	Small molecule	Glutamate receptor ionotropic kainate antagonist	Antagonist	GRIK1	glutamate ionotropic receptor kainate type subunit 1	2	Terminated	https://clinicaltrials.gov/search?id=%22NCT00862563%22
	MONDO_0007079	alcohol dependence	CHEMBL220492	TOPIRAMATE	Small molecule	Glutamate receptor ionotropic kainate antagonist	Antagonist	GRIK1	glutamate ionotropic receptor kainate type subunit 1	1	Completed	https://clinicaltrials.gov/search?id=%22NCT00769158%22
	MONDO_0007079	alcohol dependence	CHEMBL220492	TOPIRAMATE	Small molecule	Glutamate receptor ionotropic kainate antagonist	Antagonist	GRIK1	glutamate ionotropic receptor kainate type subunit 1	0	Active, not recruiting	https://clinicaltrials.gov/search?id=%22NCT03120468%22
	EFO_0004329	alcohol drinking	CHEMBL220492	TOPIRAMATE	Small molecule	Glutamate receptor ionotropic kainate antagonist	Antagonist	GRIK1	glutamate ionotropic receptor kainate type subunit 1	4	Completed	https://clinicaltrials.gov/search?id=%22NCT00626925%22
	EFO_0004329	alcohol drinking	CHEMBL220492	TOPIRAMATE	Small molecule	Glutamate receptor ionotropic kainate antagonist	Antagonist	GRIK1	glutamate ionotropic receptor kainate type subunit 1	2	Terminated	https://clinicaltrials.gov/search?id=%22NCT02074904%22
	EFO_0004329	alcohol drinking	CHEMBL220492	TOPIRAMATE	Small molecule	Glutamate receptor ionotropic kainate antagonist	Antagonist	GRIK1	glutamate ionotropic receptor kainate type subunit 1	1	Completed	https://clinicaltrials.gov/search?id=%22NCT01641445%22
	EFO_0005230	anxiety	CHEMBL220492	TOPIRAMATE	Small molecule	Glutamate receptor ionotropic kainate antagonist	Antagonist	GRIK1	glutamate ionotropic receptor kainate type subunit 1	3	Terminated	https://clinicaltrials.gov/search?id=%22NCT02374567%22
	EFO_0005924	binge eating	CHEMBL220492	TOPIRAMATE	Small molecule	Glutamate receptor ionotropic kainate antagonist	Antagonist	GRIK1	glutamate ionotropic receptor kainate type subunit 1	3	Completed	https://clinicaltrials.gov/search?id=%22NCT00307619%22
	EFO_0000289	bipolar disorder	CHEMBL220492	TOPIRAMATE	Small molecule	Glutamate receptor ionotropic kainate antagonist	Antagonist	GRIK1	glutamate ionotropic receptor kainate type subunit 1	3	Completed	https://clinicaltrials.gov/search?id=%22NCT00240721%22,https://clinicaltrials.gov/search?id=%22NCT00035802%22,https://clinicaltrials.gov/search?id=%22NCT00237289%22,https://clinicaltrials.gov/search?id=%22NCT00035230%22,https://clinicaltrials.gov/search?id=%22NCT00037674%22
	EFO_0000289	bipolar disorder	CHEMBL220492	TOPIRAMATE	Small molecule	Glutamate receptor ionotropic kainate antagonist	Antagonist	GRIK1	glutamate ionotropic receptor kainate type subunit 1	1	Completed	https://clinicaltrials.gov/search?id=%22NCT00986128%22,https://clinicaltrials.gov/search?id=%22NCT00986336%22
	MONDO_0005299	brain ischemia	CHEMBL220492	TOPIRAMATE	Small molecule	Glutamate receptor ionotropic kainate antagonist	Antagonist	GRIK1	glutamate ionotropic receptor kainate type subunit 1	2	Completed	https://clinicaltrials.gov/search?id=%22NCT01241019%22
	MONDO_0005299	brain ischemia	CHEMBL220492	TOPIRAMATE	Small molecule	Glutamate receptor ionotropic kainate antagonist	Antagonist	GRIK1	glutamate ionotropic receptor kainate type subunit 1	1	Active, not recruiting	https://clinicaltrials.gov/search?id=%22NCT01765218%22
	EFO_0005204	bulimia nervosa	CHEMBL220492	TOPIRAMATE	Small molecule	Glutamate receptor ionotropic kainate antagonist	Antagonist	GRIK1	glutamate ionotropic receptor kainate type subunit 1	4	Withdrawn	https://clinicaltrials.gov/search?id=%22NCT00988481%22
	EFO_0005204	bulimia nervosa	CHEMBL220492	TOPIRAMATE	Small molecule	Glutamate receptor ionotropic kainate antagonist	Antagonist	GRIK1	glutamate ionotropic receptor kainate type subunit 1	1	Completed	https://clinicaltrials.gov/search?id=%22NCT02553824%22
	EFO_0007191	cannabis dependence	CHEMBL220492	TOPIRAMATE	Small molecule	Glutamate receptor ionotropic kainate antagonist	Antagonist	GRIK1	glutamate ionotropic receptor kainate type subunit 1	2	Completed	https://clinicaltrials.gov/search?id=%22NCT01110434%22
	EFO_1000632	cerebral palsy	CHEMBL220492	TOPIRAMATE	Small molecule	Glutamate receptor ionotropic kainate antagonist	Antagonist	GRIK1	glutamate ionotropic receptor kainate type subunit 1	4	Completed	https://clinicaltrials.gov/search?id=%22NCT04523935%22
	EFO_0002610	cocaine dependence	CHEMBL220492	TOPIRAMATE	Small molecule	Glutamate receptor ionotropic kainate antagonist	Antagonist	GRIK1	glutamate ionotropic receptor kainate type subunit 1	3	Unknown status	https://clinicaltrials.gov/search?id=%22NCT00249691%22,https://clinicaltrials.gov/search?id=%22NCT00448825%22
	EFO_0002610	cocaine dependence	CHEMBL220492	TOPIRAMATE	Small molecule	Glutamate receptor ionotropic kainate antagonist	Antagonist	GRIK1	glutamate ionotropic receptor kainate type subunit 1	2	Completed	https://clinicaltrials.gov/search?id=%22NCT00223626%22,https://clinicaltrials.gov/search?id=%22NCT00685178%22,https://clinicaltrials.gov/search?id=%22NCT01811940%22,https://clinicaltrials.gov/search?id=%22NCT00167245%22,https://clinicaltrials.gov/search?id=%22NCT00421603%22
	EFO_0010445	cocaine use disorder	CHEMBL220492	TOPIRAMATE	Small molecule	Glutamate receptor ionotropic kainate antagonist	Antagonist	GRIK1	glutamate ionotropic receptor kainate type subunit 1	1	Completed	https://clinicaltrials.gov/search?id=%22NCT02239913%22
	HP_0100543	Cognitive impairment	CHEMBL220492	TOPIRAMATE	Small molecule	Glutamate receptor ionotropic kainate antagonist	Antagonist	GRIK1	glutamate ionotropic receptor kainate type subunit 1	1	Completed	https://clinicaltrials.gov/search?id=%22NCT02884050%22
	EFO_0005207	congenital heart disease	CHEMBL220492	TOPIRAMATE	Small molecule	Glutamate receptor ionotropic kainate antagonist	Antagonist	GRIK1	glutamate ionotropic receptor kainate type subunit 1	1	Completed	https://clinicaltrials.gov/search?id=%22NCT01426542%22
	HP_0000726	Dementia	CHEMBL220492	TOPIRAMATE	Small molecule	Glutamate receptor ionotropic kainate antagonist	Antagonist	GRIK1	glutamate ionotropic receptor kainate type subunit 1	3	Terminated	https://clinicaltrials.gov/search?id=%22NCT02374567%22
	MONDO_0002050	depressive disorder	CHEMBL220492	TOPIRAMATE	Small molecule	Glutamate receptor ionotropic kainate antagonist	Antagonist	GRIK1	glutamate ionotropic receptor kainate type subunit 1	3	Terminated	https://clinicaltrials.gov/search?id=%22NCT02374567%22
	EFO_0000400	diabetes mellitus	CHEMBL220492	TOPIRAMATE	Small molecule	Glutamate receptor ionotropic kainate antagonist	Antagonist	GRIK1	glutamate ionotropic receptor kainate type subunit 1	2	Completed	https://clinicaltrials.gov/search?id=%22NCT00600067%22
	EFO_0005203	eating disorder	CHEMBL220492	TOPIRAMATE	Small molecule	Glutamate receptor ionotropic kainate antagonist	Antagonist	GRIK1	glutamate ionotropic receptor kainate type subunit 1	0	Completed	https://clinicaltrials.gov/search?id=%22NCT00606411%22
	EFO_0000474	epilepsy	CHEMBL3545042	SELURAMPANEL	Small molecule	Glutamate receptor ionotropic kainate antagonist	Antagonist	GRIK1	glutamate ionotropic receptor kainate type subunit 1	2	Completed	https://clinicaltrials.gov/search?id=%22NCT00887861%22
	EFO_0000474	epilepsy	CHEMBL220492	TOPIRAMATE	Small molecule	Glutamate receptor ionotropic kainate antagonist	Antagonist	GRIK1	glutamate ionotropic receptor kainate type subunit 1	4		https://dailymed.nlm.nih.gov/dailymed/drugInfo.cfm?setid=57016639-89fe-43ad-89c4-5e7a756dddec,https://dailymed.nlm.nih.gov/dailymed/drugInfo.cfm?setid=ae63e0e2-ceb1-4cc7-88fa-92cfa4516960,https://dailymed.nlm.nih.gov/dailymed/drugInfo.cfm?setid=19f0ded7-c14a-4431-8881-7edd5c5c4e9c,https://dailymed.nlm.nih.gov/dailymed/drugInfo.cfm?setid=088811b2-a86a-40f4-b0d7-646aa5725807,https://dailymed.nlm.ni…
	EFO_0000474	epilepsy	CHEMBL220492	TOPIRAMATE	Small molecule	Glutamate receptor ionotropic kainate antagonist	Antagonist	GRIK1	glutamate ionotropic receptor kainate type subunit 1	4	Unknown status	https://clinicaltrials.gov/search?id=%22NCT02205931%22
	EFO_0000474	epilepsy	CHEMBL220492	TOPIRAMATE	Small molecule	Glutamate receptor ionotropic kainate antagonist	Antagonist	GRIK1	glutamate ionotropic receptor kainate type subunit 1	4	Completed	https://clinicaltrials.gov/search?id=%22NCT01689649%22,https://clinicaltrials.gov/search?id=%22NCT00216567%22,https://clinicaltrials.gov/search?id=%22NCT00855738%22,https://clinicaltrials.gov/search?id=%22NCT01627860%22,https://clinicaltrials.gov/search?id=%22NCT01229735%22,https://clinicaltrials.gov/search?id=%22NCT00154076%22
	EFO_0000474	epilepsy	CHEMBL220492	TOPIRAMATE	Small molecule	Glutamate receptor ionotropic kainate antagonist	Antagonist	GRIK1	glutamate ionotropic receptor kainate type subunit 1	3	Completed	https://clinicaltrials.gov/search?id=%22NCT00113815%22,https://clinicaltrials.gov/search?id=%22NCT00236704%22,https://clinicaltrials.gov/search?id=%22NCT00210782%22,https://clinicaltrials.gov/search?id=%22NCT00266591%22,https://clinicaltrials.gov/search?id=%22NCT00236418%22,https://clinicaltrials.gov/search?id=%22NCT00236756%22,https://clinicaltrials.gov/search?id=%22NCT00236717%22,https://clinic…
	EFO_0000474	epilepsy	CHEMBL220492	TOPIRAMATE	Small molecule	Glutamate receptor ionotropic kainate antagonist	Antagonist	GRIK1	glutamate ionotropic receptor kainate type subunit 1	2	Completed	https://clinicaltrials.gov/search?id=%22NCT00210574%22
	EFO_0000474	epilepsy	CHEMBL220492	TOPIRAMATE	Small molecule	Glutamate receptor ionotropic kainate antagonist	Antagonist	GRIK1	glutamate ionotropic receptor kainate type subunit 1	1	Completed	https://clinicaltrials.gov/search?id=%22NCT02283814%22,https://clinicaltrials.gov/search?id=%22NCT01114854%22,https://clinicaltrials.gov/search?id=%22NCT02707965%22,https://clinicaltrials.gov/search?id=%22NCT00701493%22
	EFO_0007262	epilepsy with generalized tonic-clonic seizures	CHEMBL220492	TOPIRAMATE	Small molecule	Glutamate receptor ionotropic kainate antagonist	Antagonist	GRIK1	glutamate ionotropic receptor kainate type subunit 1	3	Completed	https://clinicaltrials.gov/search?id=%22NCT00231556%22
	EFO_0007262	epilepsy with generalized tonic-clonic seizures	CHEMBL220492	TOPIRAMATE	Small molecule	Glutamate receptor ionotropic kainate antagonist	Antagonist	GRIK1	glutamate ionotropic receptor kainate type subunit 1	1	Completed	https://clinicaltrials.gov/search?id=%22NCT01439438%22
	EFO_0003108	essential tremor	CHEMBL220492	TOPIRAMATE	Small molecule	Glutamate receptor ionotropic kainate antagonist	Antagonist	GRIK1	glutamate ionotropic receptor kainate type subunit 1	3	Completed	https://clinicaltrials.gov/search?id=%22NCT00236496%22
	EFO_0004699	gambling behaviour	CHEMBL220492	TOPIRAMATE	Small molecule	Glutamate receptor ionotropic kainate antagonist	Antagonist	GRIK1	glutamate ionotropic receptor kainate type subunit 1	3	Terminated	https://clinicaltrials.gov/search?id=%22NCT00245583%22
	EFO_0004699	gambling behaviour	CHEMBL220492	TOPIRAMATE	Small molecule	Glutamate receptor ionotropic kainate antagonist	Antagonist	GRIK1	glutamate ionotropic receptor kainate type subunit 1	2	Withdrawn	https://clinicaltrials.gov/search?id=%22NCT00370188%22
	EFO_0004699	gambling behaviour	CHEMBL220492	TOPIRAMATE	Small molecule	Glutamate receptor ionotropic kainate antagonist	Antagonist	GRIK1	glutamate ionotropic receptor kainate type subunit 1	2	Completed	https://clinicaltrials.gov/search?id=%22NCT01843699%22
	EFO_0000516	glaucoma	CHEMBL220492	TOPIRAMATE	Small molecule	Glutamate receptor ionotropic kainate antagonist	Antagonist	GRIK1	glutamate ionotropic receptor kainate type subunit 1	4	Unknown status	https://clinicaltrials.gov/search?id=%22NCT00153699%22
	HP_0002315	Headache	CHEMBL220492	TOPIRAMATE	Small molecule	Glutamate receptor ionotropic kainate antagonist	Antagonist	GRIK1	glutamate ionotropic receptor kainate type subunit 1	4	Terminated	https://clinicaltrials.gov/search?id=%22NCT00862095%22
	HP_0002315	Headache	CHEMBL220492	TOPIRAMATE	Small molecule	Glutamate receptor ionotropic kainate antagonist	Antagonist	GRIK1	glutamate ionotropic receptor kainate type subunit 1	3	Terminated	https://clinicaltrials.gov/search?id=%22NCT01581281%22
	HP_0002315	Headache	CHEMBL220492	TOPIRAMATE	Small molecule	Glutamate receptor ionotropic kainate antagonist	Antagonist	GRIK1	glutamate ionotropic receptor kainate type subunit 1	3	Completed	https://clinicaltrials.gov/search?id=%22NCT00210821%22,https://clinicaltrials.gov/search?id=%22NCT00236561%22,https://clinicaltrials.gov/search?id=%22NCT00236509%22,https://clinicaltrials.gov/search?id=%22NCT00231595%22
	HP_0002315	Headache	CHEMBL220492	TOPIRAMATE	Small molecule	Glutamate receptor ionotropic kainate antagonist	Antagonist	GRIK1	glutamate ionotropic receptor kainate type subunit 1	2	Completed	https://clinicaltrials.gov/search?id=%22NCT00261469%22
	MONDO_0021187	hyperlipidemia	CHEMBL220492	TOPIRAMATE	Small molecule	Glutamate receptor ionotropic kainate antagonist	Antagonist	GRIK1	glutamate ionotropic receptor kainate type subunit 1	3	Terminated	https://clinicaltrials.gov/search?id=%22NCT00231621%22
	EFO_0000537	hypertension	CHEMBL220492	TOPIRAMATE	Small molecule	Glutamate receptor ionotropic kainate antagonist	Antagonist	GRIK1	glutamate ionotropic receptor kainate type subunit 1	3	Completed	https://clinicaltrials.gov/search?id=%22NCT00236665%22
	EFO_0004211	Hypertriglyceridemia	CHEMBL220492	TOPIRAMATE	Small molecule	Glutamate receptor ionotropic kainate antagonist	Antagonist	GRIK1	glutamate ionotropic receptor kainate type subunit 1	3	Terminated	https://clinicaltrials.gov/search?id=%22NCT00231621%22
	MONDO_0016532	Lennox-Gastaut syndrome	CHEMBL220492	TOPIRAMATE	Small molecule	Glutamate receptor ionotropic kainate antagonist	Antagonist	GRIK1	glutamate ionotropic receptor kainate type subunit 1	4		https://dailymed.nlm.nih.gov/dailymed/drugInfo.cfm?setid=8f8bb1f7-74e4-31b5-e053-2995a90ae176,https://dailymed.nlm.nih.gov/dailymed/drugInfo.cfm?setid=3d6b2a30-28c3-1735-e054-00144ff88e88
	MONDO_0016532	Lennox-Gastaut syndrome	CHEMBL220492	TOPIRAMATE	Small molecule	Glutamate receptor ionotropic kainate antagonist	Antagonist	GRIK1	glutamate ionotropic receptor kainate type subunit 1	3	Completed	https://clinicaltrials.gov/search?id=%22NCT00004776%22
	EFO_0001421	liver disease	CHEMBL220492	TOPIRAMATE	Small molecule	Glutamate receptor ionotropic kainate antagonist	Antagonist	GRIK1	glutamate ionotropic receptor kainate type subunit 1	1	Completed	https://clinicaltrials.gov/search?id=%22NCT00768209%22
	HP_0001268	Mental deterioration	CHEMBL220492	TOPIRAMATE	Small molecule	Glutamate receptor ionotropic kainate antagonist	Antagonist	GRIK1	glutamate ionotropic receptor kainate type subunit 1	4	Completed	https://clinicaltrials.gov/search?id=%22NCT01889602%22
	EFO_0000195	metabolic syndrome	CHEMBL220492	TOPIRAMATE	Small molecule	Glutamate receptor ionotropic kainate antagonist	Antagonist	GRIK1	glutamate ionotropic receptor kainate type subunit 1	3	Suspended	https://clinicaltrials.gov/search?id=%22NCT00243984%22
	EFO_0004701	methamphetamine dependence	CHEMBL220492	TOPIRAMATE	Small molecule	Glutamate receptor ionotropic kainate antagonist	Antagonist	GRIK1	glutamate ionotropic receptor kainate type subunit 1	2	Completed	https://clinicaltrials.gov/search?id=%22NCT00345371%22
	MONDO_0005277	migraine disorder	CHEMBL3545042	SELURAMPANEL	Small molecule	Glutamate receptor ionotropic kainate antagonist	Antagonist	GRIK1	glutamate ionotropic receptor kainate type subunit 1	2	Withdrawn	https://clinicaltrials.gov/search?id=%22NCT01617941%22
	MONDO_0005277	migraine disorder	CHEMBL3545042	SELURAMPANEL	Small molecule	Glutamate receptor ionotropic kainate antagonist	Antagonist	GRIK1	glutamate ionotropic receptor kainate type subunit 1	2	Completed	https://clinicaltrials.gov/search?id=%22NCT00892203%22
	MONDO_0005277	migraine disorder	CHEMBL14935	TEZAMPANEL	Small molecule	Glutamate receptor ionotropic kainate antagonist	Antagonist	GRIK1	glutamate ionotropic receptor kainate type subunit 1	2	Completed	https://clinicaltrials.gov/search?id=%22NCT00567086%22
	MONDO_0005277	migraine disorder	CHEMBL220492	TOPIRAMATE	Small molecule	Glutamate receptor ionotropic kainate antagonist	Antagonist	GRIK1	glutamate ionotropic receptor kainate type subunit 1	4	Completed	https://clinicaltrials.gov/search?id=%22NCT00210496%22,https://clinicaltrials.gov/search?id=%22NCT01060111%22,https://clinicaltrials.gov/search?id=%22NCT02191579%22,https://clinicaltrials.gov/search?id=%22NCT00846495%22,https://clinicaltrials.gov/search?id=%22NCT01700387%22,https://clinicaltrials.gov/search?id=%22NCT02424318%22,https://clinicaltrials.gov/search?id=%22NCT03828539%22,https://clinic…
	MONDO_0005277	migraine disorder	CHEMBL220492	TOPIRAMATE	Small molecule	Glutamate receptor ionotropic kainate antagonist	Antagonist	GRIK1	glutamate ionotropic receptor kainate type subunit 1	4		https://dailymed.nlm.nih.gov/dailymed/drugInfo.cfm?setid=950f70d4-69e6-42c0-9296-634118bbe7a9,https://dailymed.nlm.nih.gov/dailymed/drugInfo.cfm?setid=3d6b2a30-28c3-1735-e054-00144ff88e88,https://dailymed.nlm.nih.gov/dailymed/drugInfo.cfm?setid=8f8bb1f7-74e4-31b5-e053-2995a90ae176,https://dailymed.nlm.nih.gov/dailymed/drugInfo.cfm?setid=202b1a2a-11dc-4c3d-aa53-27512a98a042,https://dailymed.nlm.ni…
	MONDO_0005277	migraine disorder	CHEMBL220492	TOPIRAMATE	Small molecule	Glutamate receptor ionotropic kainate antagonist	Antagonist	GRIK1	glutamate ionotropic receptor kainate type subunit 1	4	Recruiting	https://clinicaltrials.gov/search?id=%22NCT04748601%22
	MONDO_0005277	migraine disorder	CHEMBL220492	TOPIRAMATE	Small molecule	Glutamate receptor ionotropic kainate antagonist	Antagonist	GRIK1	glutamate ionotropic receptor kainate type subunit 1	3	Completed	https://clinicaltrials.gov/search?id=%22NCT00231595%22,https://clinicaltrials.gov/search?id=%22NCT00772031%22,https://clinicaltrials.gov/search?id=%22NCT00210535%22,https://clinicaltrials.gov/search?id=%22NCT00253175%22,https://clinicaltrials.gov/search?id=%22NCT00236509%22,https://clinicaltrials.gov/search?id=%22NCT00210873%22,https://clinicaltrials.gov/search?id=%22NCT00210912%22,https://clinic…
	MONDO_0005277	migraine disorder	CHEMBL220492	TOPIRAMATE	Small molecule	Glutamate receptor ionotropic kainate antagonist	Antagonist	GRIK1	glutamate ionotropic receptor kainate type subunit 1	3	Terminated	https://clinicaltrials.gov/search?id=%22NCT01581281%22
	MONDO_0005277	migraine disorder	CHEMBL220492	TOPIRAMATE	Small molecule	Glutamate receptor ionotropic kainate antagonist	Antagonist	GRIK1	glutamate ionotropic receptor kainate type subunit 1	2	Completed	https://clinicaltrials.gov/search?id=%22NCT01799590%22,https://clinicaltrials.gov/search?id=%22NCT00131443%22,https://clinicaltrials.gov/search?id=%22NCT01081795%22,https://clinicaltrials.gov/search?id=%22NCT00158002%22
	MONDO_0005277	migraine disorder	CHEMBL220492	TOPIRAMATE	Small molecule	Glutamate receptor ionotropic kainate antagonist	Antagonist	GRIK1	glutamate ionotropic receptor kainate type subunit 1	1	Completed	https://clinicaltrials.gov/search?id=%22NCT00752466%22,https://clinicaltrials.gov/search?id=%22NCT03335163%22,https://clinicaltrials.gov/search?id=%22NCT04401137%22
	MONDO_0005277	migraine disorder	CHEMBL220492	TOPIRAMATE	Small molecule	Glutamate receptor ionotropic kainate antagonist	Antagonist	GRIK1	glutamate ionotropic receptor kainate type subunit 1	1	Unknown status	https://clinicaltrials.gov/search?id=%22NCT02645370%22
	MONDO_0005301	multiple sclerosis	CHEMBL3545042	SELURAMPANEL	Small molecule	Glutamate receptor ionotropic kainate antagonist	Antagonist	GRIK1	glutamate ionotropic receptor kainate type subunit 1	2	Withdrawn	https://clinicaltrials.gov/search?id=%22NCT01649050%22
	MONDO_0005301	multiple sclerosis	CHEMBL220492	TOPIRAMATE	Small molecule	Glutamate receptor ionotropic kainate antagonist	Antagonist	GRIK1	glutamate ionotropic receptor kainate type subunit 1	2	Unknown status	https://clinicaltrials.gov/search?id=%22NCT00217295%22
	EFO_0003768	nicotine dependence	CHEMBL220492	TOPIRAMATE	Small molecule	Glutamate receptor ionotropic kainate antagonist	Antagonist	GRIK1	glutamate ionotropic receptor kainate type subunit 1	3	Completed	https://clinicaltrials.gov/search?id=%22NCT00755716%22
	EFO_0003768	nicotine dependence	CHEMBL220492	TOPIRAMATE	Small molecule	Glutamate receptor ionotropic kainate antagonist	Antagonist	GRIK1	glutamate ionotropic receptor kainate type subunit 1	2	Active, not recruiting	https://clinicaltrials.gov/search?id=%22NCT01182766%22
	EFO_0003768	nicotine dependence	CHEMBL220492	TOPIRAMATE	Small molecule	Glutamate receptor ionotropic kainate antagonist	Antagonist	GRIK1	glutamate ionotropic receptor kainate type subunit 1	2	Completed	https://clinicaltrials.gov/search?id=%22NCT00802412%22,https://clinicaltrials.gov/search?id=%22NCT00208858%22
	EFO_0001073	obesity	CHEMBL220492	TOPIRAMATE	Small molecule	Glutamate receptor ionotropic kainate antagonist	Antagonist	GRIK1	glutamate ionotropic receptor kainate type subunit 1	4	Completed	https://clinicaltrials.gov/search?id=%22NCT01834404%22
	EFO_0001073	obesity	CHEMBL220492	TOPIRAMATE	Small molecule	Glutamate receptor ionotropic kainate antagonist	Antagonist	GRIK1	glutamate ionotropic receptor kainate type subunit 1	4	Recruiting	https://clinicaltrials.gov/search?id=%22NCT04408586%22
	EFO_0001073	obesity	CHEMBL220492	TOPIRAMATE	Small molecule	Glutamate receptor ionotropic kainate antagonist	Antagonist	GRIK1	glutamate ionotropic receptor kainate type subunit 1	4	Terminated	https://clinicaltrials.gov/search?id=%22NCT02040311%22
	EFO_0001073	obesity	CHEMBL220492	TOPIRAMATE	Small molecule	Glutamate receptor ionotropic kainate antagonist	Antagonist	GRIK1	glutamate ionotropic receptor kainate type subunit 1	3	Not yet recruiting	https://clinicaltrials.gov/search?id=%22NCT05209984%22
	EFO_0001073	obesity	CHEMBL220492	TOPIRAMATE	Small molecule	Glutamate receptor ionotropic kainate antagonist	Antagonist	GRIK1	glutamate ionotropic receptor kainate type subunit 1	3	Completed	https://clinicaltrials.gov/search?id=%22NCT00236639%22,https://clinicaltrials.gov/search?id=%22NCT00236600%22,https://clinicaltrials.gov/search?id=%22NCT00231530%22,https://clinicaltrials.gov/search?id=%22NCT00231660%22,https://clinicaltrials.gov/search?id=%22NCT02273804%22,https://clinicaltrials.gov/search?id=%22NCT00563368%22,https://clinicaltrials.gov/search?id=%22NCT00236665%22
	EFO_0001073	obesity	CHEMBL220492	TOPIRAMATE	Small molecule	Glutamate receptor ionotropic kainate antagonist	Antagonist	GRIK1	glutamate ionotropic receptor kainate type subunit 1	3	Terminated	https://clinicaltrials.gov/search?id=%22NCT00231634%22,https://clinicaltrials.gov/search?id=%22NCT00231621%22
	EFO_0001073	obesity	CHEMBL220492	TOPIRAMATE	Small molecule	Glutamate receptor ionotropic kainate antagonist	Antagonist	GRIK1	glutamate ionotropic receptor kainate type subunit 1	3	Active, not recruiting	https://clinicaltrials.gov/search?id=%22NCT03374956%22
	EFO_0001073	obesity	CHEMBL220492	TOPIRAMATE	Small molecule	Glutamate receptor ionotropic kainate antagonist	Antagonist	GRIK1	glutamate ionotropic receptor kainate type subunit 1	2	Not yet recruiting	https://clinicaltrials.gov/search?id=%22NCT04572217%22
	EFO_0001073	obesity	CHEMBL220492	TOPIRAMATE	Small molecule	Glutamate receptor ionotropic kainate antagonist	Antagonist	GRIK1	glutamate ionotropic receptor kainate type subunit 1	2	Recruiting	https://clinicaltrials.gov/search?id=%22NCT04298203%22
	EFO_0001073	obesity	CHEMBL220492	TOPIRAMATE	Small molecule	Glutamate receptor ionotropic kainate antagonist	Antagonist	GRIK1	glutamate ionotropic receptor kainate type subunit 1	2	Completed	https://clinicaltrials.gov/search?id=%22NCT00231608%22,https://clinicaltrials.gov/search?id=%22NCT00236613%22
	EFO_0001073	obesity	CHEMBL220492	TOPIRAMATE	Small molecule	Glutamate receptor ionotropic kainate antagonist	Antagonist	GRIK1	glutamate ionotropic receptor kainate type subunit 1	1	Completed	https://clinicaltrials.gov/search?id=%22NCT00518466%22
	EFO_0001073	obesity	CHEMBL220492	TOPIRAMATE	Small molecule	Glutamate receptor ionotropic kainate antagonist	Antagonist	GRIK1	glutamate ionotropic receptor kainate type subunit 1	0	Not yet recruiting	https://clinicaltrials.gov/search?id=%22NCT04881799%22
	EFO_0001073	obesity	CHEMBL220492	TOPIRAMATE	Small molecule	Glutamate receptor ionotropic kainate antagonist	Antagonist	GRIK1	glutamate ionotropic receptor kainate type subunit 1	0	Recruiting	https://clinicaltrials.gov/search?id=%22NCT04986631%22
	EFO_0004242	obsessive-compulsive disorder	CHEMBL220492	TOPIRAMATE	Small molecule	Glutamate receptor ionotropic kainate antagonist	Antagonist	GRIK1	glutamate ionotropic receptor kainate type subunit 1	4	Completed	https://clinicaltrials.gov/search?id=%22NCT00211744%22,https://clinicaltrials.gov/search?id=%22NCT00182520%22
	EFO_0004242	obsessive-compulsive disorder	CHEMBL220492	TOPIRAMATE	Small molecule	Glutamate receptor ionotropic kainate antagonist	Antagonist	GRIK1	glutamate ionotropic receptor kainate type subunit 1	3	Completed	https://clinicaltrials.gov/search?id=%22NCT00187928%22
	EFO_0003843	pain	CHEMBL220492	TOPIRAMATE	Small molecule	Glutamate receptor ionotropic kainate antagonist	Antagonist	GRIK1	glutamate ionotropic receptor kainate type subunit 1	4	Unknown status	https://clinicaltrials.gov/search?id=%22NCT00432549%22
	EFO_0003843	pain	CHEMBL220492	TOPIRAMATE	Small molecule	Glutamate receptor ionotropic kainate antagonist	Antagonist	GRIK1	glutamate ionotropic receptor kainate type subunit 1	4	Terminated	https://clinicaltrials.gov/search?id=%22NCT00203190%22
	EFO_0003843	pain	CHEMBL220492	TOPIRAMATE	Small molecule	Glutamate receptor ionotropic kainate antagonist	Antagonist	GRIK1	glutamate ionotropic receptor kainate type subunit 1	4	Completed	https://clinicaltrials.gov/search?id=%22NCT04523935%22
	EFO_0003843	pain	CHEMBL220492	TOPIRAMATE	Small molecule	Glutamate receptor ionotropic kainate antagonist	Antagonist	GRIK1	glutamate ionotropic receptor kainate type subunit 1	3	Completed	https://clinicaltrials.gov/search?id=%22NCT00210535%22,https://clinicaltrials.gov/search?id=%22NCT00253175%22
	MONDO_0005180	Parkinson disease	CHEMBL220492	TOPIRAMATE	Small molecule	Glutamate receptor ionotropic kainate antagonist	Antagonist	GRIK1	glutamate ionotropic receptor kainate type subunit 1	2	Terminated	https://clinicaltrials.gov/search?id=%22NCT00296959%22
	EFO_0004263	partial epilepsy	CHEMBL220492	TOPIRAMATE	Small molecule	Glutamate receptor ionotropic kainate antagonist	Antagonist	GRIK1	glutamate ionotropic receptor kainate type subunit 1	3	Completed	https://clinicaltrials.gov/search?id=%22NCT00231556%22,https://clinicaltrials.gov/search?id=%22NCT00236743%22,https://clinicaltrials.gov/search?id=%22NCT00236886%22,https://clinicaltrials.gov/search?id=%22NCT00230698%22
	EFO_0004263	partial epilepsy	CHEMBL220492	TOPIRAMATE	Small molecule	Glutamate receptor ionotropic kainate antagonist	Antagonist	GRIK1	glutamate ionotropic receptor kainate type subunit 1	2	Completed	https://clinicaltrials.gov/search?id=%22NCT00236847%22
	MONDO_0015643	photosensitive epilepsy	CHEMBL3545042	SELURAMPANEL	Small molecule	Glutamate receptor ionotropic kainate antagonist	Antagonist	GRIK1	glutamate ionotropic receptor kainate type subunit 1	2	Completed	https://clinicaltrials.gov/search?id=%22NCT00784212%22
	EFO_0001358	post-traumatic stress disorder	CHEMBL220492	TOPIRAMATE	Small molecule	Glutamate receptor ionotropic kainate antagonist	Antagonist	GRIK1	glutamate ionotropic receptor kainate type subunit 1	4	Completed	https://clinicaltrials.gov/search?id=%22NCT00208130%22,https://clinicaltrials.gov/search?id=%22NCT00725920%22,https://clinicaltrials.gov/search?id=%22NCT00203463%22
	EFO_0001358	post-traumatic stress disorder	CHEMBL220492	TOPIRAMATE	Small molecule	Glutamate receptor ionotropic kainate antagonist	Antagonist	GRIK1	glutamate ionotropic receptor kainate type subunit 1	2	Completed	https://clinicaltrials.gov/search?id=%22NCT00204386%22
	MONDO_0008300	Prader-Willi syndrome	CHEMBL220492	TOPIRAMATE	Small molecule	Glutamate receptor ionotropic kainate antagonist	Antagonist	GRIK1	glutamate ionotropic receptor kainate type subunit 1	3	Terminated	https://clinicaltrials.gov/search?id=%22NCT02810483%22
	EFO_0004270	restless legs syndrome	CHEMBL220492	TOPIRAMATE	Small molecule	Glutamate receptor ionotropic kainate antagonist	Antagonist	GRIK1	glutamate ionotropic receptor kainate type subunit 1	4	Completed	https://clinicaltrials.gov/search?id=%22NCT00200941%22
	MONDO_0005090	schizophrenia	CHEMBL220492	TOPIRAMATE	Small molecule	Glutamate receptor ionotropic kainate antagonist	Antagonist	GRIK1	glutamate ionotropic receptor kainate type subunit 1	3	Terminated	https://clinicaltrials.gov/search?id=%22NCT02374567%22
	HP_0011868	Sciatica	CHEMBL220492	TOPIRAMATE	Small molecule	Glutamate receptor ionotropic kainate antagonist	Antagonist	GRIK1	glutamate ionotropic receptor kainate type subunit 1	2	Completed	https://clinicaltrials.gov/search?id=%22NCT00011804%22
	HP_0001250	Seizure	CHEMBL3545042	SELURAMPANEL	Small molecule	Glutamate receptor ionotropic kainate antagonist	Antagonist	GRIK1	glutamate ionotropic receptor kainate type subunit 1	2	Withdrawn	https://clinicaltrials.gov/search?id=%22NCT01167335%22
	HP_0001250	Seizure	CHEMBL3545042	SELURAMPANEL	Small molecule	Glutamate receptor ionotropic kainate antagonist	Antagonist	GRIK1	glutamate ionotropic receptor kainate type subunit 1	2	Completed	https://clinicaltrials.gov/search?id=%22NCT01147003%22,https://clinicaltrials.gov/search?id=%22NCT01338805%22,https://clinicaltrials.gov/search?id=%22NCT00887861%22
	HP_0001250	Seizure	CHEMBL220492	TOPIRAMATE	Small molecule	Glutamate receptor ionotropic kainate antagonist	Antagonist	GRIK1	glutamate ionotropic receptor kainate type subunit 1	4		https://dailymed.nlm.nih.gov/dailymed/drugInfo.cfm?setid=3d6b2a30-28c3-1735-e054-00144ff88e88,https://dailymed.nlm.nih.gov/dailymed/drugInfo.cfm?setid=8f8bb1f7-74e4-31b5-e053-2995a90ae176
	HP_0001250	Seizure	CHEMBL220492	TOPIRAMATE	Small molecule	Glutamate receptor ionotropic kainate antagonist	Antagonist	GRIK1	glutamate ionotropic receptor kainate type subunit 1	3	Completed	https://clinicaltrials.gov/search?id=%22NCT00236418%22,https://clinicaltrials.gov/search?id=%22NCT00236886%22,https://clinicaltrials.gov/search?id=%22NCT00236743%22,https://clinicaltrials.gov/search?id=%22NCT00236704%22,https://clinicaltrials.gov/search?id=%22NCT00113815%22,https://clinicaltrials.gov/search?id=%22NCT00266591%22,https://clinicaltrials.gov/search?id=%22NCT00230698%22,https://clinic…
	HP_0001250	Seizure	CHEMBL220492	TOPIRAMATE	Small molecule	Glutamate receptor ionotropic kainate antagonist	Antagonist	GRIK1	glutamate ionotropic receptor kainate type subunit 1	2	Completed	https://clinicaltrials.gov/search?id=%22NCT00236847%22
	HP_0001250	Seizure	CHEMBL220492	TOPIRAMATE	Small molecule	Glutamate receptor ionotropic kainate antagonist	Antagonist	GRIK1	glutamate ionotropic receptor kainate type subunit 1	1	Completed	https://clinicaltrials.gov/search?id=%22NCT00233012%22
	EFO_0004319	smoking cessation	CHEMBL220492	TOPIRAMATE	Small molecule	Glutamate receptor ionotropic kainate antagonist	Antagonist	GRIK1	glutamate ionotropic receptor kainate type subunit 1	3	Completed	https://clinicaltrials.gov/search?id=%22NCT00280839%22
	EFO_1001917	social anxiety disorder	CHEMBL220492	TOPIRAMATE	Small molecule	Glutamate receptor ionotropic kainate antagonist	Antagonist	GRIK1	glutamate ionotropic receptor kainate type subunit 1	4	Terminated	https://clinicaltrials.gov/search?id=%22NCT00182455%22
	HP_0001257	Spasticity	CHEMBL3545042	SELURAMPANEL	Small molecule	Glutamate receptor ionotropic kainate antagonist	Antagonist	GRIK1	glutamate ionotropic receptor kainate type subunit 1	2	Withdrawn	https://clinicaltrials.gov/search?id=%22NCT01649050%22
	HP_0000360	Tinnitus	CHEMBL3545042	SELURAMPANEL	Small molecule	Glutamate receptor ionotropic kainate antagonist	Antagonist	GRIK1	glutamate ionotropic receptor kainate type subunit 1	2	Completed	https://clinicaltrials.gov/search?id=%22NCT01302873%22
	HP_0000360	Tinnitus	CHEMBL220492	TOPIRAMATE	Small molecule	Glutamate receptor ionotropic kainate antagonist	Antagonist	GRIK1	glutamate ionotropic receptor kainate type subunit 1	4	Recruiting	https://clinicaltrials.gov/search?id=%22NCT04404439%22
	EFO_0004895	Tourette syndrome	CHEMBL220492	TOPIRAMATE	Small molecule	Glutamate receptor ionotropic kainate antagonist	Antagonist	GRIK1	glutamate ionotropic receptor kainate type subunit 1	3	Completed	https://clinicaltrials.gov/search?id=%22NCT00206323%22,https://clinicaltrials.gov/search?id=%22NCT00206336%22
	MONDO_0005148	type 2 diabetes mellitus	CHEMBL220492	TOPIRAMATE	Small molecule	Glutamate receptor ionotropic kainate antagonist	Antagonist	GRIK1	glutamate ionotropic receptor kainate type subunit 1	3	Suspended	https://clinicaltrials.gov/search?id=%22NCT00243984%22
	MONDO_0005148	type 2 diabetes mellitus	CHEMBL220492	TOPIRAMATE	Small molecule	Glutamate receptor ionotropic kainate antagonist	Antagonist	GRIK1	glutamate ionotropic receptor kainate type subunit 1	3	Terminated	https://clinicaltrials.gov/search?id=%22NCT00231634%22
	MONDO_0005148	type 2 diabetes mellitus	CHEMBL220492	TOPIRAMATE	Small molecule	Glutamate receptor ionotropic kainate antagonist	Antagonist	GRIK1	glutamate ionotropic receptor kainate type subunit 1	3	Completed	https://clinicaltrials.gov/search?id=%22NCT00231530%22
	HP_0002013	Vomiting	CHEMBL220492	TOPIRAMATE	Small molecule	Glutamate receptor ionotropic kainate antagonist	Antagonist	GRIK1	glutamate ionotropic receptor kainate type subunit 1	4	Terminated	https://clinicaltrials.gov/search?id=%22NCT00286988%22
	MONDO_0002046	alcohol abuse	CHEMBL220492	TOPIRAMATE	Small molecule	Glutamate receptor ionotropic kainate antagonist	Antagonist	GRIK2	glutamate ionotropic receptor kainate type subunit 2	2	Terminated	https://clinicaltrials.gov/search?id=%22NCT00862563%22
	MONDO_0007079	alcohol dependence	CHEMBL220492	TOPIRAMATE	Small molecule	Glutamate receptor ionotropic kainate antagonist	Antagonist	GRIK2	glutamate ionotropic receptor kainate type subunit 2	4	Completed	https://clinicaltrials.gov/search?id=%22NCT00329407%22
	MONDO_0007079	alcohol dependence	CHEMBL220492	TOPIRAMATE	Small molecule	Glutamate receptor ionotropic kainate antagonist	Antagonist	GRIK2	glutamate ionotropic receptor kainate type subunit 2	4	Active, not recruiting	https://clinicaltrials.gov/search?id=%22NCT03018704%22
	MONDO_0007079	alcohol dependence	CHEMBL220492	TOPIRAMATE	Small molecule	Glutamate receptor ionotropic kainate antagonist	Antagonist	GRIK2	glutamate ionotropic receptor kainate type subunit 2	4	Unknown status	https://clinicaltrials.gov/search?id=%22NCT01135602%22
	MONDO_0007079	alcohol dependence	CHEMBL220492	TOPIRAMATE	Small molecule	Glutamate receptor ionotropic kainate antagonist	Antagonist	GRIK2	glutamate ionotropic receptor kainate type subunit 2	3	Unknown status	https://clinicaltrials.gov/search?id=%22NCT03479086%22,https://clinicaltrials.gov/search?id=%22NCT00448825%22
	MONDO_0007079	alcohol dependence	CHEMBL220492	TOPIRAMATE	Small molecule	Glutamate receptor ionotropic kainate antagonist	Antagonist	GRIK2	glutamate ionotropic receptor kainate type subunit 2	2	Active, not recruiting	https://clinicaltrials.gov/search?id=%22NCT01182766%22
	MONDO_0007079	alcohol dependence	CHEMBL220492	TOPIRAMATE	Small molecule	Glutamate receptor ionotropic kainate antagonist	Antagonist	GRIK2	glutamate ionotropic receptor kainate type subunit 2	2	Unknown status	https://clinicaltrials.gov/search?id=%22NCT00006205%22
	MONDO_0007079	alcohol dependence	CHEMBL220492	TOPIRAMATE	Small molecule	Glutamate receptor ionotropic kainate antagonist	Antagonist	GRIK2	glutamate ionotropic receptor kainate type subunit 2	2	Terminated	https://clinicaltrials.gov/search?id=%22NCT00862563%22
	MONDO_0007079	alcohol dependence	CHEMBL220492	TOPIRAMATE	Small molecule	Glutamate receptor ionotropic kainate antagonist	Antagonist	GRIK2	glutamate ionotropic receptor kainate type subunit 2	2	Completed	https://clinicaltrials.gov/search?id=%22NCT00884884%22,https://clinicaltrials.gov/search?id=%22NCT00210925%22,https://clinicaltrials.gov/search?id=%22NCT00167245%22,https://clinicaltrials.gov/search?id=%22NCT00223639%22,https://clinicaltrials.gov/search?id=%22NCT02371889%22,https://clinicaltrials.gov/search?id=%22NCT01145677%22
	MONDO_0007079	alcohol dependence	CHEMBL220492	TOPIRAMATE	Small molecule	Glutamate receptor ionotropic kainate antagonist	Antagonist	GRIK2	glutamate ionotropic receptor kainate type subunit 2	1	Completed	https://clinicaltrials.gov/search?id=%22NCT00769158%22
	MONDO_0007079	alcohol dependence	CHEMBL220492	TOPIRAMATE	Small molecule	Glutamate receptor ionotropic kainate antagonist	Antagonist	GRIK2	glutamate ionotropic receptor kainate type subunit 2	0	Active, not recruiting	https://clinicaltrials.gov/search?id=%22NCT03120468%22
	EFO_0004329	alcohol drinking	CHEMBL220492	TOPIRAMATE	Small molecule	Glutamate receptor ionotropic kainate antagonist	Antagonist	GRIK2	glutamate ionotropic receptor kainate type subunit 2	4	Completed	https://clinicaltrials.gov/search?id=%22NCT00626925%22
	EFO_0004329	alcohol drinking	CHEMBL220492	TOPIRAMATE	Small molecule	Glutamate receptor ionotropic kainate antagonist	Antagonist	GRIK2	glutamate ionotropic receptor kainate type subunit 2	2	Terminated	https://clinicaltrials.gov/search?id=%22NCT02074904%22
	EFO_0004329	alcohol drinking	CHEMBL220492	TOPIRAMATE	Small molecule	Glutamate receptor ionotropic kainate antagonist	Antagonist	GRIK2	glutamate ionotropic receptor kainate type subunit 2	1	Completed	https://clinicaltrials.gov/search?id=%22NCT01641445%22
	EFO_0005230	anxiety	CHEMBL220492	TOPIRAMATE	Small molecule	Glutamate receptor ionotropic kainate antagonist	Antagonist	GRIK2	glutamate ionotropic receptor kainate type subunit 2	3	Terminated	https://clinicaltrials.gov/search?id=%22NCT02374567%22
	EFO_0005924	binge eating	CHEMBL220492	TOPIRAMATE	Small molecule	Glutamate receptor ionotropic kainate antagonist	Antagonist	GRIK2	glutamate ionotropic receptor kainate type subunit 2	3	Completed	https://clinicaltrials.gov/search?id=%22NCT00307619%22
	EFO_0000289	bipolar disorder	CHEMBL220492	TOPIRAMATE	Small molecule	Glutamate receptor ionotropic kainate antagonist	Antagonist	GRIK2	glutamate ionotropic receptor kainate type subunit 2	3	Completed	https://clinicaltrials.gov/search?id=%22NCT00240721%22,https://clinicaltrials.gov/search?id=%22NCT00035230%22,https://clinicaltrials.gov/search?id=%22NCT00237289%22,https://clinicaltrials.gov/search?id=%22NCT00037674%22,https://clinicaltrials.gov/search?id=%22NCT00035802%22
	EFO_0000289	bipolar disorder	CHEMBL220492	TOPIRAMATE	Small molecule	Glutamate receptor ionotropic kainate antagonist	Antagonist	GRIK2	glutamate ionotropic receptor kainate type subunit 2	1	Completed	https://clinicaltrials.gov/search?id=%22NCT00986128%22,https://clinicaltrials.gov/search?id=%22NCT00986336%22
	MONDO_0005299	brain ischemia	CHEMBL220492	TOPIRAMATE	Small molecule	Glutamate receptor ionotropic kainate antagonist	Antagonist	GRIK2	glutamate ionotropic receptor kainate type subunit 2	2	Completed	https://clinicaltrials.gov/search?id=%22NCT01241019%22
	MONDO_0005299	brain ischemia	CHEMBL220492	TOPIRAMATE	Small molecule	Glutamate receptor ionotropic kainate antagonist	Antagonist	GRIK2	glutamate ionotropic receptor kainate type subunit 2	1	Active, not recruiting	https://clinicaltrials.gov/search?id=%22NCT01765218%22
	EFO_0005204	bulimia nervosa	CHEMBL220492	TOPIRAMATE	Small molecule	Glutamate receptor ionotropic kainate antagonist	Antagonist	GRIK2	glutamate ionotropic receptor kainate type subunit 2	4	Withdrawn	https://clinicaltrials.gov/search?id=%22NCT00988481%22
	EFO_0005204	bulimia nervosa	CHEMBL220492	TOPIRAMATE	Small molecule	Glutamate receptor ionotropic kainate antagonist	Antagonist	GRIK2	glutamate ionotropic receptor kainate type subunit 2	1	Completed	https://clinicaltrials.gov/search?id=%22NCT02553824%22
	EFO_0007191	cannabis dependence	CHEMBL220492	TOPIRAMATE	Small molecule	Glutamate receptor ionotropic kainate antagonist	Antagonist	GRIK2	glutamate ionotropic receptor kainate type subunit 2	2	Completed	https://clinicaltrials.gov/search?id=%22NCT01110434%22
	EFO_1000632	cerebral palsy	CHEMBL220492	TOPIRAMATE	Small molecule	Glutamate receptor ionotropic kainate antagonist	Antagonist	GRIK2	glutamate ionotropic receptor kainate type subunit 2	4	Completed	https://clinicaltrials.gov/search?id=%22NCT04523935%22
	EFO_0002610	cocaine dependence	CHEMBL220492	TOPIRAMATE	Small molecule	Glutamate receptor ionotropic kainate antagonist	Antagonist	GRIK2	glutamate ionotropic receptor kainate type subunit 2	3	Unknown status	https://clinicaltrials.gov/search?id=%22NCT00249691%22,https://clinicaltrials.gov/search?id=%22NCT00448825%22
	EFO_0002610	cocaine dependence	CHEMBL220492	TOPIRAMATE	Small molecule	Glutamate receptor ionotropic kainate antagonist	Antagonist	GRIK2	glutamate ionotropic receptor kainate type subunit 2	2	Completed	https://clinicaltrials.gov/search?id=%22NCT00167245%22,https://clinicaltrials.gov/search?id=%22NCT01811940%22,https://clinicaltrials.gov/search?id=%22NCT00421603%22,https://clinicaltrials.gov/search?id=%22NCT00685178%22,https://clinicaltrials.gov/search?id=%22NCT00223626%22
	EFO_0010445	cocaine use disorder	CHEMBL220492	TOPIRAMATE	Small molecule	Glutamate receptor ionotropic kainate antagonist	Antagonist	GRIK2	glutamate ionotropic receptor kainate type subunit 2	1	Completed	https://clinicaltrials.gov/search?id=%22NCT02239913%22
	HP_0100543	Cognitive impairment	CHEMBL220492	TOPIRAMATE	Small molecule	Glutamate receptor ionotropic kainate antagonist	Antagonist	GRIK2	glutamate ionotropic receptor kainate type subunit 2	1	Completed	https://clinicaltrials.gov/search?id=%22NCT02884050%22
	EFO_0005207	congenital heart disease	CHEMBL220492	TOPIRAMATE	Small molecule	Glutamate receptor ionotropic kainate antagonist	Antagonist	GRIK2	glutamate ionotropic receptor kainate type subunit 2	1	Completed	https://clinicaltrials.gov/search?id=%22NCT01426542%22
	HP_0000726	Dementia	CHEMBL220492	TOPIRAMATE	Small molecule	Glutamate receptor ionotropic kainate antagonist	Antagonist	GRIK2	glutamate ionotropic receptor kainate type subunit 2	3	Terminated	https://clinicaltrials.gov/search?id=%22NCT02374567%22
	MONDO_0002050	depressive disorder	CHEMBL220492	TOPIRAMATE	Small molecule	Glutamate receptor ionotropic kainate antagonist	Antagonist	GRIK2	glutamate ionotropic receptor kainate type subunit 2	3	Terminated	https://clinicaltrials.gov/search?id=%22NCT02374567%22
	EFO_0000400	diabetes mellitus	CHEMBL220492	TOPIRAMATE	Small molecule	Glutamate receptor ionotropic kainate antagonist	Antagonist	GRIK2	glutamate ionotropic receptor kainate type subunit 2	2	Completed	https://clinicaltrials.gov/search?id=%22NCT00600067%22
	EFO_0005203	eating disorder	CHEMBL220492	TOPIRAMATE	Small molecule	Glutamate receptor ionotropic kainate antagonist	Antagonist	GRIK2	glutamate ionotropic receptor kainate type subunit 2	0	Completed	https://clinicaltrials.gov/search?id=%22NCT00606411%22
	EFO_0000474	epilepsy	CHEMBL3545042	SELURAMPANEL	Small molecule	Glutamate receptor ionotropic kainate antagonist	Antagonist	GRIK2	glutamate ionotropic receptor kainate type subunit 2	2	Completed	https://clinicaltrials.gov/search?id=%22NCT00887861%22
	EFO_0000474	epilepsy	CHEMBL220492	TOPIRAMATE	Small molecule	Glutamate receptor ionotropic kainate antagonist	Antagonist	GRIK2	glutamate ionotropic receptor kainate type subunit 2	4	Unknown status	https://clinicaltrials.gov/search?id=%22NCT02205931%22
	EFO_0000474	epilepsy	CHEMBL220492	TOPIRAMATE	Small molecule	Glutamate receptor ionotropic kainate antagonist	Antagonist	GRIK2	glutamate ionotropic receptor kainate type subunit 2	4	Completed	https://clinicaltrials.gov/search?id=%22NCT01229735%22,https://clinicaltrials.gov/search?id=%22NCT00216567%22,https://clinicaltrials.gov/search?id=%22NCT01627860%22,https://clinicaltrials.gov/search?id=%22NCT00154076%22,https://clinicaltrials.gov/search?id=%22NCT00855738%22,https://clinicaltrials.gov/search?id=%22NCT01689649%22
	EFO_0000474	epilepsy	CHEMBL220492	TOPIRAMATE	Small molecule	Glutamate receptor ionotropic kainate antagonist	Antagonist	GRIK2	glutamate ionotropic receptor kainate type subunit 2	4		https://dailymed.nlm.nih.gov/dailymed/drugInfo.cfm?setid=efd1106b-d369-4651-b703-b0985ce93b79,https://dailymed.nlm.nih.gov/dailymed/drugInfo.cfm?setid=88c9d1ca-f3a8-4078-8de7-21fd9040dd20,https://dailymed.nlm.nih.gov/dailymed/drugInfo.cfm?setid=1f5f940c-d5b9-4d09-958d-246931e167af,https://dailymed.nlm.nih.gov/dailymed/drugInfo.cfm?setid=7f3d81cc-caec-47a0-b703-fdff6fbc3f6f,https://dailymed.nlm.ni…
	EFO_0000474	epilepsy	CHEMBL220492	TOPIRAMATE	Small molecule	Glutamate receptor ionotropic kainate antagonist	Antagonist	GRIK2	glutamate ionotropic receptor kainate type subunit 2	3	Completed	https://clinicaltrials.gov/search?id=%22NCT01142193%22,https://clinicaltrials.gov/search?id=%22NCT00236717%22,https://clinicaltrials.gov/search?id=%22NCT02201251%22,https://clinicaltrials.gov/search?id=%22NCT00266591%22,https://clinicaltrials.gov/search?id=%22NCT00236704%22,https://clinicaltrials.gov/search?id=%22NCT01191086%22,https://clinicaltrials.gov/search?id=%22NCT00236418%22,https://clinic…
	EFO_0000474	epilepsy	CHEMBL220492	TOPIRAMATE	Small molecule	Glutamate receptor ionotropic kainate antagonist	Antagonist	GRIK2	glutamate ionotropic receptor kainate type subunit 2	2	Completed	https://clinicaltrials.gov/search?id=%22NCT00210574%22
	EFO_0000474	epilepsy	CHEMBL220492	TOPIRAMATE	Small molecule	Glutamate receptor ionotropic kainate antagonist	Antagonist	GRIK2	glutamate ionotropic receptor kainate type subunit 2	1	Completed	https://clinicaltrials.gov/search?id=%22NCT00701493%22,https://clinicaltrials.gov/search?id=%22NCT01114854%22,https://clinicaltrials.gov/search?id=%22NCT02283814%22,https://clinicaltrials.gov/search?id=%22NCT02707965%22
	EFO_0007262	epilepsy with generalized tonic-clonic seizures	CHEMBL220492	TOPIRAMATE	Small molecule	Glutamate receptor ionotropic kainate antagonist	Antagonist	GRIK2	glutamate ionotropic receptor kainate type subunit 2	3	Completed	https://clinicaltrials.gov/search?id=%22NCT00231556%22
	EFO_0007262	epilepsy with generalized tonic-clonic seizures	CHEMBL220492	TOPIRAMATE	Small molecule	Glutamate receptor ionotropic kainate antagonist	Antagonist	GRIK2	glutamate ionotropic receptor kainate type subunit 2	1	Completed	https://clinicaltrials.gov/search?id=%22NCT01439438%22
	EFO_0003108	essential tremor	CHEMBL220492	TOPIRAMATE	Small molecule	Glutamate receptor ionotropic kainate antagonist	Antagonist	GRIK2	glutamate ionotropic receptor kainate type subunit 2	3	Completed	https://clinicaltrials.gov/search?id=%22NCT00236496%22
	EFO_0004699	gambling behaviour	CHEMBL220492	TOPIRAMATE	Small molecule	Glutamate receptor ionotropic kainate antagonist	Antagonist	GRIK2	glutamate ionotropic receptor kainate type subunit 2	3	Terminated	https://clinicaltrials.gov/search?id=%22NCT00245583%22
	EFO_0004699	gambling behaviour	CHEMBL220492	TOPIRAMATE	Small molecule	Glutamate receptor ionotropic kainate antagonist	Antagonist	GRIK2	glutamate ionotropic receptor kainate type subunit 2	2	Completed	https://clinicaltrials.gov/search?id=%22NCT01843699%22
	EFO_0004699	gambling behaviour	CHEMBL220492	TOPIRAMATE	Small molecule	Glutamate receptor ionotropic kainate antagonist	Antagonist	GRIK2	glutamate ionotropic receptor kainate type subunit 2	2	Withdrawn	https://clinicaltrials.gov/search?id=%22NCT00370188%22
	EFO_0000516	glaucoma	CHEMBL220492	TOPIRAMATE	Small molecule	Glutamate receptor ionotropic kainate antagonist	Antagonist	GRIK2	glutamate ionotropic receptor kainate type subunit 2	4	Unknown status	https://clinicaltrials.gov/search?id=%22NCT00153699%22
	HP_0002315	Headache	CHEMBL220492	TOPIRAMATE	Small molecule	Glutamate receptor ionotropic kainate antagonist	Antagonist	GRIK2	glutamate ionotropic receptor kainate type subunit 2	4	Terminated	https://clinicaltrials.gov/search?id=%22NCT00862095%22
	HP_0002315	Headache	CHEMBL220492	TOPIRAMATE	Small molecule	Glutamate receptor ionotropic kainate antagonist	Antagonist	GRIK2	glutamate ionotropic receptor kainate type subunit 2	3	Completed	https://clinicaltrials.gov/search?id=%22NCT00210821%22,https://clinicaltrials.gov/search?id=%22NCT00236561%22,https://clinicaltrials.gov/search?id=%22NCT00236509%22,https://clinicaltrials.gov/search?id=%22NCT00231595%22
	HP_0002315	Headache	CHEMBL220492	TOPIRAMATE	Small molecule	Glutamate receptor ionotropic kainate antagonist	Antagonist	GRIK2	glutamate ionotropic receptor kainate type subunit 2	3	Terminated	https://clinicaltrials.gov/search?id=%22NCT01581281%22
	HP_0002315	Headache	CHEMBL220492	TOPIRAMATE	Small molecule	Glutamate receptor ionotropic kainate antagonist	Antagonist	GRIK2	glutamate ionotropic receptor kainate type subunit 2	2	Completed	https://clinicaltrials.gov/search?id=%22NCT00261469%22
	MONDO_0021187	hyperlipidemia	CHEMBL220492	TOPIRAMATE	Small molecule	Glutamate receptor ionotropic kainate antagonist	Antagonist	GRIK2	glutamate ionotropic receptor kainate type subunit 2	3	Terminated	https://clinicaltrials.gov/search?id=%22NCT00231621%22
	EFO_0000537	hypertension	CHEMBL220492	TOPIRAMATE	Small molecule	Glutamate receptor ionotropic kainate antagonist	Antagonist	GRIK2	glutamate ionotropic receptor kainate type subunit 2	3	Completed	https://clinicaltrials.gov/search?id=%22NCT00236665%22
	EFO_0004211	Hypertriglyceridemia	CHEMBL220492	TOPIRAMATE	Small molecule	Glutamate receptor ionotropic kainate antagonist	Antagonist	GRIK2	glutamate ionotropic receptor kainate type subunit 2	3	Terminated	https://clinicaltrials.gov/search?id=%22NCT00231621%22
	MONDO_0016532	Lennox-Gastaut syndrome	CHEMBL220492	TOPIRAMATE	Small molecule	Glutamate receptor ionotropic kainate antagonist	Antagonist	GRIK2	glutamate ionotropic receptor kainate type subunit 2	4		https://dailymed.nlm.nih.gov/dailymed/drugInfo.cfm?setid=8f8bb1f7-74e4-31b5-e053-2995a90ae176,https://dailymed.nlm.nih.gov/dailymed/drugInfo.cfm?setid=3d6b2a30-28c3-1735-e054-00144ff88e88
	MONDO_0016532	Lennox-Gastaut syndrome	CHEMBL220492	TOPIRAMATE	Small molecule	Glutamate receptor ionotropic kainate antagonist	Antagonist	GRIK2	glutamate ionotropic receptor kainate type subunit 2	3	Completed	https://clinicaltrials.gov/search?id=%22NCT00004776%22
	EFO_0001421	liver disease	CHEMBL220492	TOPIRAMATE	Small molecule	Glutamate receptor ionotropic kainate antagonist	Antagonist	GRIK2	glutamate ionotropic receptor kainate type subunit 2	1	Completed	https://clinicaltrials.gov/search?id=%22NCT00768209%22
	HP_0001268	Mental deterioration	CHEMBL220492	TOPIRAMATE	Small molecule	Glutamate receptor ionotropic kainate antagonist	Antagonist	GRIK2	glutamate ionotropic receptor kainate type subunit 2	4	Completed	https://clinicaltrials.gov/search?id=%22NCT01889602%22
	EFO_0000195	metabolic syndrome	CHEMBL220492	TOPIRAMATE	Small molecule	Glutamate receptor ionotropic kainate antagonist	Antagonist	GRIK2	glutamate ionotropic receptor kainate type subunit 2	3	Suspended	https://clinicaltrials.gov/search?id=%22NCT00243984%22
	EFO_0004701	methamphetamine dependence	CHEMBL220492	TOPIRAMATE	Small molecule	Glutamate receptor ionotropic kainate antagonist	Antagonist	GRIK2	glutamate ionotropic receptor kainate type subunit 2	2	Completed	https://clinicaltrials.gov/search?id=%22NCT00345371%22
	MONDO_0005277	migraine disorder	CHEMBL3545042	SELURAMPANEL	Small molecule	Glutamate receptor ionotropic kainate antagonist	Antagonist	GRIK2	glutamate ionotropic receptor kainate type subunit 2	2	Withdrawn	https://clinicaltrials.gov/search?id=%22NCT01617941%22
	MONDO_0005277	migraine disorder	CHEMBL3545042	SELURAMPANEL	Small molecule	Glutamate receptor ionotropic kainate antagonist	Antagonist	GRIK2	glutamate ionotropic receptor kainate type subunit 2	2	Completed	https://clinicaltrials.gov/search?id=%22NCT00892203%22
	MONDO_0005277	migraine disorder	CHEMBL14935	TEZAMPANEL	Small molecule	Glutamate receptor ionotropic kainate antagonist	Antagonist	GRIK2	glutamate ionotropic receptor kainate type subunit 2	2	Completed	https://clinicaltrials.gov/search?id=%22NCT00567086%22
	MONDO_0005277	migraine disorder	CHEMBL220492	TOPIRAMATE	Small molecule	Glutamate receptor ionotropic kainate antagonist	Antagonist	GRIK2	glutamate ionotropic receptor kainate type subunit 2	4		https://dailymed.nlm.nih.gov/dailymed/drugInfo.cfm?setid=950f70d4-69e6-42c0-9296-634118bbe7a9,https://dailymed.nlm.nih.gov/dailymed/drugInfo.cfm?setid=3d6b2a30-28c3-1735-e054-00144ff88e88,https://dailymed.nlm.nih.gov/dailymed/drugInfo.cfm?setid=202b1a2a-11dc-4c3d-aa53-27512a98a042,https://dailymed.nlm.nih.gov/dailymed/drugInfo.cfm?setid=8f8bb1f7-74e4-31b5-e053-2995a90ae176,https://dailymed.nlm.ni…
	MONDO_0005277	migraine disorder	CHEMBL220492	TOPIRAMATE	Small molecule	Glutamate receptor ionotropic kainate antagonist	Antagonist	GRIK2	glutamate ionotropic receptor kainate type subunit 2	4	Recruiting	https://clinicaltrials.gov/search?id=%22NCT04748601%22
	MONDO_0005277	migraine disorder	CHEMBL220492	TOPIRAMATE	Small molecule	Glutamate receptor ionotropic kainate antagonist	Antagonist	GRIK2	glutamate ionotropic receptor kainate type subunit 2	4	Completed	https://clinicaltrials.gov/search?id=%22NCT01700387%22,https://clinicaltrials.gov/search?id=%22NCT03828539%22,https://clinicaltrials.gov/search?id=%22NCT02424318%22,https://clinicaltrials.gov/search?id=%22NCT00210496%22,https://clinicaltrials.gov/search?id=%22NCT02191579%22,https://clinicaltrials.gov/search?id=%22NCT01060111%22,https://clinicaltrials.gov/search?id=%22NCT02639598%22,https://clinic…
	MONDO_0005277	migraine disorder	CHEMBL220492	TOPIRAMATE	Small molecule	Glutamate receptor ionotropic kainate antagonist	Antagonist	GRIK2	glutamate ionotropic receptor kainate type subunit 2	3	Completed	https://clinicaltrials.gov/search?id=%22NCT00237302%22,https://clinicaltrials.gov/search?id=%22NCT00216619%22,https://clinicaltrials.gov/search?id=%22NCT00772031%22,https://clinicaltrials.gov/search?id=%22NCT00210535%22,https://clinicaltrials.gov/search?id=%22NCT00210860%22,https://clinicaltrials.gov/search?id=%22NCT00216606%22,https://clinicaltrials.gov/search?id=%22NCT00210912%22,https://clinic…
	MONDO_0005277	migraine disorder	CHEMBL220492	TOPIRAMATE	Small molecule	Glutamate receptor ionotropic kainate antagonist	Antagonist	GRIK2	glutamate ionotropic receptor kainate type subunit 2	3	Terminated	https://clinicaltrials.gov/search?id=%22NCT01581281%22
	MONDO_0005277	migraine disorder	CHEMBL220492	TOPIRAMATE	Small molecule	Glutamate receptor ionotropic kainate antagonist	Antagonist	GRIK2	glutamate ionotropic receptor kainate type subunit 2	2	Completed	https://clinicaltrials.gov/search?id=%22NCT00131443%22,https://clinicaltrials.gov/search?id=%22NCT01799590%22,https://clinicaltrials.gov/search?id=%22NCT01081795%22,https://clinicaltrials.gov/search?id=%22NCT00158002%22
	MONDO_0005277	migraine disorder	CHEMBL220492	TOPIRAMATE	Small molecule	Glutamate receptor ionotropic kainate antagonist	Antagonist	GRIK2	glutamate ionotropic receptor kainate type subunit 2	1	Completed	https://clinicaltrials.gov/search?id=%22NCT04401137%22,https://clinicaltrials.gov/search?id=%22NCT00752466%22,https://clinicaltrials.gov/search?id=%22NCT03335163%22
	MONDO_0005277	migraine disorder	CHEMBL220492	TOPIRAMATE	Small molecule	Glutamate receptor ionotropic kainate antagonist	Antagonist	GRIK2	glutamate ionotropic receptor kainate type subunit 2	1	Unknown status	https://clinicaltrials.gov/search?id=%22NCT02645370%22
	MONDO_0005301	multiple sclerosis	CHEMBL3545042	SELURAMPANEL	Small molecule	Glutamate receptor ionotropic kainate antagonist	Antagonist	GRIK2	glutamate ionotropic receptor kainate type subunit 2	2	Withdrawn	https://clinicaltrials.gov/search?id=%22NCT01649050%22
	MONDO_0005301	multiple sclerosis	CHEMBL220492	TOPIRAMATE	Small molecule	Glutamate receptor ionotropic kainate antagonist	Antagonist	GRIK2	glutamate ionotropic receptor kainate type subunit 2	2	Unknown status	https://clinicaltrials.gov/search?id=%22NCT00217295%22
	EFO_0003768	nicotine dependence	CHEMBL220492	TOPIRAMATE	Small molecule	Glutamate receptor ionotropic kainate antagonist	Antagonist	GRIK2	glutamate ionotropic receptor kainate type subunit 2	3	Completed	https://clinicaltrials.gov/search?id=%22NCT00755716%22
	EFO_0003768	nicotine dependence	CHEMBL220492	TOPIRAMATE	Small molecule	Glutamate receptor ionotropic kainate antagonist	Antagonist	GRIK2	glutamate ionotropic receptor kainate type subunit 2	2	Active, not recruiting	https://clinicaltrials.gov/search?id=%22NCT01182766%22
	EFO_0003768	nicotine dependence	CHEMBL220492	TOPIRAMATE	Small molecule	Glutamate receptor ionotropic kainate antagonist	Antagonist	GRIK2	glutamate ionotropic receptor kainate type subunit 2	2	Completed	https://clinicaltrials.gov/search?id=%22NCT00208858%22,https://clinicaltrials.gov/search?id=%22NCT00802412%22
	EFO_0001073	obesity	CHEMBL220492	TOPIRAMATE	Small molecule	Glutamate receptor ionotropic kainate antagonist	Antagonist	GRIK2	glutamate ionotropic receptor kainate type subunit 2	4	Terminated	https://clinicaltrials.gov/search?id=%22NCT02040311%22
	EFO_0001073	obesity	CHEMBL220492	TOPIRAMATE	Small molecule	Glutamate receptor ionotropic kainate antagonist	Antagonist	GRIK2	glutamate ionotropic receptor kainate type subunit 2	4	Recruiting	https://clinicaltrials.gov/search?id=%22NCT04408586%22
	EFO_0001073	obesity	CHEMBL220492	TOPIRAMATE	Small molecule	Glutamate receptor ionotropic kainate antagonist	Antagonist	GRIK2	glutamate ionotropic receptor kainate type subunit 2	4	Completed	https://clinicaltrials.gov/search?id=%22NCT01834404%22
	EFO_0001073	obesity	CHEMBL220492	TOPIRAMATE	Small molecule	Glutamate receptor ionotropic kainate antagonist	Antagonist	GRIK2	glutamate ionotropic receptor kainate type subunit 2	3	Active, not recruiting	https://clinicaltrials.gov/search?id=%22NCT03374956%22
	EFO_0001073	obesity	CHEMBL220492	TOPIRAMATE	Small molecule	Glutamate receptor ionotropic kainate antagonist	Antagonist	GRIK2	glutamate ionotropic receptor kainate type subunit 2	3	Terminated	https://clinicaltrials.gov/search?id=%22NCT00231621%22,https://clinicaltrials.gov/search?id=%22NCT00231634%22
	EFO_0001073	obesity	CHEMBL220492	TOPIRAMATE	Small molecule	Glutamate receptor ionotropic kainate antagonist	Antagonist	GRIK2	glutamate ionotropic receptor kainate type subunit 2	3	Not yet recruiting	https://clinicaltrials.gov/search?id=%22NCT05209984%22
	EFO_0001073	obesity	CHEMBL220492	TOPIRAMATE	Small molecule	Glutamate receptor ionotropic kainate antagonist	Antagonist	GRIK2	glutamate ionotropic receptor kainate type subunit 2	3	Completed	https://clinicaltrials.gov/search?id=%22NCT02273804%22,https://clinicaltrials.gov/search?id=%22NCT00236665%22,https://clinicaltrials.gov/search?id=%22NCT00231660%22,https://clinicaltrials.gov/search?id=%22NCT00236639%22,https://clinicaltrials.gov/search?id=%22NCT00563368%22,https://clinicaltrials.gov/search?id=%22NCT00236600%22,https://clinicaltrials.gov/search?id=%22NCT00231530%22
	EFO_0001073	obesity	CHEMBL220492	TOPIRAMATE	Small molecule	Glutamate receptor ionotropic kainate antagonist	Antagonist	GRIK2	glutamate ionotropic receptor kainate type subunit 2	2	Not yet recruiting	https://clinicaltrials.gov/search?id=%22NCT04572217%22
	EFO_0001073	obesity	CHEMBL220492	TOPIRAMATE	Small molecule	Glutamate receptor ionotropic kainate antagonist	Antagonist	GRIK2	glutamate ionotropic receptor kainate type subunit 2	2	Completed	https://clinicaltrials.gov/search?id=%22NCT00231608%22,https://clinicaltrials.gov/search?id=%22NCT00236613%22
	EFO_0001073	obesity	CHEMBL220492	TOPIRAMATE	Small molecule	Glutamate receptor ionotropic kainate antagonist	Antagonist	GRIK2	glutamate ionotropic receptor kainate type subunit 2	2	Recruiting	https://clinicaltrials.gov/search?id=%22NCT04298203%22
	EFO_0001073	obesity	CHEMBL220492	TOPIRAMATE	Small molecule	Glutamate receptor ionotropic kainate antagonist	Antagonist	GRIK2	glutamate ionotropic receptor kainate type subunit 2	1	Completed	https://clinicaltrials.gov/search?id=%22NCT00518466%22
	EFO_0001073	obesity	CHEMBL220492	TOPIRAMATE	Small molecule	Glutamate receptor ionotropic kainate antagonist	Antagonist	GRIK2	glutamate ionotropic receptor kainate type subunit 2	0	Recruiting	https://clinicaltrials.gov/search?id=%22NCT04986631%22
	EFO_0001073	obesity	CHEMBL220492	TOPIRAMATE	Small molecule	Glutamate receptor ionotropic kainate antagonist	Antagonist	GRIK2	glutamate ionotropic receptor kainate type subunit 2	0	Not yet recruiting	https://clinicaltrials.gov/search?id=%22NCT04881799%22
	EFO_0004242	obsessive-compulsive disorder	CHEMBL220492	TOPIRAMATE	Small molecule	Glutamate receptor ionotropic kainate antagonist	Antagonist	GRIK2	glutamate ionotropic receptor kainate type subunit 2	4	Completed	https://clinicaltrials.gov/search?id=%22NCT00211744%22,https://clinicaltrials.gov/search?id=%22NCT00182520%22
	EFO_0004242	obsessive-compulsive disorder	CHEMBL220492	TOPIRAMATE	Small molecule	Glutamate receptor ionotropic kainate antagonist	Antagonist	GRIK2	glutamate ionotropic receptor kainate type subunit 2	3	Completed	https://clinicaltrials.gov/search?id=%22NCT00187928%22
	EFO_0003843	pain	CHEMBL220492	TOPIRAMATE	Small molecule	Glutamate receptor ionotropic kainate antagonist	Antagonist	GRIK2	glutamate ionotropic receptor kainate type subunit 2	4	Completed	https://clinicaltrials.gov/search?id=%22NCT04523935%22
	EFO_0003843	pain	CHEMBL220492	TOPIRAMATE	Small molecule	Glutamate receptor ionotropic kainate antagonist	Antagonist	GRIK2	glutamate ionotropic receptor kainate type subunit 2	4	Terminated	https://clinicaltrials.gov/search?id=%22NCT00203190%22
	EFO_0003843	pain	CHEMBL220492	TOPIRAMATE	Small molecule	Glutamate receptor ionotropic kainate antagonist	Antagonist	GRIK2	glutamate ionotropic receptor kainate type subunit 2	4	Unknown status	https://clinicaltrials.gov/search?id=%22NCT00432549%22
	EFO_0003843	pain	CHEMBL220492	TOPIRAMATE	Small molecule	Glutamate receptor ionotropic kainate antagonist	Antagonist	GRIK2	glutamate ionotropic receptor kainate type subunit 2	3	Completed	https://clinicaltrials.gov/search?id=%22NCT00253175%22,https://clinicaltrials.gov/search?id=%22NCT00210535%22
	MONDO_0005180	Parkinson disease	CHEMBL220492	TOPIRAMATE	Small molecule	Glutamate receptor ionotropic kainate antagonist	Antagonist	GRIK2	glutamate ionotropic receptor kainate type subunit 2	2	Terminated	https://clinicaltrials.gov/search?id=%22NCT00296959%22
	EFO_0004263	partial epilepsy	CHEMBL220492	TOPIRAMATE	Small molecule	Glutamate receptor ionotropic kainate antagonist	Antagonist	GRIK2	glutamate ionotropic receptor kainate type subunit 2	3	Completed	https://clinicaltrials.gov/search?id=%22NCT00236886%22,https://clinicaltrials.gov/search?id=%22NCT00236743%22,https://clinicaltrials.gov/search?id=%22NCT00230698%22,https://clinicaltrials.gov/search?id=%22NCT00231556%22
	EFO_0004263	partial epilepsy	CHEMBL220492	TOPIRAMATE	Small molecule	Glutamate receptor ionotropic kainate antagonist	Antagonist	GRIK2	glutamate ionotropic receptor kainate type subunit 2	2	Completed	https://clinicaltrials.gov/search?id=%22NCT00236847%22
	MONDO_0015643	photosensitive epilepsy	CHEMBL3545042	SELURAMPANEL	Small molecule	Glutamate receptor ionotropic kainate antagonist	Antagonist	GRIK2	glutamate ionotropic receptor kainate type subunit 2	2	Completed	https://clinicaltrials.gov/search?id=%22NCT00784212%22
	EFO_0001358	post-traumatic stress disorder	CHEMBL220492	TOPIRAMATE	Small molecule	Glutamate receptor ionotropic kainate antagonist	Antagonist	GRIK2	glutamate ionotropic receptor kainate type subunit 2	4	Completed	https://clinicaltrials.gov/search?id=%22NCT00208130%22,https://clinicaltrials.gov/search?id=%22NCT00203463%22,https://clinicaltrials.gov/search?id=%22NCT00725920%22
	EFO_0001358	post-traumatic stress disorder	CHEMBL220492	TOPIRAMATE	Small molecule	Glutamate receptor ionotropic kainate antagonist	Antagonist	GRIK2	glutamate ionotropic receptor kainate type subunit 2	2	Completed	https://clinicaltrials.gov/search?id=%22NCT00204386%22
	MONDO_0008300	Prader-Willi syndrome	CHEMBL220492	TOPIRAMATE	Small molecule	Glutamate receptor ionotropic kainate antagonist	Antagonist	GRIK2	glutamate ionotropic receptor kainate type subunit 2	3	Terminated	https://clinicaltrials.gov/search?id=%22NCT02810483%22
	EFO_0004270	restless legs syndrome	CHEMBL220492	TOPIRAMATE	Small molecule	Glutamate receptor ionotropic kainate antagonist	Antagonist	GRIK2	glutamate ionotropic receptor kainate type subunit 2	4	Completed	https://clinicaltrials.gov/search?id=%22NCT00200941%22
	MONDO_0005090	schizophrenia	CHEMBL220492	TOPIRAMATE	Small molecule	Glutamate receptor ionotropic kainate antagonist	Antagonist	GRIK2	glutamate ionotropic receptor kainate type subunit 2	3	Terminated	https://clinicaltrials.gov/search?id=%22NCT02374567%22
	HP_0011868	Sciatica	CHEMBL220492	TOPIRAMATE	Small molecule	Glutamate receptor ionotropic kainate antagonist	Antagonist	GRIK2	glutamate ionotropic receptor kainate type subunit 2	2	Completed	https://clinicaltrials.gov/search?id=%22NCT00011804%22
	HP_0001250	Seizure	CHEMBL3545042	SELURAMPANEL	Small molecule	Glutamate receptor ionotropic kainate antagonist	Antagonist	GRIK2	glutamate ionotropic receptor kainate type subunit 2	2	Withdrawn	https://clinicaltrials.gov/search?id=%22NCT01167335%22
	HP_0001250	Seizure	CHEMBL3545042	SELURAMPANEL	Small molecule	Glutamate receptor ionotropic kainate antagonist	Antagonist	GRIK2	glutamate ionotropic receptor kainate type subunit 2	2	Completed	https://clinicaltrials.gov/search?id=%22NCT00887861%22,https://clinicaltrials.gov/search?id=%22NCT01338805%22,https://clinicaltrials.gov/search?id=%22NCT01147003%22
	HP_0001250	Seizure	CHEMBL220492	TOPIRAMATE	Small molecule	Glutamate receptor ionotropic kainate antagonist	Antagonist	GRIK2	glutamate ionotropic receptor kainate type subunit 2	4		https://dailymed.nlm.nih.gov/dailymed/drugInfo.cfm?setid=3d6b2a30-28c3-1735-e054-00144ff88e88,https://dailymed.nlm.nih.gov/dailymed/drugInfo.cfm?setid=8f8bb1f7-74e4-31b5-e053-2995a90ae176
	HP_0001250	Seizure	CHEMBL220492	TOPIRAMATE	Small molecule	Glutamate receptor ionotropic kainate antagonist	Antagonist	GRIK2	glutamate ionotropic receptor kainate type subunit 2	3	Completed	https://clinicaltrials.gov/search?id=%22NCT00113815%22,https://clinicaltrials.gov/search?id=%22NCT00236717%22,https://clinicaltrials.gov/search?id=%22NCT00236886%22,https://clinicaltrials.gov/search?id=%22NCT00236756%22,https://clinicaltrials.gov/search?id=%22NCT00236704%22,https://clinicaltrials.gov/search?id=%22NCT00236418%22,https://clinicaltrials.gov/search?id=%22NCT00236743%22,https://clinic…
	HP_0001250	Seizure	CHEMBL220492	TOPIRAMATE	Small molecule	Glutamate receptor ionotropic kainate antagonist	Antagonist	GRIK2	glutamate ionotropic receptor kainate type subunit 2	2	Completed	https://clinicaltrials.gov/search?id=%22NCT00236847%22
	HP_0001250	Seizure	CHEMBL220492	TOPIRAMATE	Small molecule	Glutamate receptor ionotropic kainate antagonist	Antagonist	GRIK2	glutamate ionotropic receptor kainate type subunit 2	1	Completed	https://clinicaltrials.gov/search?id=%22NCT00233012%22
	EFO_0004319	smoking cessation	CHEMBL220492	TOPIRAMATE	Small molecule	Glutamate receptor ionotropic kainate antagonist	Antagonist	GRIK2	glutamate ionotropic receptor kainate type subunit 2	3	Completed	https://clinicaltrials.gov/search?id=%22NCT00280839%22
	EFO_1001917	social anxiety disorder	CHEMBL220492	TOPIRAMATE	Small molecule	Glutamate receptor ionotropic kainate antagonist	Antagonist	GRIK2	glutamate ionotropic receptor kainate type subunit 2	4	Terminated	https://clinicaltrials.gov/search?id=%22NCT00182455%22
	HP_0001257	Spasticity	CHEMBL3545042	SELURAMPANEL	Small molecule	Glutamate receptor ionotropic kainate antagonist	Antagonist	GRIK2	glutamate ionotropic receptor kainate type subunit 2	2	Withdrawn	https://clinicaltrials.gov/search?id=%22NCT01649050%22
	HP_0000360	Tinnitus	CHEMBL3545042	SELURAMPANEL	Small molecule	Glutamate receptor ionotropic kainate antagonist	Antagonist	GRIK2	glutamate ionotropic receptor kainate type subunit 2	2	Completed	https://clinicaltrials.gov/search?id=%22NCT01302873%22
	HP_0000360	Tinnitus	CHEMBL220492	TOPIRAMATE	Small molecule	Glutamate receptor ionotropic kainate antagonist	Antagonist	GRIK2	glutamate ionotropic receptor kainate type subunit 2	4	Recruiting	https://clinicaltrials.gov/search?id=%22NCT04404439%22
	EFO_0004895	Tourette syndrome	CHEMBL220492	TOPIRAMATE	Small molecule	Glutamate receptor ionotropic kainate antagonist	Antagonist	GRIK2	glutamate ionotropic receptor kainate type subunit 2	3	Completed	https://clinicaltrials.gov/search?id=%22NCT00206323%22,https://clinicaltrials.gov/search?id=%22NCT00206336%22
	MONDO_0005148	type 2 diabetes mellitus	CHEMBL220492	TOPIRAMATE	Small molecule	Glutamate receptor ionotropic kainate antagonist	Antagonist	GRIK2	glutamate ionotropic receptor kainate type subunit 2	3	Terminated	https://clinicaltrials.gov/search?id=%22NCT00231634%22
	MONDO_0005148	type 2 diabetes mellitus	CHEMBL220492	TOPIRAMATE	Small molecule	Glutamate receptor ionotropic kainate antagonist	Antagonist	GRIK2	glutamate ionotropic receptor kainate type subunit 2	3	Suspended	https://clinicaltrials.gov/search?id=%22NCT00243984%22
	MONDO_0005148	type 2 diabetes mellitus	CHEMBL220492	TOPIRAMATE	Small molecule	Glutamate receptor ionotropic kainate antagonist	Antagonist	GRIK2	glutamate ionotropic receptor kainate type subunit 2	3	Completed	https://clinicaltrials.gov/search?id=%22NCT00231530%22
	HP_0002013	Vomiting	CHEMBL220492	TOPIRAMATE	Small molecule	Glutamate receptor ionotropic kainate antagonist	Antagonist	GRIK2	glutamate ionotropic receptor kainate type subunit 2	4	Terminated	https://clinicaltrials.gov/search?id=%22NCT00286988%22
	MONDO_0002009	major depressive disorder	CHEMBL3301593	DECOGLURANT	Small molecule	Metabotropic glutamate receptor 3 modulator	Modulator	GRM3	glutamate metabotropic receptor 3	2	Completed	https://clinicaltrials.gov/search?id=%22NCT01457677%22
	MONDO_0002009	major depressive disorder	CHEMBL3301593	DECOGLURANT	Small molecule	Metabotropic glutamate receptor 3 modulator	Modulator	GRM3	glutamate metabotropic receptor 3	2	Withdrawn	https://clinicaltrials.gov/search?id=%22NCT01733654%22
	EFO_0004701	methamphetamine dependence	CHEMBL2110730	POMAGLUMETAD METHIONIL	Small molecule	Metabotropic glutamate receptor 3 agonist	Agonist	GRM3	glutamate metabotropic receptor 3	1	Terminated	https://clinicaltrials.gov/search?id=%22NCT03106571%22
	EFO_0001358	post-traumatic stress disorder	CHEMBL2110730	POMAGLUMETAD METHIONIL	Small molecule	Metabotropic glutamate receptor 3 agonist	Agonist	GRM3	glutamate metabotropic receptor 3	1	Terminated	https://clinicaltrials.gov/search?id=%22NCT02234687%22
	EFO_0005407	psychosis	CHEMBL2110730	POMAGLUMETAD METHIONIL	Small molecule	Metabotropic glutamate receptor 3 agonist	Agonist	GRM3	glutamate metabotropic receptor 3	1	Completed	https://clinicaltrials.gov/search?id=%22NCT03321617%22
	MONDO_0005090	schizophrenia	CHEMBL2110730	POMAGLUMETAD METHIONIL	Small molecule	Metabotropic glutamate receptor 3 agonist	Agonist	GRM3	glutamate metabotropic receptor 3	3	Terminated	https://clinicaltrials.gov/search?id=%22NCT01307800%22,https://clinicaltrials.gov/search?id=%22NCT01328093%22,https://clinicaltrials.gov/search?id=%22NCT01487083%22
	MONDO_0005090	schizophrenia	CHEMBL2110730	POMAGLUMETAD METHIONIL	Small molecule	Metabotropic glutamate receptor 3 agonist	Agonist	GRM3	glutamate metabotropic receptor 3	3	Completed	https://clinicaltrials.gov/search?id=%22NCT01452919%22
	MONDO_0005090	schizophrenia	CHEMBL2110730	POMAGLUMETAD METHIONIL	Small molecule	Metabotropic glutamate receptor 3 agonist	Agonist	GRM3	glutamate metabotropic receptor 3	2	Completed	https://clinicaltrials.gov/search?id=%22NCT00845026%22,https://clinicaltrials.gov/search?id=%22NCT01052103%22,https://clinicaltrials.gov/search?id=%22NCT00520923%22,https://clinicaltrials.gov/search?id=%22NCT01086748%22,https://clinicaltrials.gov/search?id=%22NCT00149292%22
	MONDO_0005090	schizophrenia	CHEMBL2110730	POMAGLUMETAD METHIONIL	Small molecule	Metabotropic glutamate receptor 3 agonist	Agonist	GRM3	glutamate metabotropic receptor 3	2	Terminated	https://clinicaltrials.gov/search?id=%22NCT01129674%22,https://clinicaltrials.gov/search?id=%22NCT01125358%22
	MONDO_0005090	schizophrenia	CHEMBL2110730	POMAGLUMETAD METHIONIL	Small molecule	Metabotropic glutamate receptor 3 agonist	Agonist	GRM3	glutamate metabotropic receptor 3	1	Completed	https://clinicaltrials.gov/search?id=%22NCT01606436%22,https://clinicaltrials.gov/search?id=%22NCT01354353%22
	HP_0001919	Acute kidney injury	CHEMBL1200826	LITHIUM CARBONATE	Small molecule	Glycogen synthase kinase-3 inhibitor	Inhibitor	GSK3B	glycogen synthase kinase 3 beta	4	Unknown status	https://clinicaltrials.gov/search?id=%22NCT03056248%22
	EFO_0003015	aggressive behavior	CHEMBL1200826	LITHIUM CARBONATE	Small molecule	Glycogen synthase kinase-3 inhibitor	Inhibitor	GSK3B	glycogen synthase kinase 3 beta	3	Completed	https://clinicaltrials.gov/search?id=%22NCT00000385%22
	MONDO_0007079	alcohol dependence	CHEMBL1200826	LITHIUM CARBONATE	Small molecule	Glycogen synthase kinase-3 inhibitor	Inhibitor	GSK3B	glycogen synthase kinase 3 beta	3	Completed	https://clinicaltrials.gov/search?id=%22NCT00114686%22
	MONDO_0004975	Alzheimer disease	CHEMBL1200826	LITHIUM CARBONATE	Small molecule	Glycogen synthase kinase-3 inhibitor	Inhibitor	GSK3B	glycogen synthase kinase 3 beta	2	Completed	https://clinicaltrials.gov/search?id=%22NCT00088387%22
	MONDO_0004975	Alzheimer disease	CHEMBL3545157	TIDEGLUSIB	Small molecule	Glycogen synthase kinase-3 beta inhibitor	Inhibitor	GSK3B	glycogen synthase kinase 3 beta	2	Completed	https://clinicaltrials.gov/search?id=%22NCT01350362%22
	MONDO_0004975	Alzheimer disease	CHEMBL3545157	TIDEGLUSIB	Small molecule	Glycogen synthase kinase-3 beta inhibitor	Inhibitor	GSK3B	glycogen synthase kinase 3 beta	1	Completed	https://clinicaltrials.gov/search?id=%22NCT00948259%22
	MONDO_0004976	amyotrophic lateral sclerosis	CHEMBL1200826	LITHIUM CARBONATE	Small molecule	Glycogen synthase kinase-3 inhibitor	Inhibitor	GSK3B	glycogen synthase kinase 3 beta	2	Completed	https://clinicaltrials.gov/search?id=%22NCT00925847%22,https://clinicaltrials.gov/search?id=%22NCT00790582%22
	MONDO_0004976	amyotrophic lateral sclerosis	CHEMBL1200826	LITHIUM CARBONATE	Small molecule	Glycogen synthase kinase-3 inhibitor	Inhibitor	GSK3B	glycogen synthase kinase 3 beta	2	Terminated	https://clinicaltrials.gov/search?id=%22NCT00818389%22
	MONDO_0004976	amyotrophic lateral sclerosis	CHEMBL3545157	TIDEGLUSIB	Small molecule	Glycogen synthase kinase-3 beta inhibitor	Inhibitor	GSK3B	glycogen synthase kinase 3 beta	2	Not yet recruiting	https://clinicaltrials.gov/search?id=%22NCT05105958%22
	EFO_0005230	anxiety	CHEMBL1200826	LITHIUM CARBONATE	Small molecule	Glycogen synthase kinase-3 inhibitor	Inhibitor	GSK3B	glycogen synthase kinase 3 beta	3	Terminated	https://clinicaltrials.gov/search?id=%22NCT02374567%22
	EFO_0005230	anxiety	CHEMBL1200826	LITHIUM CARBONATE	Small molecule	Glycogen synthase kinase-3 inhibitor	Inhibitor	GSK3B	glycogen synthase kinase 3 beta	1	Withdrawn	https://clinicaltrials.gov/search?id=%22NCT00820794%22
	EFO_0003756	autism spectrum disorder	CHEMBL1200826	LITHIUM CARBONATE	Small molecule	Glycogen synthase kinase-3 inhibitor	Inhibitor	GSK3B	glycogen synthase kinase 3 beta	3	Not yet recruiting	https://clinicaltrials.gov/search?id=%22NCT04623398%22
	EFO_0003756	autism spectrum disorder	CHEMBL3545157	TIDEGLUSIB	Small molecule	Glycogen synthase kinase-3 beta inhibitor	Inhibitor	GSK3B	glycogen synthase kinase 3 beta	2	Completed	https://clinicaltrials.gov/search?id=%22NCT02586935%22
	EFO_0000289	bipolar disorder	CHEMBL1200826	LITHIUM CARBONATE	Small molecule	Glycogen synthase kinase-3 inhibitor	Inhibitor	GSK3B	glycogen synthase kinase 3 beta	4	Completed	https://clinicaltrials.gov/search?id=%22NCT01919892%22,https://clinicaltrials.gov/search?id=%22NCT00931723%22,https://clinicaltrials.gov/search?id=%22NCT01191918%22,https://clinicaltrials.gov/search?id=%22NCT02870283%22,https://clinicaltrials.gov/search?id=%22NCT01331304%22,https://clinicaltrials.gov/search?id=%22NCT00641927%22,https://clinicaltrials.gov/search?id=%22NCT04222816%22,https://clinic…
	EFO_0000289	bipolar disorder	CHEMBL1200826	LITHIUM CARBONATE	Small molecule	Glycogen synthase kinase-3 inhibitor	Inhibitor	GSK3B	glycogen synthase kinase 3 beta	4	Unknown status	https://clinicaltrials.gov/search?id=%22NCT01893229%22,https://clinicaltrials.gov/search?id=%22NCT00325286%22,https://clinicaltrials.gov/search?id=%22NCT01938859%22,https://clinicaltrials.gov/search?id=%22NCT03148535%22
	EFO_0000289	bipolar disorder	CHEMBL1200826	LITHIUM CARBONATE	Small molecule	Glycogen synthase kinase-3 inhibitor	Inhibitor	GSK3B	glycogen synthase kinase 3 beta	4	Withdrawn	https://clinicaltrials.gov/search?id=%22NCT01075126%22,https://clinicaltrials.gov/search?id=%22NCT01543724%22
	EFO_0000289	bipolar disorder	CHEMBL1200826	LITHIUM CARBONATE	Small molecule	Glycogen synthase kinase-3 inhibitor	Inhibitor	GSK3B	glycogen synthase kinase 3 beta	4		https://dailymed.nlm.nih.gov/dailymed/drugInfo.cfm?setid=c612b6c5-eeb9-4fdd-8c85-bb3d2147cd1e,https://dailymed.nlm.nih.gov/dailymed/drugInfo.cfm?setid=7b958f28-958e-45f9-9cf6-81d4eb753ad4,https://dailymed.nlm.nih.gov/dailymed/drugInfo.cfm?setid=31237768-1916-42f8-a234-5554b5b73f6d,https://dailymed.nlm.nih.gov/dailymed/drugInfo.cfm?setid=fd02618d-1088-4341-abcc-9d89f08bb8f2,https://dailymed.nlm.ni…
	EFO_0000289	bipolar disorder	CHEMBL1200826	LITHIUM CARBONATE	Small molecule	Glycogen synthase kinase-3 inhibitor	Inhibitor	GSK3B	glycogen synthase kinase 3 beta	4	Terminated	https://clinicaltrials.gov/search?id=%22NCT01254721%22,https://clinicaltrials.gov/search?id=%22NCT02909504%22,https://clinicaltrials.gov/search?id=%22NCT03210480%22,https://clinicaltrials.gov/search?id=%22NCT01526148%22
	EFO_0000289	bipolar disorder	CHEMBL1200826	LITHIUM CARBONATE	Small molecule	Glycogen synthase kinase-3 inhibitor	Inhibitor	GSK3B	glycogen synthase kinase 3 beta	3	Completed	https://clinicaltrials.gov/search?id=%22NCT00276965%22,https://clinicaltrials.gov/search?id=%22NCT00518947%22,https://clinicaltrials.gov/search?id=%22NCT00194129%22,https://clinicaltrials.gov/search?id=%22NCT00183443%22,https://clinicaltrials.gov/search?id=%22NCT00000369%22,https://clinicaltrials.gov/search?id=%22NCT00448578%22,https://clinicaltrials.gov/search?id=%22NCT00665366%22,https://clinic…
	EFO_0000289	bipolar disorder	CHEMBL1200826	LITHIUM CARBONATE	Small molecule	Glycogen synthase kinase-3 inhibitor	Inhibitor	GSK3B	glycogen synthase kinase 3 beta	3	Unknown status	https://clinicaltrials.gov/search?id=%22NCT00422331%22
	EFO_0000289	bipolar disorder	CHEMBL1200826	LITHIUM CARBONATE	Small molecule	Glycogen synthase kinase-3 inhibitor	Inhibitor	GSK3B	glycogen synthase kinase 3 beta	3	Terminated	https://clinicaltrials.gov/search?id=%22NCT00063362%22
	EFO_0000289	bipolar disorder	CHEMBL1200826	LITHIUM CARBONATE	Small molecule	Glycogen synthase kinase-3 inhibitor	Inhibitor	GSK3B	glycogen synthase kinase 3 beta	2	Completed	https://clinicaltrials.gov/search?id=%22NCT01166425%22
	EFO_0000289	bipolar disorder	CHEMBL1200826	LITHIUM CARBONATE	Small molecule	Glycogen synthase kinase-3 inhibitor	Inhibitor	GSK3B	glycogen synthase kinase 3 beta	2	Withdrawn	https://clinicaltrials.gov/search?id=%22NCT01768767%22
	EFO_0000289	bipolar disorder	CHEMBL1200826	LITHIUM CARBONATE	Small molecule	Glycogen synthase kinase-3 inhibitor	Inhibitor	GSK3B	glycogen synthase kinase 3 beta	1	Completed	https://clinicaltrials.gov/search?id=%22NCT00581009%22,https://clinicaltrials.gov/search?id=%22NCT00563992%22
	EFO_0009963	bipolar I disorder	CHEMBL1200826	LITHIUM CARBONATE	Small molecule	Glycogen synthase kinase-3 inhibitor	Inhibitor	GSK3B	glycogen synthase kinase 3 beta	4	Unknown status	https://clinicaltrials.gov/search?id=%22NCT01710163%22,https://clinicaltrials.gov/search?id=%22NCT00608075%22
	EFO_0009963	bipolar I disorder	CHEMBL1200826	LITHIUM CARBONATE	Small molecule	Glycogen synthase kinase-3 inhibitor	Inhibitor	GSK3B	glycogen synthase kinase 3 beta	4	Withdrawn	https://clinicaltrials.gov/search?id=%22NCT01495156%22
	EFO_0009963	bipolar I disorder	CHEMBL1200826	LITHIUM CARBONATE	Small molecule	Glycogen synthase kinase-3 inhibitor	Inhibitor	GSK3B	glycogen synthase kinase 3 beta	4	Completed	https://clinicaltrials.gov/search?id=%22NCT01588457%22,https://clinicaltrials.gov/search?id=%22NCT00976794%22
	EFO_0009963	bipolar I disorder	CHEMBL1200826	LITHIUM CARBONATE	Small molecule	Glycogen synthase kinase-3 inhibitor	Inhibitor	GSK3B	glycogen synthase kinase 3 beta	4		https://dailymed.nlm.nih.gov/dailymed/drugInfo.cfm?setid=05312159-3d8a-45e0-99cb-b83a7b200cd3,https://dailymed.nlm.nih.gov/dailymed/drugInfo.cfm?setid=7dc9c6d2-6d9a-49e4-a8ab-437b0ed5f84e,https://dailymed.nlm.nih.gov/dailymed/drugInfo.cfm?setid=04518b80-7563-4544-bf05-04f286223faa
	EFO_0009963	bipolar I disorder	CHEMBL1200826	LITHIUM CARBONATE	Small molecule	Glycogen synthase kinase-3 inhibitor	Inhibitor	GSK3B	glycogen synthase kinase 3 beta	3	Completed	https://clinicaltrials.gov/search?id=%22NCT00114686%22,https://clinicaltrials.gov/search?id=%22NCT01977300%22,https://clinicaltrials.gov/search?id=%22NCT00107731%22,https://clinicaltrials.gov/search?id=%22NCT00266630%22
	EFO_0009963	bipolar I disorder	CHEMBL1200826	LITHIUM CARBONATE	Small molecule	Glycogen synthase kinase-3 inhibitor	Inhibitor	GSK3B	glycogen synthase kinase 3 beta	2	Completed	https://clinicaltrials.gov/search?id=%22NCT00442039%22
	EFO_0009963	bipolar I disorder	CHEMBL1201170	LITHIUM CITRATE	Small molecule	Glycogen synthase kinase-3 inhibitor	Inhibitor	GSK3B	glycogen synthase kinase 3 beta	4		https://dailymed.nlm.nih.gov/dailymed/drugInfo.cfm?setid=7dc9c6d2-6d9a-49e4-a8ab-437b0ed5f84e,https://dailymed.nlm.nih.gov/dailymed/drugInfo.cfm?setid=1a04cc23-61fa-455b-9718-2cdcf54036e0
	EFO_0009963	bipolar I disorder	CHEMBL2103738	LITHIUM CITRATE	Small molecule	Glycogen synthase kinase-3 inhibitor	Inhibitor	GSK3B	glycogen synthase kinase 3 beta	4		https://dailymed.nlm.nih.gov/dailymed/drugInfo.cfm?setid=7dc9c6d2-6d9a-49e4-a8ab-437b0ed5f84e,https://dailymed.nlm.nih.gov/dailymed/drugInfo.cfm?setid=1a04cc23-61fa-455b-9718-2cdcf54036e0
	EFO_0003931	bone fracture	CHEMBL1200826	LITHIUM CARBONATE	Small molecule	Glycogen synthase kinase-3 inhibitor	Inhibitor	GSK3B	glycogen synthase kinase 3 beta	2	Recruiting	https://clinicaltrials.gov/search?id=%22NCT02999022%22
	MONDO_0001657	brain cancer	CHEMBL1200826	LITHIUM CARBONATE	Small molecule	Glycogen synthase kinase-3 inhibitor	Inhibitor	GSK3B	glycogen synthase kinase 3 beta	2	Terminated	https://clinicaltrials.gov/search?id=%22NCT01105702%22
	EFO_0003869	breast neoplasm	CHEMBL483465	9-ING-41	Small molecule	Glycogen synthase kinase-3 beta inhibitor	Inhibitor	GSK3B	glycogen synthase kinase 3 beta	1	Recruiting	https://clinicaltrials.gov/search?id=%22NCT03678883%22
	EFO_0000311	cancer	CHEMBL362558	LY-2090314	Small molecule	Glycogen synthase kinase-3 beta inhibitor	Inhibitor	GSK3B	glycogen synthase kinase 3 beta	1	Completed	https://clinicaltrials.gov/search?id=%22NCT01287520%22
	EFO_1000158	Central Nervous System Neoplasm	CHEMBL1200826	LITHIUM CARBONATE	Small molecule	Glycogen synthase kinase-3 inhibitor	Inhibitor	GSK3B	glycogen synthase kinase 3 beta	1	Terminated	https://clinicaltrials.gov/search?id=%22NCT00469937%22
	HP_0100543	Cognitive impairment	CHEMBL1200826	LITHIUM CARBONATE	Small molecule	Glycogen synthase kinase-3 inhibitor	Inhibitor	GSK3B	glycogen synthase kinase 3 beta	4	Recruiting	https://clinicaltrials.gov/search?id=%22NCT03185208%22
	EFO_0011023	concussion	CHEMBL1200826	LITHIUM CARBONATE	Small molecule	Glycogen synthase kinase-3 inhibitor	Inhibitor	GSK3B	glycogen synthase kinase 3 beta	1	Withdrawn	https://clinicaltrials.gov/search?id=%22NCT01754883%22
	EFO_0004216	conduct disorder	CHEMBL1200826	LITHIUM CARBONATE	Small molecule	Glycogen synthase kinase-3 inhibitor	Inhibitor	GSK3B	glycogen synthase kinase 3 beta	3	Completed	https://clinicaltrials.gov/search?id=%22NCT00000385%22
	Orphanet_278	Corticobasal degeneration	CHEMBL1200826	LITHIUM CARBONATE	Small molecule	Glycogen synthase kinase-3 inhibitor	Inhibitor	GSK3B	glycogen synthase kinase 3 beta	1	Completed	https://clinicaltrials.gov/search?id=%22NCT00703677%22
	HP_0000726	Dementia	CHEMBL1200826	LITHIUM CARBONATE	Small molecule	Glycogen synthase kinase-3 inhibitor	Inhibitor	GSK3B	glycogen synthase kinase 3 beta	3	Terminated	https://clinicaltrials.gov/search?id=%22NCT02374567%22
	MONDO_0002050	depressive disorder	CHEMBL1200826	LITHIUM CARBONATE	Small molecule	Glycogen synthase kinase-3 inhibitor	Inhibitor	GSK3B	glycogen synthase kinase 3 beta	4	Recruiting	https://clinicaltrials.gov/search?id=%22NCT04826510%22,https://clinicaltrials.gov/search?id=%22NCT03004521%22
	MONDO_0002050	depressive disorder	CHEMBL1200826	LITHIUM CARBONATE	Small molecule	Glycogen synthase kinase-3 inhibitor	Inhibitor	GSK3B	glycogen synthase kinase 3 beta	4	Terminated	https://clinicaltrials.gov/search?id=%22NCT01305707%22
	MONDO_0002050	depressive disorder	CHEMBL1200826	LITHIUM CARBONATE	Small molecule	Glycogen synthase kinase-3 inhibitor	Inhibitor	GSK3B	glycogen synthase kinase 3 beta	4	Completed	https://clinicaltrials.gov/search?id=%22NCT01028508%22,https://clinicaltrials.gov/search?id=%22NCT00044616%22,https://clinicaltrials.gov/search?id=%22NCT00602537%22,https://clinicaltrials.gov/search?id=%22NCT00045916%22,https://clinicaltrials.gov/search?id=%22NCT02901249%22,https://clinicaltrials.gov/search?id=%22NCT00974155%22,https://clinicaltrials.gov/search?id=%22NCT00021528%22
	MONDO_0002050	depressive disorder	CHEMBL1200826	LITHIUM CARBONATE	Small molecule	Glycogen synthase kinase-3 inhibitor	Inhibitor	GSK3B	glycogen synthase kinase 3 beta	4	Unknown status	https://clinicaltrials.gov/search?id=%22NCT00927550%22,https://clinicaltrials.gov/search?id=%22NCT03219008%22
	MONDO_0002050	depressive disorder	CHEMBL1200826	LITHIUM CARBONATE	Small molecule	Glycogen synthase kinase-3 inhibitor	Inhibitor	GSK3B	glycogen synthase kinase 3 beta	3	Terminated	https://clinicaltrials.gov/search?id=%22NCT02374567%22
	MONDO_0002050	depressive disorder	CHEMBL1200826	LITHIUM CARBONATE	Small molecule	Glycogen synthase kinase-3 inhibitor	Inhibitor	GSK3B	glycogen synthase kinase 3 beta	3	Completed	https://clinicaltrials.gov/search?id=%22NCT00276965%22
	MONDO_0002050	depressive disorder	CHEMBL1200826	LITHIUM CARBONATE	Small molecule	Glycogen synthase kinase-3 inhibitor	Inhibitor	GSK3B	glycogen synthase kinase 3 beta	2	Completed	https://clinicaltrials.gov/search?id=%22NCT01880593%22
	MONDO_0002050	depressive disorder	CHEMBL1200826	LITHIUM CARBONATE	Small molecule	Glycogen synthase kinase-3 inhibitor	Inhibitor	GSK3B	glycogen synthase kinase 3 beta	1	Completed	https://clinicaltrials.gov/search?id=%22NCT00437385%22
	EFO_1002017	differentiated thyroid carcinoma	CHEMBL1200826	LITHIUM CARBONATE	Small molecule	Glycogen synthase kinase-3 inhibitor	Inhibitor	GSK3B	glycogen synthase kinase 3 beta	2	Completed	https://clinicaltrials.gov/search?id=%22NCT00251316%22
	Orphanet_282	Frontotemporal dementia	CHEMBL1200826	LITHIUM CARBONATE	Small molecule	Glycogen synthase kinase-3 inhibitor	Inhibitor	GSK3B	glycogen synthase kinase 3 beta	2	Recruiting	https://clinicaltrials.gov/search?id=%22NCT02862210%22
	EFO_0000764	HIV infection	CHEMBL1200826	LITHIUM CARBONATE	Small molecule	Glycogen synthase kinase-3 inhibitor	Inhibitor	GSK3B	glycogen synthase kinase 3 beta	4	Completed	https://clinicaltrials.gov/search?id=%22NCT01348282%22
	MONDO_0007739	Huntington disease	CHEMBL1200826	LITHIUM CARBONATE	Small molecule	Glycogen synthase kinase-3 inhibitor	Inhibitor	GSK3B	glycogen synthase kinase 3 beta	2	Completed	https://clinicaltrials.gov/search?id=%22NCT00095355%22
	EFO_0004698	insomnia	CHEMBL1200826	LITHIUM CARBONATE	Small molecule	Glycogen synthase kinase-3 inhibitor	Inhibitor	GSK3B	glycogen synthase kinase 3 beta	4	Completed	https://clinicaltrials.gov/search?id=%22NCT04479566%22
	EFO_0002615	internal carotid artery stenosis	CHEMBL1200826	LITHIUM CARBONATE	Small molecule	Glycogen synthase kinase-3 inhibitor	Inhibitor	GSK3B	glycogen synthase kinase 3 beta	3	Recruiting	https://clinicaltrials.gov/search?id=%22NCT05126238%22
	MONDO_0002367	kidney cancer	CHEMBL483465	9-ING-41	Small molecule	Glycogen synthase kinase-3 beta inhibitor	Inhibitor	GSK3B	glycogen synthase kinase 3 beta	1	Recruiting	https://clinicaltrials.gov/search?id=%22NCT03678883%22
	EFO_0000565	leukemia	CHEMBL362558	LY-2090314	Small molecule	Glycogen synthase kinase-3 beta inhibitor	Inhibitor	GSK3B	glycogen synthase kinase 3 beta	2	Completed	https://clinicaltrials.gov/search?id=%22NCT01214603%22
	MONDO_0021117	lung neoplasm	CHEMBL483465	9-ING-41	Small molecule	Glycogen synthase kinase-3 beta inhibitor	Inhibitor	GSK3B	glycogen synthase kinase 3 beta	1	Recruiting	https://clinicaltrials.gov/search?id=%22NCT03678883%22
	MONDO_0002009	major depressive disorder	CHEMBL1200826	LITHIUM CARBONATE	Small molecule	Glycogen synthase kinase-3 inhibitor	Inhibitor	GSK3B	glycogen synthase kinase 3 beta	4	Completed	https://clinicaltrials.gov/search?id=%22NCT00627887%22,https://clinicaltrials.gov/search?id=%22NCT01416220%22
	MONDO_0002009	major depressive disorder	CHEMBL1200826	LITHIUM CARBONATE	Small molecule	Glycogen synthase kinase-3 inhibitor	Inhibitor	GSK3B	glycogen synthase kinase 3 beta	4	Terminated	https://clinicaltrials.gov/search?id=%22NCT00926835%22
	MONDO_0002009	major depressive disorder	CHEMBL1200826	LITHIUM CARBONATE	Small molecule	Glycogen synthase kinase-3 inhibitor	Inhibitor	GSK3B	glycogen synthase kinase 3 beta	3	Completed	https://clinicaltrials.gov/search?id=%22NCT00789854%22
	MONDO_0002009	major depressive disorder	CHEMBL1200826	LITHIUM CARBONATE	Small molecule	Glycogen synthase kinase-3 inhibitor	Inhibitor	GSK3B	glycogen synthase kinase 3 beta	3	Terminated	https://clinicaltrials.gov/search?id=%22NCT00400088%22
	MONDO_0002009	major depressive disorder	CHEMBL1200826	LITHIUM CARBONATE	Small molecule	Glycogen synthase kinase-3 inhibitor	Inhibitor	GSK3B	glycogen synthase kinase 3 beta	1	Completed	https://clinicaltrials.gov/search?id=%22NCT00612807%22,https://clinicaltrials.gov/search?id=%22NCT00581009%22,https://clinicaltrials.gov/search?id=%22NCT00548964%22
	EFO_1000350	Malignant Bone Neoplasm	CHEMBL483465	9-ING-41	Small molecule	Glycogen synthase kinase-3 beta inhibitor	Inhibitor	GSK3B	glycogen synthase kinase 3 beta	1	Recruiting	https://clinicaltrials.gov/search?id=%22NCT03678883%22
	MONDO_0100342	malignant glioma	CHEMBL483465	9-ING-41	Small molecule	Glycogen synthase kinase-3 beta inhibitor	Inhibitor	GSK3B	glycogen synthase kinase 3 beta	1	Recruiting	https://clinicaltrials.gov/search?id=%22NCT03678883%22
	MONDO_0015277	medullary thyroid gland carcinoma	CHEMBL1200826	LITHIUM CARBONATE	Small molecule	Glycogen synthase kinase-3 inhibitor	Inhibitor	GSK3B	glycogen synthase kinase 3 beta	2	Terminated	https://clinicaltrials.gov/search?id=%22NCT00582712%22
	EFO_0009708	metastasis	CHEMBL483465	9-ING-41	Small molecule	Glycogen synthase kinase-3 beta inhibitor	Inhibitor	GSK3B	glycogen synthase kinase 3 beta	1	Recruiting	https://clinicaltrials.gov/search?id=%22NCT03678883%22
	MONDO_0005301	multiple sclerosis	CHEMBL1200826	LITHIUM CARBONATE	Small molecule	Glycogen synthase kinase-3 inhibitor	Inhibitor	GSK3B	glycogen synthase kinase 3 beta	1	Completed	https://clinicaltrials.gov/search?id=%22NCT01259388%22
	EFO_1001050	multiple system atrophy	CHEMBL1200826	LITHIUM CARBONATE	Small molecule	Glycogen synthase kinase-3 inhibitor	Inhibitor	GSK3B	glycogen synthase kinase 3 beta	2	Terminated	https://clinicaltrials.gov/search?id=%22NCT00997672%22
	MONDO_0044903	myelofibrosis	CHEMBL483465	9-ING-41	Small molecule	Glycogen synthase kinase-3 beta inhibitor	Inhibitor	GSK3B	glycogen synthase kinase 3 beta	2	Recruiting	https://clinicaltrials.gov/search?id=%22NCT04218071%22
	Orphanet_206647	Myotonic dystrophy	CHEMBL3545157	TIDEGLUSIB	Small molecule	Glycogen synthase kinase-3 beta inhibitor	Inhibitor	GSK3B	glycogen synthase kinase 3 beta	2	Enrolling by invitation	https://clinicaltrials.gov/search?id=%22NCT05004129%22
	Orphanet_206647	Myotonic dystrophy	CHEMBL3545157	TIDEGLUSIB	Small molecule	Glycogen synthase kinase-3 beta inhibitor	Inhibitor	GSK3B	glycogen synthase kinase 3 beta	2	Recruiting	https://clinicaltrials.gov/search?id=%22NCT03692312%22
	Orphanet_206647	Myotonic dystrophy	CHEMBL3545157	TIDEGLUSIB	Small molecule	Glycogen synthase kinase-3 beta inhibitor	Inhibitor	GSK3B	glycogen synthase kinase 3 beta	2	Completed	https://clinicaltrials.gov/search?id=%22NCT02858908%22
	EFO_1001901	neuroendocrine neoplasm	CHEMBL1200826	LITHIUM CARBONATE	Small molecule	Glycogen synthase kinase-3 inhibitor	Inhibitor	GSK3B	glycogen synthase kinase 3 beta	2	Completed	https://clinicaltrials.gov/search?id=%22NCT00501540%22
	MONDO_0001475	neutropenia	CHEMBL1200826	LITHIUM CARBONATE	Small molecule	Glycogen synthase kinase-3 inhibitor	Inhibitor	GSK3B	glycogen synthase kinase 3 beta	3	Recruiting	https://clinicaltrials.gov/search?id=%22NCT05221593%22
	MONDO_0018982	Niemann-Pick disease type C	CHEMBL1200826	LITHIUM CARBONATE	Small molecule	Glycogen synthase kinase-3 inhibitor	Inhibitor	GSK3B	glycogen synthase kinase 3 beta	0	Active, not recruiting	https://clinicaltrials.gov/search?id=%22NCT03201627%22
	EFO_0000637	osteosarcoma	CHEMBL1200826	LITHIUM CARBONATE	Small molecule	Glycogen synthase kinase-3 inhibitor	Inhibitor	GSK3B	glycogen synthase kinase 3 beta	4	Recruiting	https://clinicaltrials.gov/search?id=%22NCT01669369%22
	EFO_1000044	pancreatic adenocarcinoma	CHEMBL483465	9-ING-41	Small molecule	Glycogen synthase kinase-3 beta inhibitor	Inhibitor	GSK3B	glycogen synthase kinase 3 beta	2	Recruiting	https://clinicaltrials.gov/search?id=%22NCT05239182%22,https://clinicaltrials.gov/search?id=%22NCT05077800%22
	EFO_1000044	pancreatic adenocarcinoma	CHEMBL483465	9-ING-41	Small molecule	Glycogen synthase kinase-3 beta inhibitor	Inhibitor	GSK3B	glycogen synthase kinase 3 beta	1	Recruiting	https://clinicaltrials.gov/search?id=%22NCT03678883%22
	EFO_0002618	pancreatic carcinoma	CHEMBL362558	LY-2090314	Small molecule	Glycogen synthase kinase-3 beta inhibitor	Inhibitor	GSK3B	glycogen synthase kinase 3 beta	1	Terminated	https://clinicaltrials.gov/search?id=%22NCT01632306%22
	MONDO_0005180	Parkinson disease	CHEMBL1200826	LITHIUM CARBONATE	Small molecule	Glycogen synthase kinase-3 inhibitor	Inhibitor	GSK3B	glycogen synthase kinase 3 beta	1	Active, not recruiting	https://clinicaltrials.gov/search?id=%22NCT04273932%22
	Orphanet_683	Progressive supranuclear palsy	CHEMBL1200826	LITHIUM CARBONATE	Small molecule	Glycogen synthase kinase-3 inhibitor	Inhibitor	GSK3B	glycogen synthase kinase 3 beta	1	Completed	https://clinicaltrials.gov/search?id=%22NCT00703677%22
	MONDO_0008315	prostate cancer	CHEMBL1200826	LITHIUM CARBONATE	Small molecule	Glycogen synthase kinase-3 inhibitor	Inhibitor	GSK3B	glycogen synthase kinase 3 beta	1	Completed	https://clinicaltrials.gov/search?id=%22NCT02198859%22
	EFO_0005407	psychosis	CHEMBL1200826	LITHIUM CARBONATE	Small molecule	Glycogen synthase kinase-3 inhibitor	Inhibitor	GSK3B	glycogen synthase kinase 3 beta	4		https://www.whocc.no/atc_ddd_index/?code=N05AN01
	EFO_0005407	psychosis	CHEMBL1201170	LITHIUM CITRATE	Small molecule	Glycogen synthase kinase-3 inhibitor	Inhibitor	GSK3B	glycogen synthase kinase 3 beta	4		https://www.whocc.no/atc_ddd_index/?code=N05AN01
	EFO_0005407	psychosis	CHEMBL2103738	LITHIUM CITRATE	Small molecule	Glycogen synthase kinase-3 inhibitor	Inhibitor	GSK3B	glycogen synthase kinase 3 beta	4		https://www.whocc.no/atc_ddd_index/?code=N05AN01
	EFO_0000691	sarcoma	CHEMBL483465	9-ING-41	Small molecule	Glycogen synthase kinase-3 beta inhibitor	Inhibitor	GSK3B	glycogen synthase kinase 3 beta	1	Recruiting	https://clinicaltrials.gov/search?id=%22NCT03678883%22
	MONDO_0005090	schizophrenia	CHEMBL1200826	LITHIUM CARBONATE	Small molecule	Glycogen synthase kinase-3 inhibitor	Inhibitor	GSK3B	glycogen synthase kinase 3 beta	4	Completed	https://clinicaltrials.gov/search?id=%22NCT00202306%22
	MONDO_0005090	schizophrenia	CHEMBL1200826	LITHIUM CARBONATE	Small molecule	Glycogen synthase kinase-3 inhibitor	Inhibitor	GSK3B	glycogen synthase kinase 3 beta	3	Completed	https://clinicaltrials.gov/search?id=%22NCT00183443%22
	MONDO_0005090	schizophrenia	CHEMBL1200826	LITHIUM CARBONATE	Small molecule	Glycogen synthase kinase-3 inhibitor	Inhibitor	GSK3B	glycogen synthase kinase 3 beta	3	Terminated	https://clinicaltrials.gov/search?id=%22NCT02374567%22
	EFO_0000702	small cell lung carcinoma	CHEMBL1200826	LITHIUM CARBONATE	Small molecule	Glycogen synthase kinase-3 inhibitor	Inhibitor	GSK3B	glycogen synthase kinase 3 beta	1	Completed	https://clinicaltrials.gov/search?id=%22NCT01553916%22
	EFO_1001919	Spinal cord injury	CHEMBL1200826	LITHIUM CARBONATE	Small molecule	Glycogen synthase kinase-3 inhibitor	Inhibitor	GSK3B	glycogen synthase kinase 3 beta	2	Completed	https://clinicaltrials.gov/search?id=%22NCT00750061%22
	EFO_1001919	Spinal cord injury	CHEMBL1200826	LITHIUM CARBONATE	Small molecule	Glycogen synthase kinase-3 inhibitor	Inhibitor	GSK3B	glycogen synthase kinase 3 beta	1	Completed	https://clinicaltrials.gov/search?id=%22NCT01471613%22,https://clinicaltrials.gov/search?id=%22NCT00431171%22,https://clinicaltrials.gov/search?id=%22NCT01354483%22,https://clinicaltrials.gov/search?id=%22NCT01046786%22
	Orphanet_98755	Spinocerebellar ataxia type 1	CHEMBL1200826	LITHIUM CARBONATE	Small molecule	Glycogen synthase kinase-3 inhibitor	Inhibitor	GSK3B	glycogen synthase kinase 3 beta	1	Completed	https://clinicaltrials.gov/search?id=%22NCT00683943%22
	Orphanet_98756	Spinocerebellar ataxia type 2	CHEMBL1200826	LITHIUM CARBONATE	Small molecule	Glycogen synthase kinase-3 inhibitor	Inhibitor	GSK3B	glycogen synthase kinase 3 beta	2	Completed	https://clinicaltrials.gov/search?id=%22NCT00998634%22
	Orphanet_98757	Spinocerebellar ataxia type 3	CHEMBL1200826	LITHIUM CARBONATE	Small molecule	Glycogen synthase kinase-3 inhibitor	Inhibitor	GSK3B	glycogen synthase kinase 3 beta	2	Completed	https://clinicaltrials.gov/search?id=%22NCT01096082%22
	EFO_0000712	stroke	CHEMBL1200826	LITHIUM CARBONATE	Small molecule	Glycogen synthase kinase-3 inhibitor	Inhibitor	GSK3B	glycogen synthase kinase 3 beta	3	Completed	https://clinicaltrials.gov/search?id=%22NCT01112813%22
	EFO_0009854	treatment resistant depression	CHEMBL1200826	LITHIUM CARBONATE	Small molecule	Glycogen synthase kinase-3 inhibitor	Inhibitor	GSK3B	glycogen synthase kinase 3 beta	3	Completed	https://clinicaltrials.gov/search?id=%22NCT00789854%22
	EFO_0009854	treatment resistant depression	CHEMBL1200826	LITHIUM CARBONATE	Small molecule	Glycogen synthase kinase-3 inhibitor	Inhibitor	GSK3B	glycogen synthase kinase 3 beta	2	Withdrawn	https://clinicaltrials.gov/search?id=%22NCT03290963%22
	EFO_0003761	unipolar depression	CHEMBL1200826	LITHIUM CARBONATE	Small molecule	Glycogen synthase kinase-3 inhibitor	Inhibitor	GSK3B	glycogen synthase kinase 3 beta	4		https://dailymed.nlm.nih.gov/dailymed/drugInfo.cfm?setid=42bed965-4b8f-4471-bcc9-091f87238653
	EFO_0008583	acute myocardial infarction	CHEMBL86	METOCLOPRAMIDE	Small molecule	Serotonin 4 (5-HT4) receptor agonist	Agonist	HTR4	5-hydroxytryptamine receptor 4	4	Completed	https://clinicaltrials.gov/search?id=%22NCT02627950%22
	HP_0000713	Agitation	CHEMBL267044	LEVOSULPIRIDE	Small molecule	Serotonin 4 (5-HT4) receptor agonist	Agonist	HTR4	5-hydroxytryptamine receptor 4	2	Completed	https://clinicaltrials.gov/search?id=%22NCT00866645%22
	MONDO_0004975	Alzheimer disease	CHEMBL3306918	PRX-03140	Small molecule	Serotonin 4 (5-HT4) receptor partial agonist	Partial agonist	HTR4	5-hydroxytryptamine receptor 4	2	Completed	https://clinicaltrials.gov/search?id=%22NCT00384423%22
	MONDO_0004975	Alzheimer disease	CHEMBL3306918	PRX-03140	Small molecule	Serotonin 4 (5-HT4) receptor partial agonist	Partial agonist	HTR4	5-hydroxytryptamine receptor 4	2	Terminated	https://clinicaltrials.gov/search?id=%22NCT00693004%22,https://clinicaltrials.gov/search?id=%22NCT00672945%22
	MONDO_0004975	Alzheimer disease	CHEMBL2087337	VELUSETRAG	Small molecule	Serotonin 4 (5-HT4) receptor agonist	Agonist	HTR4	5-hydroxytryptamine receptor 4	1	Completed	https://clinicaltrials.gov/search?id=%22NCT01467726%22
	EFO_0003913	angina pectoris	CHEMBL86	METOCLOPRAMIDE	Small molecule	Serotonin 4 (5-HT4) receptor agonist	Agonist	HTR4	5-hydroxytryptamine receptor 4	4	Completed	https://clinicaltrials.gov/search?id=%22NCT02939235%22
	HP_0002039	Anorexia	CHEMBL86	METOCLOPRAMIDE	Small molecule	Serotonin 4 (5-HT4) receptor agonist	Agonist	HTR4	5-hydroxytryptamine receptor 4	4		https://dailymed.nlm.nih.gov/dailymed/drugInfo.cfm?setid=80fb18a3-824a-4360-947e-63f0a167245b
	HP_0002039	Anorexia	CHEMBL1200940	METOCLOPRAMIDE HYDROCHLORIDE	Small molecule	Serotonin 4 (5-HT4) receptor agonist	Agonist	HTR4	5-hydroxytryptamine receptor 4	4		https://dailymed.nlm.nih.gov/dailymed/drugInfo.cfm?setid=80fb18a3-824a-4360-947e-63f0a167245b
	EFO_0004215	anorexia nervosa	CHEMBL243712	AMISULPRIDE	Small molecule	Serotonin (5-HT) receptor antagonist	Antagonist	HTR4	5-hydroxytryptamine receptor 4	0	Recruiting	https://clinicaltrials.gov/search?id=%22NCT04128683%22
	EFO_0005230	anxiety	CHEMBL243712	AMISULPRIDE	Small molecule	Serotonin (5-HT) receptor antagonist	Antagonist	HTR4	5-hydroxytryptamine receptor 4	3	Terminated	https://clinicaltrials.gov/search?id=%22NCT02374567%22
	EFO_0000275	atrial fibrillation	CHEMBL356359	PIBOSEROD	Small molecule	Serotonin 4 (5-HT4) receptor antagonist	Antagonist	HTR4	5-hydroxytryptamine receptor 4	2	Completed	https://clinicaltrials.gov/search?id=%22NCT00041496%22
	EFO_0000289	bipolar disorder	CHEMBL243712	AMISULPRIDE	Small molecule	Serotonin (5-HT) receptor antagonist	Antagonist	HTR4	5-hydroxytryptamine receptor 4	2	Completed	https://clinicaltrials.gov/search?id=%22NCT00126009%22
	EFO_0000311	cancer	CHEMBL86	METOCLOPRAMIDE	Small molecule	Serotonin 4 (5-HT4) receptor agonist	Agonist	HTR4	5-hydroxytryptamine receptor 4	4		https://dailymed.nlm.nih.gov/dailymed/drugInfo.cfm?setid=94e5acdf-f19c-749a-e053-2995a90ae451
	EFO_0000311	cancer	CHEMBL1200940	METOCLOPRAMIDE HYDROCHLORIDE	Small molecule	Serotonin 4 (5-HT4) receptor agonist	Agonist	HTR4	5-hydroxytryptamine receptor 4	4		https://dailymed.nlm.nih.gov/dailymed/drugInfo.cfm?setid=94e5acdf-f19c-749a-e053-2995a90ae451
	EFO_0006911	Chemotherapy-induced nausea and vomiting	CHEMBL243712	AMISULPRIDE	Small molecule	Serotonin (5-HT) receptor antagonist	Antagonist	HTR4	5-hydroxytryptamine receptor 4	2	Completed	https://clinicaltrials.gov/search?id=%22NCT01303978%22
	EFO_0006911	Chemotherapy-induced nausea and vomiting	CHEMBL86	METOCLOPRAMIDE	Small molecule	Serotonin 4 (5-HT4) receptor agonist	Agonist	HTR4	5-hydroxytryptamine receptor 4	3	Unknown status	https://clinicaltrials.gov/search?id=%22NCT02979548%22
	HP_0012450	Chronic constipation	CHEMBL2103858	NARONAPRIDE	Small molecule	Serotonin 4 (5-HT4) receptor agonist	Agonist	HTR4	5-hydroxytryptamine receptor 4	2	Terminated	https://clinicaltrials.gov/search?id=%22NCT00501241%22
	HP_0012450	Chronic constipation	CHEMBL117287	PRUCALOPRIDE	Small molecule	Serotonin 4 (5-HT4) receptor agonist	Agonist	HTR4	5-hydroxytryptamine receptor 4	4	Completed	https://clinicaltrials.gov/search?id=%22NCT03279341%22,https://clinicaltrials.gov/search?id=%22NCT01707667%22
	HP_0012450	Chronic constipation	CHEMBL117287	PRUCALOPRIDE	Small molecule	Serotonin 4 (5-HT4) receptor agonist	Agonist	HTR4	5-hydroxytryptamine receptor 4	3	Completed	https://clinicaltrials.gov/search?id=%22NCT01070615%22,https://clinicaltrials.gov/search?id=%22NCT00987844%22
	HP_0012450	Chronic constipation	CHEMBL117287	PRUCALOPRIDE	Small molecule	Serotonin 4 (5-HT4) receptor agonist	Agonist	HTR4	5-hydroxytryptamine receptor 4	2	Completed	https://clinicaltrials.gov/search?id=%22NCT00576511%22
	HP_0012450	Chronic constipation	CHEMBL76370	TEGASEROD	Small molecule	Serotonin 4 (5-HT4) receptor partial agonist	Partial agonist	HTR4	5-hydroxytryptamine receptor 4	4	Terminated	https://clinicaltrials.gov/search?id=%22NCT00348634%22
	HP_0012450	Chronic constipation	CHEMBL76370	TEGASEROD	Small molecule	Serotonin 4 (5-HT4) receptor partial agonist	Partial agonist	HTR4	5-hydroxytryptamine receptor 4	4	Completed	https://clinicaltrials.gov/search?id=%22NCT00149877%22
	HP_0012450	Chronic constipation	CHEMBL76370	TEGASEROD	Small molecule	Serotonin 4 (5-HT4) receptor partial agonist	Partial agonist	HTR4	5-hydroxytryptamine receptor 4	3	Completed	https://clinicaltrials.gov/search?id=%22NCT00141089%22
	HP_0012450	Chronic constipation	CHEMBL2087337	VELUSETRAG	Small molecule	Serotonin 4 (5-HT4) receptor agonist	Agonist	HTR4	5-hydroxytryptamine receptor 4	2	Completed	https://clinicaltrials.gov/search?id=%22NCT00391820%22
	EFO_0003884	chronic kidney disease	CHEMBL243712	AMISULPRIDE	Small molecule	Serotonin (5-HT) receptor antagonist	Antagonist	HTR4	5-hydroxytryptamine receptor 4	1	Completed	https://clinicaltrials.gov/search?id=%22NCT04849650%22
	EFO_0000373	congestive heart failure	CHEMBL356359	PIBOSEROD	Small molecule	Serotonin 4 (5-HT4) receptor antagonist	Antagonist	HTR4	5-hydroxytryptamine receptor 4	2	Completed	https://clinicaltrials.gov/search?id=%22NCT00421746%22
	HP_0002019	Constipation	CHEMBL60889	MOSAPRIDE	Small molecule	Serotonin 4 (5-HT4) receptor agonist	Agonist	HTR4	5-hydroxytryptamine receptor 4	3	Completed	https://clinicaltrials.gov/search?id=%22NCT01411501%22
	HP_0002019	Constipation	CHEMBL60889	MOSAPRIDE	Small molecule	Serotonin 4 (5-HT4) receptor agonist	Agonist	HTR4	5-hydroxytryptamine receptor 4	1	Unknown status	https://clinicaltrials.gov/search?id=%22NCT01274793%22,https://clinicaltrials.gov/search?id=%22NCT01781897%22
	HP_0002019	Constipation	CHEMBL117287	PRUCALOPRIDE	Small molecule	Serotonin 4 (5-HT4) receptor agonist	Agonist	HTR4	5-hydroxytryptamine receptor 4	4		https://www.accessdata.fda.gov/drugsatfda_docs/label/2018/210166s000lbl.pdf,https://www.whocc.no/atc_ddd_index/?code=A06AX05
	HP_0002019	Constipation	CHEMBL117287	PRUCALOPRIDE	Small molecule	Serotonin 4 (5-HT4) receptor agonist	Agonist	HTR4	5-hydroxytryptamine receptor 4	4	Completed	https://clinicaltrials.gov/search?id=%22NCT02228616%22,https://clinicaltrials.gov/search?id=%22NCT01424228%22
	HP_0002019	Constipation	CHEMBL117287	PRUCALOPRIDE	Small molecule	Serotonin 4 (5-HT4) receptor agonist	Agonist	HTR4	5-hydroxytryptamine receptor 4	3	Recruiting	https://clinicaltrials.gov/search?id=%22NCT04759833%22
	HP_0002019	Constipation	CHEMBL117287	PRUCALOPRIDE	Small molecule	Serotonin 4 (5-HT4) receptor agonist	Agonist	HTR4	5-hydroxytryptamine receptor 4	3	Completed	https://clinicaltrials.gov/search?id=%22NCT01251822%22,https://clinicaltrials.gov/search?id=%22NCT01116206%22,https://clinicaltrials.gov/search?id=%22NCT00487422%22,https://clinicaltrials.gov/search?id=%22NCT00488137%22,https://clinicaltrials.gov/search?id=%22NCT01330381%22,https://clinicaltrials.gov/search?id=%22NCT01147926%22,https://clinicaltrials.gov/search?id=%22NCT00598338%22,https://clinic…
	HP_0002019	Constipation	CHEMBL117287	PRUCALOPRIDE	Small molecule	Serotonin 4 (5-HT4) receptor agonist	Agonist	HTR4	5-hydroxytryptamine receptor 4	2	Recruiting	https://clinicaltrials.gov/search?id=%22NCT02047045%22
	HP_0002019	Constipation	CHEMBL117287	PRUCALOPRIDE	Small molecule	Serotonin 4 (5-HT4) receptor agonist	Agonist	HTR4	5-hydroxytryptamine receptor 4	2	Completed	https://clinicaltrials.gov/search?id=%22NCT00627692%22,https://clinicaltrials.gov/search?id=%22NCT00575614%22,https://clinicaltrials.gov/search?id=%22NCT00596596%22,https://clinicaltrials.gov/search?id=%22NCT00631813%22,https://clinicaltrials.gov/search?id=%22NCT00617513%22
	HP_0002019	Constipation	CHEMBL117287	PRUCALOPRIDE	Small molecule	Serotonin 4 (5-HT4) receptor agonist	Agonist	HTR4	5-hydroxytryptamine receptor 4	1	Completed	https://clinicaltrials.gov/search?id=%22NCT02538367%22,https://clinicaltrials.gov/search?id=%22NCT00488215%22,https://clinicaltrials.gov/search?id=%22NCT00903747%22,https://clinicaltrials.gov/search?id=%22NCT01674166%22,https://clinicaltrials.gov/search?id=%22NCT01674192%22,https://clinicaltrials.gov/search?id=%22NCT01670669%22
	HP_0002019	Constipation	CHEMBL2105748	PRUCALOPRIDE SUCCINATE	Small molecule	Serotonin 4 (5-HT4) receptor agonist	Agonist	HTR4	5-hydroxytryptamine receptor 4	4		https://www.accessdata.fda.gov/drugsatfda_docs/label/2018/210166s000lbl.pdf
	HP_0002019	Constipation	CHEMBL76370	TEGASEROD	Small molecule	Serotonin 4 (5-HT4) receptor partial agonist	Partial agonist	HTR4	5-hydroxytryptamine receptor 4	4		https://www.whocc.no/atc_ddd_index/?code=A06AX06
	HP_0002019	Constipation	CHEMBL76370	TEGASEROD	Small molecule	Serotonin 4 (5-HT4) receptor partial agonist	Partial agonist	HTR4	5-hydroxytryptamine receptor 4	4	Completed	https://clinicaltrials.gov/search?id=%22NCT00171522%22
	HP_0002019	Constipation	CHEMBL76370	TEGASEROD	Small molecule	Serotonin 4 (5-HT4) receptor partial agonist	Partial agonist	HTR4	5-hydroxytryptamine receptor 4	4	Withdrawn	https://clinicaltrials.gov/search?id=%22NCT00277550%22
	HP_0002019	Constipation	CHEMBL76370	TEGASEROD	Small molecule	Serotonin 4 (5-HT4) receptor partial agonist	Partial agonist	HTR4	5-hydroxytryptamine receptor 4	3	Terminated	https://clinicaltrials.gov/search?id=%22NCT00399659%22,https://clinicaltrials.gov/search?id=%22NCT00414024%22
	HP_0002019	Constipation	CHEMBL76370	TEGASEROD	Small molecule	Serotonin 4 (5-HT4) receptor partial agonist	Partial agonist	HTR4	5-hydroxytryptamine receptor 4	3	Completed	https://clinicaltrials.gov/search?id=%22NCT00139568%22
	HP_0002019	Constipation	CHEMBL76370	TEGASEROD	Small molecule	Serotonin 4 (5-HT4) receptor partial agonist	Partial agonist	HTR4	5-hydroxytryptamine receptor 4	2	Terminated	https://clinicaltrials.gov/search?id=%22NCT00365820%22
	MONDO_0002203	constipation disorder	CHEMBL117287	PRUCALOPRIDE	Small molecule	Serotonin 4 (5-HT4) receptor agonist	Agonist	HTR4	5-hydroxytryptamine receptor 4	4		https://dailymed.nlm.nih.gov/dailymed/drugInfo.cfm?setid=bca1e4c6-4b2b-4876-8ab3-654629c4ff1b
	MONDO_0002203	constipation disorder	CHEMBL2105748	PRUCALOPRIDE SUCCINATE	Small molecule	Serotonin 4 (5-HT4) receptor agonist	Agonist	HTR4	5-hydroxytryptamine receptor 4	4		https://dailymed.nlm.nih.gov/dailymed/drugInfo.cfm?setid=bca1e4c6-4b2b-4876-8ab3-654629c4ff1b
	MONDO_0002203	constipation disorder	CHEMBL76370	TEGASEROD	Small molecule	Serotonin 4 (5-HT4) receptor partial agonist	Partial agonist	HTR4	5-hydroxytryptamine receptor 4	4		https://dailymed.nlm.nih.gov/dailymed/drugInfo.cfm?setid=6a44eefe-fbe8-431c-a418-2571b26aa42e
	MONDO_0002203	constipation disorder	CHEMBL1516474	TEGASEROD MALEATE	Small molecule	Serotonin 4 (5-HT4) receptor partial agonist	Partial agonist	HTR4	5-hydroxytryptamine receptor 4	4		https://dailymed.nlm.nih.gov/dailymed/drugInfo.cfm?setid=6a44eefe-fbe8-431c-a418-2571b26aa42e
	HP_0000726	Dementia	CHEMBL243712	AMISULPRIDE	Small molecule	Serotonin (5-HT) receptor antagonist	Antagonist	HTR4	5-hydroxytryptamine receptor 4	3	Terminated	https://clinicaltrials.gov/search?id=%22NCT02374567%22
	MONDO_0002050	depressive disorder	CHEMBL243712	AMISULPRIDE	Small molecule	Serotonin (5-HT) receptor antagonist	Antagonist	HTR4	5-hydroxytryptamine receptor 4	4	Recruiting	https://clinicaltrials.gov/search?id=%22NCT04876521%22
	MONDO_0002050	depressive disorder	CHEMBL243712	AMISULPRIDE	Small molecule	Serotonin (5-HT) receptor antagonist	Antagonist	HTR4	5-hydroxytryptamine receptor 4	3	Terminated	https://clinicaltrials.gov/search?id=%22NCT02374567%22
	MONDO_0002050	depressive disorder	CHEMBL117287	PRUCALOPRIDE	Small molecule	Serotonin 4 (5-HT4) receptor agonist	Agonist	HTR4	5-hydroxytryptamine receptor 4	0	Recruiting	https://clinicaltrials.gov/search?id=%22NCT05220228%22
	EFO_0009321	diabetic macular edema	CHEMBL267044	LEVOSULPIRIDE	Small molecule	Serotonin 4 (5-HT4) receptor agonist	Agonist	HTR4	5-hydroxytryptamine receptor 4	2	Recruiting	https://clinicaltrials.gov/search?id=%22NCT03161652%22
	HP_0002014	Diarrhea	CHEMBL60889	MOSAPRIDE	Small molecule	Serotonin 4 (5-HT4) receptor agonist	Agonist	HTR4	5-hydroxytryptamine receptor 4	1	Unknown status	https://clinicaltrials.gov/search?id=%22NCT01274793%22
	Orphanet_230	Dopamine beta-hydroxylase deficiency	CHEMBL86	METOCLOPRAMIDE	Small molecule	Serotonin 4 (5-HT4) receptor agonist	Agonist	HTR4	5-hydroxytryptamine receptor 4	1	Completed	https://clinicaltrials.gov/search?id=%22NCT00748059%22
	EFO_0008533	dyspepsia	CHEMBL267044	LEVOSULPIRIDE	Small molecule	Serotonin 4 (5-HT4) receptor agonist	Agonist	HTR4	5-hydroxytryptamine receptor 4	1	Completed	https://clinicaltrials.gov/search?id=%22NCT02481583%22
	EFO_0008533	dyspepsia	CHEMBL60889	MOSAPRIDE	Small molecule	Serotonin 4 (5-HT4) receptor agonist	Agonist	HTR4	5-hydroxytryptamine receptor 4	3	Unknown status	https://clinicaltrials.gov/search?id=%22NCT02831543%22
	EFO_0008533	dyspepsia	CHEMBL60889	MOSAPRIDE	Small molecule	Serotonin 4 (5-HT4) receptor agonist	Agonist	HTR4	5-hydroxytryptamine receptor 4	3	Completed	https://clinicaltrials.gov/search?id=%22NCT03024086%22,https://clinicaltrials.gov/search?id=%22NCT03225248%22,https://clinicaltrials.gov/search?id=%22NCT03184402%22
	EFO_0008533	dyspepsia	CHEMBL60889	MOSAPRIDE	Small molecule	Serotonin 4 (5-HT4) receptor agonist	Agonist	HTR4	5-hydroxytryptamine receptor 4	1	Unknown status	https://clinicaltrials.gov/search?id=%22NCT03149393%22
	EFO_0008533	dyspepsia	CHEMBL117287	PRUCALOPRIDE	Small molecule	Serotonin 4 (5-HT4) receptor agonist	Agonist	HTR4	5-hydroxytryptamine receptor 4	1	Completed	https://clinicaltrials.gov/search?id=%22NCT05377619%22
	EFO_0008533	dyspepsia	CHEMBL76370	TEGASEROD	Small molecule	Serotonin 4 (5-HT4) receptor partial agonist	Partial agonist	HTR4	5-hydroxytryptamine receptor 4	3	Completed	https://clinicaltrials.gov/search?id=%22NCT00232024%22,https://clinicaltrials.gov/search?id=%22NCT00232037%22,https://clinicaltrials.gov/search?id=%22NCT00232102%22,https://clinicaltrials.gov/search?id=%22NCT00171470%22,https://clinicaltrials.gov/search?id=%22NCT00232089%22
	HP_0002015	Dysphagia	CHEMBL117287	PRUCALOPRIDE	Small molecule	Serotonin 4 (5-HT4) receptor agonist	Agonist	HTR4	5-hydroxytryptamine receptor 4	2	Completed	https://clinicaltrials.gov/search?id=%22NCT03244553%22
	EFO_0000217	gastritis	CHEMBL60889	MOSAPRIDE	Small molecule	Serotonin 4 (5-HT4) receptor agonist	Agonist	HTR4	5-hydroxytryptamine receptor 4	1	Completed	https://clinicaltrials.gov/search?id=%22NCT02201316%22
	EFO_1001463	gastroenteritis	CHEMBL86	METOCLOPRAMIDE	Small molecule	Serotonin 4 (5-HT4) receptor agonist	Agonist	HTR4	5-hydroxytryptamine receptor 4	4	Completed	https://clinicaltrials.gov/search?id=%22NCT01165866%22
	EFO_1001463	gastroenteritis	CHEMBL86	METOCLOPRAMIDE	Small molecule	Serotonin 4 (5-HT4) receptor agonist	Agonist	HTR4	5-hydroxytryptamine receptor 4	3	Unknown status	https://clinicaltrials.gov/search?id=%22NCT02619201%22
	EFO_1001463	gastroenteritis	CHEMBL1200940	METOCLOPRAMIDE HYDROCHLORIDE	Small molecule	Serotonin 4 (5-HT4) receptor agonist	Agonist	HTR4	5-hydroxytryptamine receptor 4	4	Completed	https://clinicaltrials.gov/search?id=%22NCT01165866%22
	EFO_0003948	gastroesophageal reflux disease	CHEMBL1729	CISAPRIDE	Small molecule	Serotonin 4 (5-HT4) receptor agonist	Agonist	HTR4	5-hydroxytryptamine receptor 4	4	Terminated	https://clinicaltrials.gov/search?id=%22NCT01281553%22
	EFO_0003948	gastroesophageal reflux disease	CHEMBL86	METOCLOPRAMIDE	Small molecule	Serotonin 4 (5-HT4) receptor agonist	Agonist	HTR4	5-hydroxytryptamine receptor 4	4	Completed	https://clinicaltrials.gov/search?id=%22NCT02907632%22
	EFO_0003948	gastroesophageal reflux disease	CHEMBL117287	PRUCALOPRIDE	Small molecule	Serotonin 4 (5-HT4) receptor agonist	Agonist	HTR4	5-hydroxytryptamine receptor 4	4	Recruiting	https://clinicaltrials.gov/search?id=%22NCT03676374%22
	EFO_0003948	gastroesophageal reflux disease	CHEMBL3545035	REVEXEPRIDE	Small molecule	Serotonin 4 (5-HT4) receptor agonist	Agonist	HTR4	5-hydroxytryptamine receptor 4	2	Completed	https://clinicaltrials.gov/search?id=%22NCT01472939%22
	EFO_0003948	gastroesophageal reflux disease	CHEMBL3545035	REVEXEPRIDE	Small molecule	Serotonin 4 (5-HT4) receptor agonist	Agonist	HTR4	5-hydroxytryptamine receptor 4	2	Terminated	https://clinicaltrials.gov/search?id=%22NCT01370863%22
	EFO_0003948	gastroesophageal reflux disease	CHEMBL76370	TEGASEROD	Small molecule	Serotonin 4 (5-HT4) receptor partial agonist	Partial agonist	HTR4	5-hydroxytryptamine receptor 4	3	Completed	https://clinicaltrials.gov/search?id=%22NCT00171418%22,https://clinicaltrials.gov/search?id=%22NCT00171483%22
	EFO_0003948	gastroesophageal reflux disease	CHEMBL76370	TEGASEROD	Small molecule	Serotonin 4 (5-HT4) receptor partial agonist	Partial agonist	HTR4	5-hydroxytryptamine receptor 4	2	Completed	https://clinicaltrials.gov/search?id=%22NCT00149851%22
	EFO_0010282	gastrointestinal disease	CHEMBL1729	CISAPRIDE	Small molecule	Serotonin 4 (5-HT4) receptor agonist	Agonist	HTR4	5-hydroxytryptamine receptor 4	4		https://www.whocc.no/atc_ddd_index/?code=A03FA02
	EFO_0010282	gastrointestinal disease	CHEMBL325109	CLEBOPRIDE	Small molecule	Serotonin 4 (5-HT4) receptor agonist	Agonist	HTR4	5-hydroxytryptamine receptor 4	4		https://www.whocc.no/atc_ddd_index/?code=A03FA06
	EFO_0010282	gastrointestinal disease	CHEMBL86	METOCLOPRAMIDE	Small molecule	Serotonin 4 (5-HT4) receptor agonist	Agonist	HTR4	5-hydroxytryptamine receptor 4	4		https://www.whocc.no/atc_ddd_index/?code=A03FA01
	EFO_0010282	gastrointestinal disease	CHEMBL60889	MOSAPRIDE	Small molecule	Serotonin 4 (5-HT4) receptor agonist	Agonist	HTR4	5-hydroxytryptamine receptor 4	3		https://www.whocc.no/atc_ddd_index/?code=A03FA09
	HP_0002239	Gastrointestinal hemorrhage	CHEMBL86	METOCLOPRAMIDE	Small molecule	Serotonin 4 (5-HT4) receptor agonist	Agonist	HTR4	5-hydroxytryptamine receptor 4	4	Recruiting	https://clinicaltrials.gov/search?id=%22NCT04771481%22
	HP_0002239	Gastrointestinal hemorrhage	CHEMBL86	METOCLOPRAMIDE	Small molecule	Serotonin 4 (5-HT4) receptor agonist	Agonist	HTR4	5-hydroxytryptamine receptor 4	2	Recruiting	https://clinicaltrials.gov/search?id=%22NCT03840057%22
	EFO_1000948	gastroparesis	CHEMBL1729	CISAPRIDE	Small molecule	Serotonin 4 (5-HT4) receptor agonist	Agonist	HTR4	5-hydroxytryptamine receptor 4	4	Terminated	https://clinicaltrials.gov/search?id=%22NCT01281540%22
	EFO_1000948	gastroparesis	CHEMBL2402904	FELCISETRAG	Small molecule	Serotonin 4 (5-HT4) receptor agonist	Agonist	HTR4	5-hydroxytryptamine receptor 4	2	Completed	https://clinicaltrials.gov/search?id=%22NCT03281577%22
	EFO_1000948	gastroparesis	CHEMBL86	METOCLOPRAMIDE	Small molecule	Serotonin 4 (5-HT4) receptor agonist	Agonist	HTR4	5-hydroxytryptamine receptor 4	4		https://dailymed.nlm.nih.gov/dailymed/drugInfo.cfm?setid=94e5acdf-f19c-749a-e053-2995a90ae451
	EFO_1000948	gastroparesis	CHEMBL86	METOCLOPRAMIDE	Small molecule	Serotonin 4 (5-HT4) receptor agonist	Agonist	HTR4	5-hydroxytryptamine receptor 4	3	Completed	https://clinicaltrials.gov/search?id=%22NCT02025725%22,https://clinicaltrials.gov/search?id=%22NCT02025751%22
	EFO_1000948	gastroparesis	CHEMBL86	METOCLOPRAMIDE	Small molecule	Serotonin 4 (5-HT4) receptor agonist	Agonist	HTR4	5-hydroxytryptamine receptor 4	2	Recruiting	https://clinicaltrials.gov/search?id=%22NCT05342818%22
	EFO_1000948	gastroparesis	CHEMBL86	METOCLOPRAMIDE	Small molecule	Serotonin 4 (5-HT4) receptor agonist	Agonist	HTR4	5-hydroxytryptamine receptor 4	2	Terminated	https://clinicaltrials.gov/search?id=%22NCT01934192%22
	EFO_1000948	gastroparesis	CHEMBL1200940	METOCLOPRAMIDE HYDROCHLORIDE	Small molecule	Serotonin 4 (5-HT4) receptor agonist	Agonist	HTR4	5-hydroxytryptamine receptor 4	4		https://dailymed.nlm.nih.gov/dailymed/drugInfo.cfm?setid=94e5acdf-f19c-749a-e053-2995a90ae451
	EFO_1000948	gastroparesis	CHEMBL60889	MOSAPRIDE	Small molecule	Serotonin 4 (5-HT4) receptor agonist	Agonist	HTR4	5-hydroxytryptamine receptor 4	4	Unknown status	https://clinicaltrials.gov/search?id=%22NCT02264587%22
	EFO_1000948	gastroparesis	CHEMBL117287	PRUCALOPRIDE	Small molecule	Serotonin 4 (5-HT4) receptor agonist	Agonist	HTR4	5-hydroxytryptamine receptor 4	4	Unknown status	https://clinicaltrials.gov/search?id=%22NCT02510976%22
	EFO_1000948	gastroparesis	CHEMBL2087337	VELUSETRAG	Small molecule	Serotonin 4 (5-HT4) receptor agonist	Agonist	HTR4	5-hydroxytryptamine receptor 4	2	Completed	https://clinicaltrials.gov/search?id=%22NCT01718938%22,https://clinicaltrials.gov/search?id=%22NCT02267525%22
	EFO_1000949	gastroschisis	CHEMBL86	METOCLOPRAMIDE	Small molecule	Serotonin 4 (5-HT4) receptor agonist	Agonist	HTR4	5-hydroxytryptamine receptor 4	3	Terminated	https://clinicaltrials.gov/search?id=%22NCT02098915%22
	HP_0002315	Headache	CHEMBL86	METOCLOPRAMIDE	Small molecule	Serotonin 4 (5-HT4) receptor agonist	Agonist	HTR4	5-hydroxytryptamine receptor 4	4	Completed	https://clinicaltrials.gov/search?id=%22NCT01011673%22
	HP_0002315	Headache	CHEMBL86	METOCLOPRAMIDE	Small molecule	Serotonin 4 (5-HT4) receptor agonist	Agonist	HTR4	5-hydroxytryptamine receptor 4	3	Completed	https://clinicaltrials.gov/search?id=%22NCT03081416%22
	HP_0002315	Headache	CHEMBL86	METOCLOPRAMIDE	Small molecule	Serotonin 4 (5-HT4) receptor agonist	Agonist	HTR4	5-hydroxytryptamine receptor 4	2	Withdrawn	https://clinicaltrials.gov/search?id=%22NCT00632606%22
	EFO_0000764	HIV infection	CHEMBL86	METOCLOPRAMIDE	Small molecule	Serotonin 4 (5-HT4) receptor agonist	Agonist	HTR4	5-hydroxytryptamine receptor 4	3	Terminated	https://clinicaltrials.gov/search?id=%22NCT00147355%22
	EFO_1000971	hyperemesis gravidarum	CHEMBL86	METOCLOPRAMIDE	Small molecule	Serotonin 4 (5-HT4) receptor agonist	Agonist	HTR4	5-hydroxytryptamine receptor 4	2	Completed	https://clinicaltrials.gov/search?id=%22NCT02163434%22
	HP_0001943	Hypoglycemia	CHEMBL86	METOCLOPRAMIDE	Small molecule	Serotonin 4 (5-HT4) receptor agonist	Agonist	HTR4	5-hydroxytryptamine receptor 4	2	Recruiting	https://clinicaltrials.gov/search?id=%22NCT03970720%22
	MONDO_0004567	ileus	CHEMBL60889	MOSAPRIDE	Small molecule	Serotonin 4 (5-HT4) receptor agonist	Agonist	HTR4	5-hydroxytryptamine receptor 4	4	Unknown status	https://clinicaltrials.gov/search?id=%22NCT02056405%22
	MONDO_0004567	ileus	CHEMBL60889	MOSAPRIDE	Small molecule	Serotonin 4 (5-HT4) receptor agonist	Agonist	HTR4	5-hydroxytryptamine receptor 4	3	Completed	https://clinicaltrials.gov/search?id=%22NCT03477266%22
	MONDO_0004567	ileus	CHEMBL117287	PRUCALOPRIDE	Small molecule	Serotonin 4 (5-HT4) receptor agonist	Agonist	HTR4	5-hydroxytryptamine receptor 4	4	Unknown status	https://clinicaltrials.gov/search?id=%22NCT02425774%22
	MONDO_0004567	ileus	CHEMBL117287	PRUCALOPRIDE	Small molecule	Serotonin 4 (5-HT4) receptor agonist	Agonist	HTR4	5-hydroxytryptamine receptor 4	2	Completed	https://clinicaltrials.gov/search?id=%22NCT02004652%22
	EFO_0000546	injury	CHEMBL86	METOCLOPRAMIDE	Small molecule	Serotonin 4 (5-HT4) receptor agonist	Agonist	HTR4	5-hydroxytryptamine receptor 4	2	Completed	https://clinicaltrials.gov/search?id=%22NCT03383315%22
	MONDO_0004565	intestinal obstruction	CHEMBL86	METOCLOPRAMIDE	Small molecule	Serotonin 4 (5-HT4) receptor agonist	Agonist	HTR4	5-hydroxytryptamine receptor 4	2	Terminated	https://clinicaltrials.gov/search?id=%22NCT04027348%22
	EFO_0000555	irritable bowel syndrome	CHEMBL60889	MOSAPRIDE	Small molecule	Serotonin 4 (5-HT4) receptor agonist	Agonist	HTR4	5-hydroxytryptamine receptor 4	3	Terminated	https://clinicaltrials.gov/search?id=%22NCT00742872%22
	EFO_0000555	irritable bowel syndrome	CHEMBL117287	PRUCALOPRIDE	Small molecule	Serotonin 4 (5-HT4) receptor agonist	Agonist	HTR4	5-hydroxytryptamine receptor 4	2	Recruiting	https://clinicaltrials.gov/search?id=%22NCT04757493%22
	EFO_0000555	irritable bowel syndrome	CHEMBL296522	RENZAPRIDE	Small molecule	Serotonin 4 (5-HT4) receptor agonist	Agonist	HTR4	5-hydroxytryptamine receptor 4	3	Completed	https://clinicaltrials.gov/search?id=%22NCT00268879%22
	EFO_0000555	irritable bowel syndrome	CHEMBL296522	RENZAPRIDE	Small molecule	Serotonin 4 (5-HT4) receptor agonist	Agonist	HTR4	5-hydroxytryptamine receptor 4	3	Terminated	https://clinicaltrials.gov/search?id=%22NCT00607971%22
	EFO_0000555	irritable bowel syndrome	CHEMBL76370	TEGASEROD	Small molecule	Serotonin 4 (5-HT4) receptor partial agonist	Partial agonist	HTR4	5-hydroxytryptamine receptor 4	4	Completed	https://clinicaltrials.gov/search?id=%22NCT00142987%22
	EFO_0000555	irritable bowel syndrome	CHEMBL76370	TEGASEROD	Small molecule	Serotonin 4 (5-HT4) receptor partial agonist	Partial agonist	HTR4	5-hydroxytryptamine receptor 4	4		https://dailymed.nlm.nih.gov/dailymed/drugInfo.cfm?setid=6a44eefe-fbe8-431c-a418-2571b26aa42e
	EFO_0000555	irritable bowel syndrome	CHEMBL1516474	TEGASEROD MALEATE	Small molecule	Serotonin 4 (5-HT4) receptor partial agonist	Partial agonist	HTR4	5-hydroxytryptamine receptor 4	4		https://dailymed.nlm.nih.gov/dailymed/drugInfo.cfm?setid=6a44eefe-fbe8-431c-a418-2571b26aa42e
	EFO_0003086	kidney disease	CHEMBL2402904	FELCISETRAG	Small molecule	Serotonin 4 (5-HT4) receptor agonist	Agonist	HTR4	5-hydroxytryptamine receptor 4	1	Completed	https://clinicaltrials.gov/search?id=%22NCT03296787%22
	EFO_1002048	kidney failure	CHEMBL86	METOCLOPRAMIDE	Small molecule	Serotonin 4 (5-HT4) receptor agonist	Agonist	HTR4	5-hydroxytryptamine receptor 4	4		https://dailymed.nlm.nih.gov/dailymed/drugInfo.cfm?setid=95269b1f-779c-4ca0-9f86-e74e677f9900
	EFO_1002048	kidney failure	CHEMBL1200940	METOCLOPRAMIDE HYDROCHLORIDE	Small molecule	Serotonin 4 (5-HT4) receptor agonist	Agonist	HTR4	5-hydroxytryptamine receptor 4	4		https://dailymed.nlm.nih.gov/dailymed/drugInfo.cfm?setid=95269b1f-779c-4ca0-9f86-e74e677f9900
	EFO_0001421	liver disease	CHEMBL2402904	FELCISETRAG	Small molecule	Serotonin 4 (5-HT4) receptor agonist	Agonist	HTR4	5-hydroxytryptamine receptor 4	1	Completed	https://clinicaltrials.gov/search?id=%22NCT03277274%22
	EFO_0001421	liver disease	CHEMBL117287	PRUCALOPRIDE	Small molecule	Serotonin 4 (5-HT4) receptor agonist	Agonist	HTR4	5-hydroxytryptamine receptor 4	1	Completed	https://clinicaltrials.gov/search?id=%22NCT01134185%22
	MONDO_0002009	major depressive disorder	CHEMBL243712	AMISULPRIDE	Small molecule	Serotonin (5-HT) receptor antagonist	Antagonist	HTR4	5-hydroxytryptamine receptor 4	1	Completed	https://clinicaltrials.gov/search?id=%22NCT01253421%22,https://clinicaltrials.gov/search?id=%22NCT01701258%22
	MONDO_0002009	major depressive disorder	CHEMBL243712	AMISULPRIDE	Small molecule	Serotonin (5-HT) receptor antagonist	Antagonist	HTR4	5-hydroxytryptamine receptor 4	1	Not yet recruiting	https://clinicaltrials.gov/search?id=%22NCT05347199%22
	MONDO_0005277	migraine disorder	CHEMBL86	METOCLOPRAMIDE	Small molecule	Serotonin 4 (5-HT4) receptor agonist	Agonist	HTR4	5-hydroxytryptamine receptor 4	4	Terminated	https://clinicaltrials.gov/search?id=%22NCT02972502%22
	MONDO_0005277	migraine disorder	CHEMBL86	METOCLOPRAMIDE	Small molecule	Serotonin 4 (5-HT4) receptor agonist	Agonist	HTR4	5-hydroxytryptamine receptor 4	4	Completed	https://clinicaltrials.gov/search?id=%22NCT02314351%22,https://clinicaltrials.gov/search?id=%22NCT03269435%22,https://clinicaltrials.gov/search?id=%22NCT02847494%22,https://clinicaltrials.gov/search?id=%22NCT00364806%22,https://clinicaltrials.gov/search?id=%22NCT01825941%22,https://clinicaltrials.gov/search?id=%22NCT01267864%22
	MONDO_0005277	migraine disorder	CHEMBL86	METOCLOPRAMIDE	Small molecule	Serotonin 4 (5-HT4) receptor agonist	Agonist	HTR4	5-hydroxytryptamine receptor 4	3	Suspended	https://clinicaltrials.gov/search?id=%22NCT02582996%22
	MONDO_0005277	migraine disorder	CHEMBL86	METOCLOPRAMIDE	Small molecule	Serotonin 4 (5-HT4) receptor agonist	Agonist	HTR4	5-hydroxytryptamine receptor 4	3	Completed	https://clinicaltrials.gov/search?id=%22NCT00682734%22
	MONDO_0005277	migraine disorder	CHEMBL86	METOCLOPRAMIDE	Small molecule	Serotonin 4 (5-HT4) receptor agonist	Agonist	HTR4	5-hydroxytryptamine receptor 4	3	Recruiting	https://clinicaltrials.gov/search?id=%22NCT05102591%22
	MONDO_0005277	migraine disorder	CHEMBL86	METOCLOPRAMIDE	Small molecule	Serotonin 4 (5-HT4) receptor agonist	Agonist	HTR4	5-hydroxytryptamine receptor 4	3	Withdrawn	https://clinicaltrials.gov/search?id=%22NCT00557544%22
	MONDO_0005277	migraine disorder	CHEMBL86	METOCLOPRAMIDE	Small molecule	Serotonin 4 (5-HT4) receptor agonist	Agonist	HTR4	5-hydroxytryptamine receptor 4	2	Completed	https://clinicaltrials.gov/search?id=%22NCT01791400%22
	MONDO_0005475	migraine with aura	CHEMBL86	METOCLOPRAMIDE	Small molecule	Serotonin 4 (5-HT4) receptor agonist	Agonist	HTR4	5-hydroxytryptamine receptor 4	4	Completed	https://clinicaltrials.gov/search?id=%22NCT01596166%22
	MONDO_0100431	migraine without aura	CHEMBL86	METOCLOPRAMIDE	Small molecule	Serotonin 4 (5-HT4) receptor agonist	Agonist	HTR4	5-hydroxytryptamine receptor 4	4	Completed	https://clinicaltrials.gov/search?id=%22NCT01596166%22
	EFO_0004280	movement disorder	CHEMBL243712	AMISULPRIDE	Small molecule	Serotonin (5-HT) receptor antagonist	Antagonist	HTR4	5-hydroxytryptamine receptor 4	4	Completed	https://clinicaltrials.gov/search?id=%22NCT00926965%22
	EFO_0000198	myelodysplastic syndrome	CHEMBL86	METOCLOPRAMIDE	Small molecule	Serotonin 4 (5-HT4) receptor agonist	Agonist	HTR4	5-hydroxytryptamine receptor 4	2	Withdrawn	https://clinicaltrials.gov/search?id=%22NCT00120653%22
	EFO_0000612	myocardial infarction	CHEMBL86	METOCLOPRAMIDE	Small molecule	Serotonin 4 (5-HT4) receptor agonist	Agonist	HTR4	5-hydroxytryptamine receptor 4	4	Unknown status	https://clinicaltrials.gov/search?id=%22NCT02913469%22
	HP_0002018	Nausea	CHEMBL86	METOCLOPRAMIDE	Small molecule	Serotonin 4 (5-HT4) receptor agonist	Agonist	HTR4	5-hydroxytryptamine receptor 4	4	Completed	https://clinicaltrials.gov/search?id=%22NCT02253524%22,https://clinicaltrials.gov/search?id=%22NCT00475306%22
	HP_0002018	Nausea	CHEMBL1200940	METOCLOPRAMIDE HYDROCHLORIDE	Small molecule	Serotonin 4 (5-HT4) receptor agonist	Agonist	HTR4	5-hydroxytryptamine receptor 4	4	Completed	https://clinicaltrials.gov/search?id=%22NCT00475306%22
	HP_0002017	Nausea and vomiting	CHEMBL243712	AMISULPRIDE	Small molecule	Serotonin (5-HT) receptor antagonist	Antagonist	HTR4	5-hydroxytryptamine receptor 4	4		https://dailymed.nlm.nih.gov/dailymed/drugInfo.cfm?setid=ab23bc6e-b6a8-165f-e053-2a95a90ab144
	HP_0002017	Nausea and vomiting	CHEMBL86	METOCLOPRAMIDE	Small molecule	Serotonin 4 (5-HT4) receptor agonist	Agonist	HTR4	5-hydroxytryptamine receptor 4	4		https://dailymed.nlm.nih.gov/dailymed/drugInfo.cfm?setid=94e5acdf-f19c-749a-e053-2995a90ae451
	HP_0002017	Nausea and vomiting	CHEMBL86	METOCLOPRAMIDE	Small molecule	Serotonin 4 (5-HT4) receptor agonist	Agonist	HTR4	5-hydroxytryptamine receptor 4	3	Completed	https://clinicaltrials.gov/search?id=%22NCT00003213%22
	HP_0002017	Nausea and vomiting	CHEMBL1200940	METOCLOPRAMIDE HYDROCHLORIDE	Small molecule	Serotonin 4 (5-HT4) receptor agonist	Agonist	HTR4	5-hydroxytryptamine receptor 4	4		https://dailymed.nlm.nih.gov/dailymed/drugInfo.cfm?setid=94e5acdf-f19c-749a-e053-2995a90ae451
	HP_0002017	Nausea and vomiting	CHEMBL1200940	METOCLOPRAMIDE HYDROCHLORIDE	Small molecule	Serotonin 4 (5-HT4) receptor agonist	Agonist	HTR4	5-hydroxytryptamine receptor 4	3	Completed	https://clinicaltrials.gov/search?id=%22NCT00003213%22
	EFO_0000616	neoplasm	CHEMBL86	METOCLOPRAMIDE	Small molecule	Serotonin 4 (5-HT4) receptor agonist	Agonist	HTR4	5-hydroxytryptamine receptor 4	3	Completed	https://clinicaltrials.gov/search?id=%22NCT02135510%22
	EFO_0001073	obesity	CHEMBL248702	DEXFENFLURAMINE	Small molecule	Serotonin (5-HT) receptor agonist	Agonist	HTR4	5-hydroxytryptamine receptor 4	4		https://www.whocc.no/atc_ddd_index/?code=A08AA04
	EFO_0004242	obsessive-compulsive disorder	CHEMBL243712	AMISULPRIDE	Small molecule	Serotonin (5-HT) receptor antagonist	Antagonist	HTR4	5-hydroxytryptamine receptor 4	1	Completed	https://clinicaltrials.gov/search?id=%22NCT00471588%22
	EFO_0005611	opioid dependence	CHEMBL86	METOCLOPRAMIDE	Small molecule	Serotonin 4 (5-HT4) receptor agonist	Agonist	HTR4	5-hydroxytryptamine receptor 4	4	Recruiting	https://clinicaltrials.gov/search?id=%22NCT04766996%22
	EFO_0005611	opioid dependence	CHEMBL86	METOCLOPRAMIDE	Small molecule	Serotonin 4 (5-HT4) receptor agonist	Agonist	HTR4	5-hydroxytryptamine receptor 4	4	Completed	https://clinicaltrials.gov/search?id=%22NCT01191645%22,https://clinicaltrials.gov/search?id=%22NCT03017430%22
	EFO_0005611	opioid dependence	CHEMBL1200940	METOCLOPRAMIDE HYDROCHLORIDE	Small molecule	Serotonin 4 (5-HT4) receptor agonist	Agonist	HTR4	5-hydroxytryptamine receptor 4	4	Recruiting	https://clinicaltrials.gov/search?id=%22NCT04766996%22
	EFO_0005252	orthostatic hypotension	CHEMBL86	METOCLOPRAMIDE	Small molecule	Serotonin 4 (5-HT4) receptor agonist	Agonist	HTR4	5-hydroxytryptamine receptor 4	1	Completed	https://clinicaltrials.gov/search?id=%22NCT00748059%22
	EFO_1000645	orthostatic intolerance	CHEMBL86	METOCLOPRAMIDE	Small molecule	Serotonin 4 (5-HT4) receptor agonist	Agonist	HTR4	5-hydroxytryptamine receptor 4	1	Completed	https://clinicaltrials.gov/search?id=%22NCT00748059%22
	EFO_0003843	pain	CHEMBL86	METOCLOPRAMIDE	Small molecule	Serotonin 4 (5-HT4) receptor agonist	Agonist	HTR4	5-hydroxytryptamine receptor 4	2	Completed	https://clinicaltrials.gov/search?id=%22NCT00355394%22
	HP_0002590	Paralytic ileus	CHEMBL117287	PRUCALOPRIDE	Small molecule	Serotonin 4 (5-HT4) receptor agonist	Agonist	HTR4	5-hydroxytryptamine receptor 4	3	Recruiting	https://clinicaltrials.gov/search?id=%22NCT04190173%22
	MONDO_0021392	polyp of large intestine	CHEMBL60889	MOSAPRIDE	Small molecule	Serotonin 4 (5-HT4) receptor agonist	Agonist	HTR4	5-hydroxytryptamine receptor 4	4	Unknown status	https://clinicaltrials.gov/search?id=%22NCT02887573%22
	EFO_0004888	post operative nausea and vomiting	CHEMBL243712	AMISULPRIDE	Small molecule	Serotonin (5-HT) receptor antagonist	Antagonist	HTR4	5-hydroxytryptamine receptor 4	4		https://www.accessdata.fda.gov/drugsatfda_docs/label/2020/209510s000lbl.pdf
	EFO_0004888	post operative nausea and vomiting	CHEMBL243712	AMISULPRIDE	Small molecule	Serotonin (5-HT) receptor antagonist	Antagonist	HTR4	5-hydroxytryptamine receptor 4	3	Completed	https://clinicaltrials.gov/search?id=%22NCT02449291%22,https://clinicaltrials.gov/search?id=%22NCT02646566%22
	EFO_0004888	post operative nausea and vomiting	CHEMBL243712	AMISULPRIDE	Small molecule	Serotonin (5-HT) receptor antagonist	Antagonist	HTR4	5-hydroxytryptamine receptor 4	2	Completed	https://clinicaltrials.gov/search?id=%22NCT01510704%22
	EFO_0004888	post operative nausea and vomiting	CHEMBL243712	AMISULPRIDE	Small molecule	Serotonin (5-HT) receptor antagonist	Antagonist	HTR4	5-hydroxytryptamine receptor 4	1	Completed	https://clinicaltrials.gov/search?id=%22NCT02881840%22,https://clinicaltrials.gov/search?id=%22NCT03583489%22
	EFO_0004888	post operative nausea and vomiting	CHEMBL86	METOCLOPRAMIDE	Small molecule	Serotonin 4 (5-HT4) receptor agonist	Agonist	HTR4	5-hydroxytryptamine receptor 4	4	Completed	https://clinicaltrials.gov/search?id=%22NCT03435003%22
	EFO_0004888	post operative nausea and vomiting	CHEMBL86	METOCLOPRAMIDE	Small molecule	Serotonin 4 (5-HT4) receptor agonist	Agonist	HTR4	5-hydroxytryptamine receptor 4	4		https://dailymed.nlm.nih.gov/dailymed/drugInfo.cfm?setid=b78499dc-4d24-4226-be97-dc618d9da0cf,https://dailymed.nlm.nih.gov/dailymed/drugInfo.cfm?setid=373ba08b-33ad-49fc-28a7-928e89a65314,https://dailymed.nlm.nih.gov/dailymed/drugInfo.cfm?setid=917494a9-cff1-4ee6-9523-e112120373c5,https://dailymed.nlm.nih.gov/dailymed/drugInfo.cfm?setid=50a3cf38-66dc-4fa5-8a45-adf959c987ab
	EFO_0004888	post operative nausea and vomiting	CHEMBL1200940	METOCLOPRAMIDE HYDROCHLORIDE	Small molecule	Serotonin 4 (5-HT4) receptor agonist	Agonist	HTR4	5-hydroxytryptamine receptor 4	4	Completed	https://clinicaltrials.gov/search?id=%22NCT03435003%22
	EFO_0004888	post operative nausea and vomiting	CHEMBL1200940	METOCLOPRAMIDE HYDROCHLORIDE	Small molecule	Serotonin 4 (5-HT4) receptor agonist	Agonist	HTR4	5-hydroxytryptamine receptor 4	4		https://dailymed.nlm.nih.gov/dailymed/drugInfo.cfm?setid=b78499dc-4d24-4226-be97-dc618d9da0cf,https://dailymed.nlm.nih.gov/dailymed/drugInfo.cfm?setid=373ba08b-33ad-49fc-28a7-928e89a65314,https://dailymed.nlm.nih.gov/dailymed/drugInfo.cfm?setid=917494a9-cff1-4ee6-9523-e112120373c5,https://dailymed.nlm.nih.gov/dailymed/drugInfo.cfm?setid=50a3cf38-66dc-4fa5-8a45-adf959c987ab
	EFO_0002950	pregnancy	CHEMBL86	METOCLOPRAMIDE	Small molecule	Serotonin 4 (5-HT4) receptor agonist	Agonist	HTR4	5-hydroxytryptamine receptor 4	4	Completed	https://clinicaltrials.gov/search?id=%22NCT01781377%22
	EFO_0002950	pregnancy	CHEMBL86	METOCLOPRAMIDE	Small molecule	Serotonin 4 (5-HT4) receptor agonist	Agonist	HTR4	5-hydroxytryptamine receptor 4	4	Recruiting	https://clinicaltrials.gov/search?id=%22NCT05033041%22
	EFO_0003917	premature birth	CHEMBL1729	CISAPRIDE	Small molecule	Serotonin 4 (5-HT4) receptor agonist	Agonist	HTR4	5-hydroxytryptamine receptor 4	4	Terminated	https://clinicaltrials.gov/search?id=%22NCT01281566%22
	EFO_0003917	premature birth	CHEMBL86	METOCLOPRAMIDE	Small molecule	Serotonin 4 (5-HT4) receptor agonist	Agonist	HTR4	5-hydroxytryptamine receptor 4	4	Completed	https://clinicaltrials.gov/search?id=%22NCT00242450%22
	MONDO_0008315	prostate cancer	CHEMBL86	METOCLOPRAMIDE	Small molecule	Serotonin 4 (5-HT4) receptor agonist	Agonist	HTR4	5-hydroxytryptamine receptor 4	4	Completed	https://clinicaltrials.gov/search?id=%22NCT02441894%22
	EFO_0005407	psychosis	CHEMBL243712	AMISULPRIDE	Small molecule	Serotonin (5-HT) receptor antagonist	Antagonist	HTR4	5-hydroxytryptamine receptor 4	4		https://www.whocc.no/atc_ddd_index/?code=N05AL05
	EFO_0005407	psychosis	CHEMBL267044	LEVOSULPIRIDE	Small molecule	Serotonin 4 (5-HT4) receptor agonist	Agonist	HTR4	5-hydroxytryptamine receptor 4	2		https://www.whocc.no/atc_ddd_index/?code=N05AL07
	EFO_0005411	schizoaffective disorder	CHEMBL243712	AMISULPRIDE	Small molecule	Serotonin (5-HT) receptor antagonist	Antagonist	HTR4	5-hydroxytryptamine receptor 4	4	Completed	https://clinicaltrials.gov/search?id=%22NCT01609153%22,https://clinicaltrials.gov/search?id=%22NCT02307396%22,https://clinicaltrials.gov/search?id=%22NCT01248195%22
	MONDO_0005090	schizophrenia	CHEMBL243712	AMISULPRIDE	Small molecule	Serotonin (5-HT) receptor antagonist	Antagonist	HTR4	5-hydroxytryptamine receptor 4	4	Terminated	https://clinicaltrials.gov/search?id=%22NCT00419653%22,https://clinicaltrials.gov/search?id=%22NCT01615185%22
	MONDO_0005090	schizophrenia	CHEMBL243712	AMISULPRIDE	Small molecule	Serotonin (5-HT) receptor antagonist	Antagonist	HTR4	5-hydroxytryptamine receptor 4	4	Unknown status	https://clinicaltrials.gov/search?id=%22NCT03802838%22
	MONDO_0005090	schizophrenia	CHEMBL243712	AMISULPRIDE	Small molecule	Serotonin (5-HT) receptor antagonist	Antagonist	HTR4	5-hydroxytryptamine receptor 4	4	Completed	https://clinicaltrials.gov/search?id=%22NCT00761670%22,https://clinicaltrials.gov/search?id=%22NCT01609153%22,https://clinicaltrials.gov/search?id=%22NCT00204061%22,https://clinicaltrials.gov/search?id=%22NCT02307396%22,https://clinicaltrials.gov/search?id=%22NCT01248195%22,https://clinicaltrials.gov/search?id=%22NCT01246232%22,https://clinicaltrials.gov/search?id=%22NCT00436371%22,https://clinic…
	MONDO_0005090	schizophrenia	CHEMBL243712	AMISULPRIDE	Small molecule	Serotonin (5-HT) receptor antagonist	Antagonist	HTR4	5-hydroxytryptamine receptor 4	4	Not yet recruiting	https://clinicaltrials.gov/search?id=%22NCT04446234%22,https://clinicaltrials.gov/search?id=%22NCT03510325%22
	MONDO_0005090	schizophrenia	CHEMBL243712	AMISULPRIDE	Small molecule	Serotonin (5-HT) receptor antagonist	Antagonist	HTR4	5-hydroxytryptamine receptor 4	3	Terminated	https://clinicaltrials.gov/search?id=%22NCT02374567%22
	MONDO_0005090	schizophrenia	CHEMBL243712	AMISULPRIDE	Small molecule	Serotonin (5-HT) receptor antagonist	Antagonist	HTR4	5-hydroxytryptamine receptor 4	2	Completed	https://clinicaltrials.gov/search?id=%22NCT00628290%22
	MONDO_0005090	schizophrenia	CHEMBL243712	AMISULPRIDE	Small molecule	Serotonin (5-HT) receptor antagonist	Antagonist	HTR4	5-hydroxytryptamine receptor 4	1	Completed	https://clinicaltrials.gov/search?id=%22NCT02051387%22,https://clinicaltrials.gov/search?id=%22NCT01972711%22
	MONDO_0005090	schizophrenia	CHEMBL243712	AMISULPRIDE	Small molecule	Serotonin (5-HT) receptor antagonist	Antagonist	HTR4	5-hydroxytryptamine receptor 4	0	Not yet recruiting	https://clinicaltrials.gov/search?id=%22NCT04533724%22
	HP_0100806	Sepsis	CHEMBL86	METOCLOPRAMIDE	Small molecule	Serotonin 4 (5-HT4) receptor agonist	Agonist	HTR4	5-hydroxytryptamine receptor 4	3	Terminated	https://clinicaltrials.gov/search?id=%22NCT00395161%22
	MONDO_0005148	type 2 diabetes mellitus	CHEMBL60889	MOSAPRIDE	Small molecule	Serotonin 4 (5-HT4) receptor agonist	Agonist	HTR4	5-hydroxytryptamine receptor 4	4	Unknown status	https://clinicaltrials.gov/search?id=%22NCT02606617%22
	MONDO_0005148	type 2 diabetes mellitus	CHEMBL60889	MOSAPRIDE	Small molecule	Serotonin 4 (5-HT4) receptor agonist	Agonist	HTR4	5-hydroxytryptamine receptor 4	4	Completed	https://clinicaltrials.gov/search?id=%22NCT02180334%22
	EFO_0003761	unipolar depression	CHEMBL37744	ZIMELDINE	Small molecule	Serotonin (5-HT) receptor antagonist	Antagonist	HTR4	5-hydroxytryptamine receptor 4	4		https://www.whocc.no/atc_ddd_index/?code=N06AB02
	HP_0002321	Vertigo	CHEMBL86	METOCLOPRAMIDE	Small molecule	Serotonin 4 (5-HT4) receptor agonist	Agonist	HTR4	5-hydroxytryptamine receptor 4	4	Completed	https://clinicaltrials.gov/search?id=%22NCT02253524%22
	HP_0002013	Vomiting	CHEMBL86	METOCLOPRAMIDE	Small molecule	Serotonin 4 (5-HT4) receptor agonist	Agonist	HTR4	5-hydroxytryptamine receptor 4	4	Completed	https://clinicaltrials.gov/search?id=%22NCT02253524%22
	HP_0002013	Vomiting	CHEMBL86	METOCLOPRAMIDE	Small molecule	Serotonin 4 (5-HT4) receptor agonist	Agonist	HTR4	5-hydroxytryptamine receptor 4	4		https://dailymed.nlm.nih.gov/dailymed/drugInfo.cfm?setid=94e5acdf-f19c-749a-e053-2995a90ae451
	HP_0002013	Vomiting	CHEMBL86	METOCLOPRAMIDE	Small molecule	Serotonin 4 (5-HT4) receptor agonist	Agonist	HTR4	5-hydroxytryptamine receptor 4	3	Terminated	https://clinicaltrials.gov/search?id=%22NCT00869310%22
	HP_0002013	Vomiting	CHEMBL86	METOCLOPRAMIDE	Small molecule	Serotonin 4 (5-HT4) receptor agonist	Agonist	HTR4	5-hydroxytryptamine receptor 4	3	Unknown status	https://clinicaltrials.gov/search?id=%22NCT02619201%22
	HP_0002013	Vomiting	CHEMBL86	METOCLOPRAMIDE	Small molecule	Serotonin 4 (5-HT4) receptor agonist	Agonist	HTR4	5-hydroxytryptamine receptor 4	2	Terminated	https://clinicaltrials.gov/search?id=%22NCT01148264%22
	HP_0002013	Vomiting	CHEMBL1200940	METOCLOPRAMIDE HYDROCHLORIDE	Small molecule	Serotonin 4 (5-HT4) receptor agonist	Agonist	HTR4	5-hydroxytryptamine receptor 4	4		https://dailymed.nlm.nih.gov/dailymed/drugInfo.cfm?setid=94e5acdf-f19c-749a-e053-2995a90ae451
	HP_0002013	Vomiting	CHEMBL1200940	METOCLOPRAMIDE HYDROCHLORIDE	Small molecule	Serotonin 4 (5-HT4) receptor agonist	Agonist	HTR4	5-hydroxytryptamine receptor 4	3	Terminated	https://clinicaltrials.gov/search?id=%22NCT00869310%22
	EFO_0000220	acute lymphoblastic leukemia	CHEMBL3545085	XL-228	Small molecule	Insulin-like growth factor I receptor inhibitor	Inhibitor	IGF1R	insulin like growth factor 1 receptor	1	Terminated	https://clinicaltrials.gov/search?id=%22NCT00464113%22
	EFO_1000796	adrenal cortex carcinoma	CHEMBL1743001	CIXUTUMUMAB	Antibody	Insulin-like growth factor I receptor antagonist	Antagonist	IGF1R	insulin like growth factor 1 receptor	2	Terminated	https://clinicaltrials.gov/search?id=%22NCT00778817%22
	EFO_1000796	adrenal cortex carcinoma	CHEMBL1091644	LINSITINIB	Small molecule	Insulin-like growth factor I receptor inhibitor	Inhibitor	IGF1R	insulin like growth factor 1 receptor	3	Completed	https://clinicaltrials.gov/search?id=%22NCT00924989%22
	GO_0007568	aging	CHEMBL1201716	MECASERMIN	Protein	Insulin-like growth factor I receptor agonist	Agonist	IGF1R	insulin like growth factor 1 receptor	0	Recruiting	https://clinicaltrials.gov/search?id=%22NCT03932162%22
	EFO_0000248	alveolar rhabdomyosarcoma	CHEMBL1743001	CIXUTUMUMAB	Antibody	Insulin-like growth factor I receptor antagonist	Antagonist	IGF1R	insulin like growth factor 1 receptor	2	Completed	https://clinicaltrials.gov/search?id=%22NCT01055314%22
	MONDO_0004976	amyotrophic lateral sclerosis	CHEMBL1201716	MECASERMIN	Protein	Insulin-like growth factor I receptor agonist	Agonist	IGF1R	insulin like growth factor 1 receptor	3	Completed	https://clinicaltrials.gov/search?id=%22NCT00035815%22
	EFO_0002499	anaplastic astrocytoma	CHEMBL283120	AXL-1717	Small molecule	Insulin-like growth factor I receptor inhibitor	Inhibitor	IGF1R	insulin like growth factor 1 receptor	1	Unknown status	https://clinicaltrials.gov/search?id=%22NCT01721577%22
	EFO_0002500	anaplastic oligoastrocytoma	CHEMBL283120	AXL-1717	Small molecule	Insulin-like growth factor I receptor inhibitor	Inhibitor	IGF1R	insulin like growth factor 1 receptor	1	Unknown status	https://clinicaltrials.gov/search?id=%22NCT01721577%22
	EFO_0002501	anaplastic oligodendroglioma	CHEMBL283120	AXL-1717	Small molecule	Insulin-like growth factor I receptor inhibitor	Inhibitor	IGF1R	insulin like growth factor 1 receptor	1	Unknown status	https://clinicaltrials.gov/search?id=%22NCT01721577%22
	EFO_0003968	angiosarcoma	CHEMBL1743024	GANITUMAB	Antibody	Insulin-like growth factor I receptor antagonist	Antagonist	IGF1R	insulin like growth factor 1 receptor	2	Recruiting	https://clinicaltrials.gov/search?id=%22NCT01042379%22
	EFO_0004215	anorexia nervosa	CHEMBL1201716	MECASERMIN	Protein	Insulin-like growth factor I receptor agonist	Agonist	IGF1R	insulin like growth factor 1 receptor	1	Completed	https://clinicaltrials.gov/search?id=%22NCT00516386%22
	EFO_0004260	bone disease	CHEMBL1201716	MECASERMIN	Protein	Insulin-like growth factor I receptor agonist	Agonist	IGF1R	insulin like growth factor 1 receptor	2	Completed	https://clinicaltrials.gov/search?id=%22NCT00720122%22
	MONDO_0007254	breast cancer	CHEMBL575448	BMS-754807	Small molecule	Insulin-like growth factor I receptor inhibitor	Inhibitor	IGF1R	insulin like growth factor 1 receptor	2	Terminated	https://clinicaltrials.gov/search?id=%22NCT01225172%22
	MONDO_0007254	breast cancer	CHEMBL575448	BMS-754807	Small molecule	Insulin-like growth factor I receptor inhibitor	Inhibitor	IGF1R	insulin like growth factor 1 receptor	1	Completed	https://clinicaltrials.gov/search?id=%22NCT00788333%22
	MONDO_0007254	breast cancer	CHEMBL1743001	CIXUTUMUMAB	Antibody	Insulin-like growth factor I receptor antagonist	Antagonist	IGF1R	insulin like growth factor 1 receptor	2	Completed	https://clinicaltrials.gov/search?id=%22NCT00728949%22
	MONDO_0007254	breast cancer	CHEMBL1743006	DALOTUZUMAB	Antibody	Insulin-like growth factor I receptor antagonist	Antagonist	IGF1R	insulin like growth factor 1 receptor	2	Completed	https://clinicaltrials.gov/search?id=%22NCT01234857%22
	MONDO_0007254	breast cancer	CHEMBL1743006	DALOTUZUMAB	Antibody	Insulin-like growth factor I receptor antagonist	Antagonist	IGF1R	insulin like growth factor 1 receptor	1	Completed	https://clinicaltrials.gov/search?id=%22NCT01220570%22,https://clinicaltrials.gov/search?id=%22NCT00759785%22
	MONDO_0007254	breast cancer	CHEMBL1743006	DALOTUZUMAB	Antibody	Insulin-like growth factor I receptor antagonist	Antagonist	IGF1R	insulin like growth factor 1 receptor	1	Terminated	https://clinicaltrials.gov/search?id=%22NCT00903006%22
	MONDO_0007254	breast cancer	CHEMBL1743019	FIGITUMUMAB	Antibody	Insulin-like growth factor I receptor antagonist	Antagonist	IGF1R	insulin like growth factor 1 receptor	2	Withdrawn	https://clinicaltrials.gov/search?id=%22NCT00678626%22
	MONDO_0007254	breast cancer	CHEMBL1743019	FIGITUMUMAB	Antibody	Insulin-like growth factor I receptor antagonist	Antagonist	IGF1R	insulin like growth factor 1 receptor	1	Withdrawn	https://clinicaltrials.gov/search?id=%22NCT00635245%22
	MONDO_0007254	breast cancer	CHEMBL1743024	GANITUMAB	Antibody	Insulin-like growth factor I receptor antagonist	Antagonist	IGF1R	insulin like growth factor 1 receptor	1	Withdrawn	https://clinicaltrials.gov/search?id=%22NCT01479179%22
	MONDO_0007254	breast cancer	CHEMBL3545156	KW-2450	Small molecule	Insulin-like growth factor I receptor inhibitor	Inhibitor	IGF1R	insulin like growth factor 1 receptor	1	Terminated	https://clinicaltrials.gov/search?id=%22NCT01199367%22
	MONDO_0007254	breast cancer	CHEMBL1091644	LINSITINIB	Small molecule	Insulin-like growth factor I receptor inhibitor	Inhibitor	IGF1R	insulin like growth factor 1 receptor	2	Withdrawn	https://clinicaltrials.gov/search?id=%22NCT01013506%22
	MONDO_0007254	breast cancer	CHEMBL1091644	LINSITINIB	Small molecule	Insulin-like growth factor I receptor inhibitor	Inhibitor	IGF1R	insulin like growth factor 1 receptor	2	Terminated	https://clinicaltrials.gov/search?id=%22NCT01205685%22
	MONDO_0007254	breast cancer	CHEMBL1743079	TEPROTUMUMAB	Antibody	Insulin-like growth factor I receptor antagonist	Antagonist	IGF1R	insulin like growth factor 1 receptor	2	Terminated	https://clinicaltrials.gov/search?id=%22NCT00796107%22
	MONDO_0007254	breast cancer	CHEMBL1743079	TEPROTUMUMAB	Antibody	Insulin-like growth factor I receptor antagonist	Antagonist	IGF1R	insulin like growth factor 1 receptor	1	Completed	https://clinicaltrials.gov/search?id=%22NCT00882674%22
	EFO_0000305	breast carcinoma	CHEMBL1743001	CIXUTUMUMAB	Antibody	Insulin-like growth factor I receptor antagonist	Antagonist	IGF1R	insulin like growth factor 1 receptor	2	Completed	https://clinicaltrials.gov/search?id=%22NCT00684983%22
	EFO_0003869	breast neoplasm	CHEMBL2109357	AVE-1642	Antibody	Insulin-like growth factor I receptor antagonist	Antagonist	IGF1R	insulin like growth factor 1 receptor	2	Terminated	https://clinicaltrials.gov/search?id=%22NCT00774878%22
	EFO_0003869	breast neoplasm	CHEMBL1743006	DALOTUZUMAB	Antibody	Insulin-like growth factor I receptor antagonist	Antagonist	IGF1R	insulin like growth factor 1 receptor	2	Completed	https://clinicaltrials.gov/search?id=%22NCT01605396%22
	EFO_0003869	breast neoplasm	CHEMBL1743019	FIGITUMUMAB	Antibody	Insulin-like growth factor I receptor antagonist	Antagonist	IGF1R	insulin like growth factor 1 receptor	2	Terminated	https://clinicaltrials.gov/search?id=%22NCT00372996%22
	EFO_0003869	breast neoplasm	CHEMBL1743019	FIGITUMUMAB	Antibody	Insulin-like growth factor I receptor antagonist	Antagonist	IGF1R	insulin like growth factor 1 receptor	1	Terminated	https://clinicaltrials.gov/search?id=%22NCT00976508%22
	EFO_0000311	cancer	CHEMBL1743001	CIXUTUMUMAB	Antibody	Insulin-like growth factor I receptor antagonist	Antagonist	IGF1R	insulin like growth factor 1 receptor	1	Completed	https://clinicaltrials.gov/search?id=%22NCT00678769%22
	EFO_0000311	cancer	CHEMBL1743019	FIGITUMUMAB	Antibody	Insulin-like growth factor I receptor antagonist	Antagonist	IGF1R	insulin like growth factor 1 receptor	1	Completed	https://clinicaltrials.gov/search?id=%22NCT01653158%22
	EFO_0000311	cancer	CHEMBL1743019	FIGITUMUMAB	Antibody	Insulin-like growth factor I receptor antagonist	Antagonist	IGF1R	insulin like growth factor 1 receptor	1	Terminated	https://clinicaltrials.gov/search?id=%22NCT00729833%22
	EFO_0000311	cancer	CHEMBL1743024	GANITUMAB	Antibody	Insulin-like growth factor I receptor antagonist	Antagonist	IGF1R	insulin like growth factor 1 receptor	1	Completed	https://clinicaltrials.gov/search?id=%22NCT00974896%22
	EFO_0000311	cancer	CHEMBL3545085	XL-228	Small molecule	Insulin-like growth factor I receptor inhibitor	Inhibitor	IGF1R	insulin like growth factor 1 receptor	1	Terminated	https://clinicaltrials.gov/search?id=%22NCT00526838%22
	MONDO_0018531	carcinoma of liver and intrahepatic biliary tract	CHEMBL2109357	AVE-1642	Antibody	Insulin-like growth factor I receptor antagonist	Antagonist	IGF1R	insulin like growth factor 1 receptor	1	Terminated	https://clinicaltrials.gov/search?id=%22NCT00791544%22
	EFO_0000339	chronic myelogenous leukemia	CHEMBL3545085	XL-228	Small molecule	Insulin-like growth factor I receptor inhibitor	Inhibitor	IGF1R	insulin like growth factor 1 receptor	1	Terminated	https://clinicaltrials.gov/search?id=%22NCT00464113%22
	EFO_1001951	colorectal carcinoma	CHEMBL1743001	CIXUTUMUMAB	Antibody	Insulin-like growth factor I receptor antagonist	Antagonist	IGF1R	insulin like growth factor 1 receptor	2	Completed	https://clinicaltrials.gov/search?id=%22NCT00503685%22
	EFO_1001951	colorectal carcinoma	CHEMBL1743006	DALOTUZUMAB	Antibody	Insulin-like growth factor I receptor antagonist	Antagonist	IGF1R	insulin like growth factor 1 receptor	1	Completed	https://clinicaltrials.gov/search?id=%22NCT00925015%22
	EFO_1001951	colorectal carcinoma	CHEMBL1091644	LINSITINIB	Small molecule	Insulin-like growth factor I receptor inhibitor	Inhibitor	IGF1R	insulin like growth factor 1 receptor	1	Terminated	https://clinicaltrials.gov/search?id=%22NCT01016860%22
	EFO_1001951	colorectal carcinoma	CHEMBL1743064	ROBATUMUMAB	Antibody	Insulin-like growth factor I receptor antagonist	Antagonist	IGF1R	insulin like growth factor 1 receptor	2	Completed	https://clinicaltrials.gov/search?id=%22NCT00551213%22
	EFO_0004142	colorectal neoplasm	CHEMBL1743019	FIGITUMUMAB	Antibody	Insulin-like growth factor I receptor antagonist	Antagonist	IGF1R	insulin like growth factor 1 receptor	2	Completed	https://clinicaltrials.gov/search?id=%22NCT00560560%22
	EFO_0004142	colorectal neoplasm	CHEMBL1743019	FIGITUMUMAB	Antibody	Insulin-like growth factor I receptor antagonist	Antagonist	IGF1R	insulin like growth factor 1 receptor	1	Terminated	https://clinicaltrials.gov/search?id=%22NCT00976508%22
	EFO_0000384	Crohn's disease	CHEMBL1201716	MECASERMIN	Protein	Insulin-like growth factor I receptor agonist	Agonist	IGF1R	insulin like growth factor 1 receptor	2	Terminated	https://clinicaltrials.gov/search?id=%22NCT00764699%22
	EFO_0000400	diabetes mellitus	CHEMBL1201716	MECASERMIN	Protein	Insulin-like growth factor I receptor agonist	Agonist	IGF1R	insulin like growth factor 1 receptor	3	Completed	https://clinicaltrials.gov/search?id=%22NCT01020955%22
	EFO_0009321	diabetic macular edema	CHEMBL1743079	TEPROTUMUMAB	Antibody	Insulin-like growth factor I receptor antagonist	Antagonist	IGF1R	insulin like growth factor 1 receptor	1	Completed	https://clinicaltrials.gov/search?id=%22NCT02103283%22
	EFO_0000404	diffuse scleroderma	CHEMBL1743079	TEPROTUMUMAB	Antibody	Insulin-like growth factor I receptor antagonist	Antagonist	IGF1R	insulin like growth factor 1 receptor	1	Recruiting	https://clinicaltrials.gov/search?id=%22NCT04478994%22
	EFO_0000437	embryonal rhabdomyosarcoma	CHEMBL1743001	CIXUTUMUMAB	Antibody	Insulin-like growth factor I receptor antagonist	Antagonist	IGF1R	insulin like growth factor 1 receptor	2	Completed	https://clinicaltrials.gov/search?id=%22NCT01055314%22
	EFO_0000174	Ewing sarcoma	CHEMBL1743019	FIGITUMUMAB	Antibody	Insulin-like growth factor I receptor antagonist	Antagonist	IGF1R	insulin like growth factor 1 receptor	1	Completed	https://clinicaltrials.gov/search?id=%22NCT00474760%22,https://clinicaltrials.gov/search?id=%22NCT00560235%22
	EFO_0000174	Ewing sarcoma	CHEMBL1743024	GANITUMAB	Antibody	Insulin-like growth factor I receptor antagonist	Antagonist	IGF1R	insulin like growth factor 1 receptor	2	Active, not recruiting	https://clinicaltrials.gov/search?id=%22NCT04129151%22
	EFO_0000174	Ewing sarcoma	CHEMBL1091644	LINSITINIB	Small molecule	Insulin-like growth factor I receptor inhibitor	Inhibitor	IGF1R	insulin like growth factor 1 receptor	2	Completed	https://clinicaltrials.gov/search?id=%22NCT02546544%22
	MONDO_0021038	Ewing sarcoma/peripheral primitive neuroectodermal tumor	CHEMBL1743001	CIXUTUMUMAB	Antibody	Insulin-like growth factor I receptor antagonist	Antagonist	IGF1R	insulin like growth factor 1 receptor	1	Completed	https://clinicaltrials.gov/search?id=%22NCT00609141%22
	EFO_1001465	gliosarcoma	CHEMBL283120	AXL-1717	Small molecule	Insulin-like growth factor I receptor inhibitor	Inhibitor	IGF1R	insulin like growth factor 1 receptor	1	Unknown status	https://clinicaltrials.gov/search?id=%22NCT01721577%22
	EFO_1001466	Graves ophthalmopathy	CHEMBL1743079	TEPROTUMUMAB	Antibody	Insulin-like growth factor I receptor antagonist	Antagonist	IGF1R	insulin like growth factor 1 receptor	4		https://dailymed.nlm.nih.gov/dailymed/drugInfo.cfm?setid=3e6c54a1-cefd-4a5b-a855-ab9f268b6cce,https://www.accessdata.fda.gov/drugsatfda_docs/label/2020/761143s000lbl.pdf
	EFO_1001466	Graves ophthalmopathy	CHEMBL1743079	TEPROTUMUMAB	Antibody	Insulin-like growth factor I receptor antagonist	Antagonist	IGF1R	insulin like growth factor 1 receptor	4	Recruiting	https://clinicaltrials.gov/search?id=%22NCT05002998%22,https://clinicaltrials.gov/search?id=%22NCT04583735%22
	EFO_1001466	Graves ophthalmopathy	CHEMBL1743079	TEPROTUMUMAB	Antibody	Insulin-like growth factor I receptor antagonist	Antagonist	IGF1R	insulin like growth factor 1 receptor	3	Completed	https://clinicaltrials.gov/search?id=%22NCT03298867%22,https://clinicaltrials.gov/search?id=%22NCT03461211%22
	EFO_1001466	Graves ophthalmopathy	CHEMBL1743079	TEPROTUMUMAB	Antibody	Insulin-like growth factor I receptor antagonist	Antagonist	IGF1R	insulin like growth factor 1 receptor	2	Completed	https://clinicaltrials.gov/search?id=%22NCT01868997%22
	HP_0001507	Growth abnormality	CHEMBL1201716	MECASERMIN	Protein	Insulin-like growth factor I receptor agonist	Agonist	IGF1R	insulin like growth factor 1 receptor	3	Completed	https://clinicaltrials.gov/search?id=%22NCT00125164%22
	HP_0001507	Growth abnormality	CHEMBL1201716	MECASERMIN	Protein	Insulin-like growth factor I receptor agonist	Agonist	IGF1R	insulin like growth factor 1 receptor	3	Terminated	https://clinicaltrials.gov/search?id=%22NCT00330668%22
	HP_0001507	Growth abnormality	CHEMBL1201716	MECASERMIN	Protein	Insulin-like growth factor I receptor agonist	Agonist	IGF1R	insulin like growth factor 1 receptor	2	Completed	https://clinicaltrials.gov/search?id=%22NCT00125190%22
	HP_0001510	Growth delay	CHEMBL1201716	MECASERMIN	Protein	Insulin-like growth factor I receptor agonist	Agonist	IGF1R	insulin like growth factor 1 receptor	4		https://dailymed.nlm.nih.gov/dailymed/drugInfo.cfm?setid=a8b27a1b-a611-4f91-ad22-76d4b390c3ae
	Orphanet_181393	Growth hormone insensitivity syndrome	CHEMBL1201716	MECASERMIN	Protein	Insulin-like growth factor I receptor agonist	Agonist	IGF1R	insulin like growth factor 1 receptor	2	Completed	https://clinicaltrials.gov/search?id=%22NCT00571727%22
	Orphanet_181393	Growth hormone insensitivity syndrome	CHEMBL1201717	MECASERMIN RINFABATE	Protein	Insulin-like growth factor I receptor agonist	Agonist	IGF1R	insulin like growth factor 1 receptor	2	Completed	https://clinicaltrials.gov/search?id=%22NCT00368173%22
	EFO_0006859	head and neck malignant neoplasia	CHEMBL1743001	CIXUTUMUMAB	Antibody	Insulin-like growth factor I receptor antagonist	Antagonist	IGF1R	insulin like growth factor 1 receptor	2	Completed	https://clinicaltrials.gov/search?id=%22NCT00617734%22
	EFO_0006859	head and neck malignant neoplasia	CHEMBL1743019	FIGITUMUMAB	Antibody	Insulin-like growth factor I receptor antagonist	Antagonist	IGF1R	insulin like growth factor 1 receptor	2	Terminated	https://clinicaltrials.gov/search?id=%22NCT00872404%22
	EFO_0006859	head and neck malignant neoplasia	CHEMBL1091644	LINSITINIB	Small molecule	Insulin-like growth factor I receptor inhibitor	Inhibitor	IGF1R	insulin like growth factor 1 receptor	2	Withdrawn	https://clinicaltrials.gov/search?id=%22NCT01427205%22
	EFO_0000181	head and neck squamous cell carcinoma	CHEMBL1743001	CIXUTUMUMAB	Antibody	Insulin-like growth factor I receptor antagonist	Antagonist	IGF1R	insulin like growth factor 1 receptor	2	Completed	https://clinicaltrials.gov/search?id=%22NCT00957853%22
	EFO_0000181	head and neck squamous cell carcinoma	CHEMBL1091644	LINSITINIB	Small molecule	Insulin-like growth factor I receptor inhibitor	Inhibitor	IGF1R	insulin like growth factor 1 receptor	1	Withdrawn	https://clinicaltrials.gov/search?id=%22NCT01465815%22
	EFO_0000182	hepatocellular carcinoma	CHEMBL2109356	BIIB-022	Antibody	Insulin-like growth factor I receptor inhibitor	Inhibitor	IGF1R	insulin like growth factor 1 receptor	1	Completed	https://clinicaltrials.gov/search?id=%22NCT00956436%22
	EFO_0000182	hepatocellular carcinoma	CHEMBL1743001	CIXUTUMUMAB	Antibody	Insulin-like growth factor I receptor antagonist	Antagonist	IGF1R	insulin like growth factor 1 receptor	2	Completed	https://clinicaltrials.gov/search?id=%22NCT00906373%22,https://clinicaltrials.gov/search?id=%22NCT00639509%22
	EFO_0000182	hepatocellular carcinoma	CHEMBL1743001	CIXUTUMUMAB	Antibody	Insulin-like growth factor I receptor antagonist	Antagonist	IGF1R	insulin like growth factor 1 receptor	1	Completed	https://clinicaltrials.gov/search?id=%22NCT01008566%22
	EFO_0000182	hepatocellular carcinoma	CHEMBL3989990	ISTIRATUMAB	Antibody	Insulin-like growth factor I receptor inhibitor	Inhibitor	IGF1R	insulin like growth factor 1 receptor	1	Completed	https://clinicaltrials.gov/search?id=%22NCT01733004%22
	EFO_0000182	hepatocellular carcinoma	CHEMBL1091644	LINSITINIB	Small molecule	Insulin-like growth factor I receptor inhibitor	Inhibitor	IGF1R	insulin like growth factor 1 receptor	2	Terminated	https://clinicaltrials.gov/search?id=%22NCT01101906%22
	EFO_1001348	HIV-Associated Lipodystrophy Syndrome	CHEMBL1201716	MECASERMIN	Protein	Insulin-like growth factor I receptor agonist	Agonist	IGF1R	insulin like growth factor 1 receptor	1	Terminated	https://clinicaltrials.gov/search?id=%22NCT01329744%22
	MONDO_0002177	hyperinsulinism	CHEMBL1201716	MECASERMIN	Protein	Insulin-like growth factor I receptor agonist	Agonist	IGF1R	insulin like growth factor 1 receptor	2	Completed	https://clinicaltrials.gov/search?id=%22NCT00004700%22
	EFO_0004705	hypothyroidism	CHEMBL1201716	MECASERMIN	Protein	Insulin-like growth factor I receptor agonist	Agonist	IGF1R	insulin like growth factor 1 receptor	4		https://dailymed.nlm.nih.gov/dailymed/drugInfo.cfm?setid=a8b27a1b-a611-4f91-ad22-76d4b390c3ae
	EFO_0003050	large cell lung carcinoma	CHEMBL1743001	CIXUTUMUMAB	Antibody	Insulin-like growth factor I receptor antagonist	Antagonist	IGF1R	insulin like growth factor 1 receptor	2	Terminated	https://clinicaltrials.gov/search?id=%22NCT00955305%22
	EFO_0003050	large cell lung carcinoma	CHEMBL1743019	FIGITUMUMAB	Antibody	Insulin-like growth factor I receptor antagonist	Antagonist	IGF1R	insulin like growth factor 1 receptor	3	Terminated	https://clinicaltrials.gov/search?id=%22NCT00673049%22,https://clinicaltrials.gov/search?id=%22NCT00596830%22
	MONDO_0009877	Laron syndrome	CHEMBL1201717	MECASERMIN RINFABATE	Protein	Insulin-like growth factor I receptor agonist	Agonist	IGF1R	insulin like growth factor 1 receptor	2	Completed	https://clinicaltrials.gov/search?id=%22NCT00368173%22
	EFO_0000571	lung adenocarcinoma	CHEMBL283120	AXL-1717	Small molecule	Insulin-like growth factor I receptor inhibitor	Inhibitor	IGF1R	insulin like growth factor 1 receptor	2	Completed	https://clinicaltrials.gov/search?id=%22NCT01561456%22
	EFO_0000571	lung adenocarcinoma	CHEMBL1743001	CIXUTUMUMAB	Antibody	Insulin-like growth factor I receptor antagonist	Antagonist	IGF1R	insulin like growth factor 1 receptor	2	Terminated	https://clinicaltrials.gov/search?id=%22NCT00955305%22
[truncated: 978 more rows]

## Sheet: ADHD clinical trials
	diseaseId	diseaseName	drugId	drugName	type	mechanismOfAction	actionType	symbol	name	phase	status	source
[truncated: 50 more rows]
